# Supplementary material for: The oral bacterial microbiota facilitates the stratification for ulcerative colitis patients with oral ulcers
Source: Ann Clin Microbiol Antimicrob. 2023 Nov 9;22:99. doi: 10.1186/s12941-023-00646-3 (PMC10633958; doi:10.1186/s12941-023-00646-3)
Supplement: Supplementary file 5 — Additional file 5: Supplementary tables. Table S1. Bacterial alpha diversity of each sample. Table S2. Bray Curtis distance of each sample. Table S3. Shared bacterial families and genera in three different GI niches. Table S4. Specific bacterial abundance for the ternary plot. Table S5. Relative bacterial family abundance of each sample. Table S6. Relative bacterial genus abundance of each sample. Table S7. Comparative analysis for bacterial community in the salivary samples (all results presented). Table S8. Comparative analysis for bio-function in the salivary samples (only significant results presented). Table S9. Comparative analysis for bacterial community in the buccal samples (all results presented). Table S10. Comparative analysis for bio-function in the buccal samples (only significant results presented). Table S11. Comparative analysis for bacterial community in the fecal samples (all results presented). Table S12. Comparative analysis for bio-function in the fecal samples (only significant results presented). Table S13. Correlative analysis between clinical parameters (inflammatory and immunological) and bacterial diversity (alpha and beta). Table S14. Bacterial comparative analysis of UC patients with or without treatment response at three different GI niches. [file 12941_2023_646_MOESM5_ESM.xlsx]

## Sheet: Table list
Table list	Legends
Table S1	Bacterial alpha diversity of each sample
Table S2	Bray Curtis distance of each sample
Table S3	Shared bacterial families and genera in three different GI niches
Table S4	Specific bacterial abundance for the ternary plot
Table S5	Relative bacterial family abundance of each sample
Table S6	Relative bacterial genus abundance of each sample
Table S7	Comparative analysis for bacterial community in the salivary samples (all results presented)
Table S8	Comparative analysis for bio-function in the salivary samples (only significant results presented)
Table S9	Comparative analysis for bacterial community in the buccal samples (all results presented)
Table S10	Comparative analysis for bio-function in the buccal samples (only significant results presented)
Table S11	Comparative analysis for bacterial community in the fecal samples (all results presented)
Table S12	Comparative analysis for bio-function in the fecal samples (only significant results presented)
Table S13	Correlative analysis between clinical parameters (inflammatory and immunological) and bacterial diversity (alpha and beta)
Table S14	Bacterial comparative analysis of UC patients with or without treatment response at three different GI niches

## Sheet: Table S1
Sample	chao1	richness	simpson	shannon_e
CON10_F	152.1	128	0.163	2.39
CON10_J	112.6	108	0.101	2.76
CON10_T	142.3	122	0.112	2.68
CON11_F	142.3	124	0.12	2.63
CON11_J	142.4	133	0.122	2.72
CON11_T	132.3	116	0.141	2.64
CON12_F	150	133	0.166	2.38
CON12_J	134.5	122	0.299	1.64
CON12_T	131.8	122	0.119	2.55
CON13_J	129.4	120	0.325	1.82
CON13_T	119.1	105	0.122	2.55
CON14_F	141.6	130	0.18	2.33
CON14_J	164.1	152	0.0585	3.33
CON14_T	133.5	128	0.252	1.84
CON15_F	177.9	136	0.144	2.51
CON15_J	123.1	111	0.163	2.42
CON15_T	126.1	103	0.173	2.31
CON16_F	200.8	140	0.122	2.69
CON16_J	132.3	119	0.237	2.05
CON16_T	122.6	111	0.139	2.6
CON17_F	155	141	0.0537	3.28
CON18_J	136.6	128	0.196	2.37
CON18_T	115.6	111	0.0947	2.85
CON19_F	150.4	141	0.131	2.65
CON19_J	146.1	141	0.0802	3.1
CON19_T	156.4	124	0.125	2.65
CON1_F	144	139	0.136	2.76
CON1_J	120.7	114	0.149	2.55
CON1_T	125	117	0.123	2.64
CON20_F	158.5	146	0.108	2.74
CON20_J	141.1	135	0.319	1.91
CON20_T	148.2	126	0.0712	3.03
CON21_F	172.8	147	0.067	3.11
CON21_J	196.1	126	0.194	2.16
CON22_F	151	144	0.0686	3.19
CON22_J	160.6	141	0.115	2.84
CON22_T	138.1	118	0.0754	3.01
CON23_F	139.5	127	0.411	1.78
CON23_J	140.1	127	0.406	1.47
CON23_T	124.3	113	0.0844	2.97
CON24_F	179	151	0.0903	2.97
CON24_J	140.4	125	0.19	2.31
CON24_T	129.1	117	0.144	2.49
CON25_F	151.3	140	0.171	2.28
CON25_J	129.3	118	0.195	2.16
CON25_T	124.5	112	0.135	2.58
CON26_F	174.3	144	0.235	2.3
CON26_J	141.5	137	0.331	1.84
CON26_T	112	105	0.105	2.64
CON27_F	170.2	151	0.199	2.33
CON27_J	169.5	129	0.191	2.56
CON27_T	125.3	113	0.143	2.39
CON28_F	139	134	0.104	2.99
CON28_J	141.3	120	0.31	1.69
CON28_T	120	93	0.121	2.41
CON2_F	128	124	0.204	2.32
CON2_J	157	125	0.189	2.3
CON2_T	135.3	123	0.118	2.65
CON3_F	132.2	124	0.0917	2.96
CON3_J	122.8	113	0.151	2.47
CON3_T	155.3	134	0.0943	2.85
CON4_F	133.2	125	0.306	1.86
CON4_J	144.9	116	0.117	2.67
CON4_T	136.1	129	0.183	2.45
CON5_F	176	144	0.0938	2.86
CON5_J	137	130	0.444	1.42
CON5_T	145.2	135	0.14	2.55
CON6_F	146.5	133	0.142	2.7
CON6_J	122.8	104	0.597	1.03
CON6_T	129.6	104	0.172	2.27
CON7_F	155	143	0.0527	3.31
CON7_J	152	132	0.695	0.93
CON7_T	154.8	129	0.136	2.53
CON8_F	183.7	151	0.139	2.47
CON8_J	147.1	133	0.282	1.77
CON8_T	133.5	125	0.122	2.52
CON9_F	154.4	136	0.116	2.66
CON9_J	119.1	103	0.415	1.67
CON9_T	128	124	0.102	2.67
DU10_F	184.8	148	0.148	2.54
DU10_J	134.5	125	0.547	1.36
DU10_T	132.5	110	0.0951	2.76
DU11_F	94.5	72	0.0634	3.37
DU11_J	158	134	0.161	2.64
DU11_T	131.6	109	0.108	2.61
DU12_F	148.9	140	0.24	2.25
DU12_J	144.7	138	0.166	2.39
DU12_T	118.2	114	0.18	2.16
DU13_J	157	141	0.15	2.61
DU13_T	141.4	125	0.109	2.72
DU14_F	165.1	151	0.29	1.81
DU14_J	137	133	0.176	2.58
DU14_T	134.1	130	0.116	2.79
DU15_F	142.3	131	0.0799	2.86
DU15_J	114	88	0.484	1.45
DU15_T	134.1	118	0.161	2.31
DU16_F	166.3	142	0.157	2.43
DU16_J	174	142	0.116	2.67
DU16_T	128.3	112	0.0986	2.64
DU17_F	178.5	138	0.0904	2.94
DU17_J	130	125	0.134	2.59
DU17_T	149.4	120	0.1	2.75
DU18_F	140	135	0.0693	3.14
DU18_J	137.1	113	0.303	1.63
DU18_T	141.5	110	0.129	2.34
DU1_F	186.6	179	0.0575	3.36
DU1_J	149.2	142	0.281	2.27
DU1_T	132.7	122	0.0837	2.88
DU2_J	128.1	116	0.276	1.77
DU2_T	142.8	124	0.215	2.2
DU3_F	189.6	170	0.0899	2.99
DU3_J	147.1	123	0.476	1.57
DU4_F	198.1	183	0.094	3.28
DU4_J	159.5	147	0.0983	2.99
DU4_T	212.5	128	0.159	2.44
DU5_F	178.6	167	0.0895	2.92
DU5_J	137.2	123	0.35	1.73
DU5_T	149.7	142	0.148	2.46
DU6_J	148.4	134	0.12	2.63
DU7_J	138.1	126	0.123	2.64
DU7_T	158.6	150	0.0878	2.95
DU8_F	160.4	146	0.492	1.53
DU8_J	135.4	126	0.654	1.04
DU8_T	155.8	149	0.164	2.61
DU9_J	154	150	0.213	2.5
DU9_T	147.8	141	0.12	2.88
UC10_J	156.5	143	0.126	2.63
UC10_T	155.3	145	0.226	2.03
UC11_F	198.2	180	0.36	1.59
UC11_J	152.8	149	0.0966	2.98
UC11_T	155	143	0.0875	2.82
UC12_F	182.1	166	0.0526	3.66
UC12_J	139.2	123	0.0654	3.37
UC12_T	142.4	112	0.194	2.2
UC13_T	179.6	172	0.133	2.58
UC14_F	168.3	148	0.152	2.44
UC14_T	159.5	146	0.101	2.82
UC15_F	181.5	141	0.294	1.74
UC15_J	134	119	0.158	2.18
UC15_T	186.3	156	0.12	2.6
UC16_F	173.6	151	0.119	2.64
UC16_J	153.7	139	0.183	2.32
UC16_T	179.4	150	0.164	2.42
UC17_F	170.1	148	0.249	1.98
UC17_J	149.8	137	0.271	2.03
UC17_T	152.6	132	0.108	2.55
UC18_F	174.6	140	0.205	1.94
UC18_J	149	135	0.44	1.57
UC18_T	172.2	152	0.181	2.35
UC19_F	150.7	140	0.069	3.06
UC19_J	146.4	137	0.12	2.6
UC19_T	162.3	151	0.0909	2.89
UC1_F	159	151	0.0971	2.82
UC1_J	157.1	152	0.0981	2.92
UC1_T	176.6	169	0.094	2.89
UC20_F	132.7	129	0.115	2.67
UC20_J	142	134	0.274	1.96
UC21_F	129	122	0.104	2.56
UC21_J	149	135	0.21	2.4
UC21_T	156.2	146	0.207	2.22
UC22_J	144	140	0.105	2.91
UC22_T	151.1	133	0.144	2.53
UC23_F	195.6	161	0.121	2.7
UC23_J	140.6	135	0.117	2.6
UC23_T	159.6	151	0.073	3.05
UC24_J	129.1	119	0.167	2.41
UC24_T	183.3	147	0.165	2.42
UC25_F	158.5	153	0.155	2.23
UC25_T	161.3	157	0.126	2.67
UC26_F	164.5	159	0.21	2.14
UC26_J	153.8	148	0.216	2.54
UC26_T	166.5	153	0.14	2.59
UC27_J	140.1	126	0.231	2.25
UC27_T	173	149	0.0787	2.94
UC28_F	154.5	145	0.0769	2.99
UC28_J	151.2	141	0.181	2.2
UC28_T	175.2	153	0.15	2.52
UC29_J	151	135	0.132	2.68
UC29_T	171	143	0.0976	2.75
UC2_F	178.6	143	0.0816	2.95
UC30_F	198.8	165	0.0719	3.26
UC31_J	155.4	141	0.148	2.81
UC31_T	172.5	160	0.0934	3.17
UC32_T	158	150	0.114	2.66
UC34_F	175	167	0.062	3.42
UC34_J	114.6	103	0.256	1.75
UC34_T	160.6	150	0.124	2.51
UC35_J	154.7	148	0.137	2.56
UC35_T	164.4	146	0.205	2.16
UC36_J	150	146	0.114	2.84
UC36_T	172.4	164	0.0947	2.92
UC37_F	123.2	116	0.0955	2.7
UC37_J	155.6	136	0.199	2.37
UC37_T	144.1	120	0.101	2.69
UC3_J	156.1	145	0.0869	2.98
UC3_T	162.1	146	0.0748	3.01
UC4_F	166.8	146	0.21	2.16
UC4_J	157.8	139	0.195	2.44
UC4_T	158.4	149	0.198	2.42
UC5_J	133	125	0.361	1.57
UC5_T	162	138	0.118	2.52
UC6_J	152.6	132	0.193	2.19
UC6_T	171.1	148	0.143	2.48
UC7_F	188.6	163	0.151	2.34
UC7_J	163.4	155	0.119	2.71
UC7_T	160.8	140	0.109	2.67
UC8_J	154.1	138	0.333	1.76
UC8_T	233.7	153	0.188	2.39
UC9_J	168.1	144	0.491	1.52
UC9_T	170	152	0.136	2.58
UCDU10_T	111.1	96	0.163	2.22
UCDU11_F	153.1	105	0.0376	3.81
UCDU11_J	150	142	0.212	2.52
UCDU11_T	154.1	126	0.161	2.6
UCDU12_F	167.7	161	0.116	2.6
UCDU12_T	105.4	91	0.132	2.55
UCDU13_J	138.6	131	0.282	2.17
UCDU13_T	99.6	92	0.081	2.86
UCDU14_J	109.1	103	0.132	3.16
UCDU14_T	133.6	131	0.0902	2.84
UCDU15_F	167.3	125	0.643	0.907
UCDU16_F	146.2	136	0.113	2.77
UCDU17_F	164.3	144	0.113	2.79
UCDU17_J	146.7	130	0.121	2.79
UCDU17_T	125	120	0.0766	2.97
UCDU1_T	143.1	128	0.069	3.24
UCDU2_F	198.1	143	0.234	2.37
UCDU2_T	129.2	129	0.128	2.85
UCDU3_F	132.4	124	0.154	2.52
UCDU3_J	155.9	139	0.39	1.93
UCDU3_T	119.6	112	0.114	2.69
UCDU4_F	128.2	90	0.0396	3.66
UCDU4_J	130.4	121	0.532	1.34
UCDU4_T	122	108	0.109	2.79
UCDU5_F	165.2	141	0.185	2.37
UCDU5_J	160.3	130	0.0935	3
UCDU5_T	115	103	0.0815	2.87
UCDU6_F	188.2	166	0.115	2.61
UCDU6_J	145.4	137	0.126	2.48
UCDU6_T	119.3	89	0.108	2.68
UCDU7_J	158.7	142	0.207	2.35
UCDU7_T	142	133	0.113	2.71
UCDU8_T	121.3	110	0.278	1.71
UCDU9_J	129.7	115	0.348	1.53
UCDU9_T	127.2	123	0.0628	3.29

## Sheet: Table S2
bray_curtis	CON10_F	CON10_J	CON10_T	CON11_F	CON11_J	CON11_T	CON12_F	CON12_J	CON12_T	CON13_J	CON13_T	CON14_F	CON14_J	CON14_T	CON15_F	CON15_J	CON15_T	CON16_F	CON16_J	CON16_T	CON17_F	CON18_J	CON18_T	CON19_F	CON19_J	CON19_T	CON1_F	CON1_J	CON1_T	CON20_F	CON20_J	CON20_T	CON21_F	CON21_J	CON22_F	CON22_J	CON22_T	CON23_F	CON23_J	CON23_T	CON24_F	CON24_J	CON24_T	CON25_F	CON25_J	CON25_T	CON26_F	CON26_J	CON26_T
CON10_F	0	0.99	0.99	0.611	0.989	0.991	0.619	0.989	0.99	0.988	0.989	0.788	0.989	0.991	0.691	0.991	0.991	0.729	0.991	0.991	0.684	0.988	0.99	0.785	0.989	0.99	0.779	0.99	0.99	0.773	0.988	0.991	0.786	0.99	0.68	0.986	0.99	0.789	0.989	0.99	0.763	0.99	0.991	0.884	0.991	0.991	0.79	0.987	0.99
CON10_J	0.99	0	0.697	0.991	0.631	0.745	0.99	0.565	0.671	0.641	0.825	0.984	0.858	0.783	0.989	0.678	0.778	0.973	0.564	0.746	0.989	0.624	0.724	0.991	0.663	0.753	0.991	0.59	0.789	0.993	0.636	0.882	0.949	0.795	0.987	0.677	0.831	0.99	0.625	0.821	0.993	0.626	0.727	0.977	0.647	0.627	0.99	0.603	0.759
CON10_T	0.99	0.697	0	0.99	0.79	0.784	0.989	0.681	0.534	0.75	0.663	0.983	0.862	0.814	0.988	0.806	0.706	0.972	0.749	0.724	0.991	0.64	0.538	0.99	0.693	0.704	0.991	0.718	0.611	0.992	0.763	0.694	0.916	0.79	0.986	0.732	0.548	0.99	0.738	0.648	0.992	0.768	0.681	0.978	0.7	0.608	0.989	0.67	0.482
CON11_F	0.611	0.991	0.99	0	0.988	0.99	0.649	0.989	0.99	0.99	0.99	0.629	0.991	0.991	0.696	0.99	0.99	0.708	0.99	0.991	0.68	0.988	0.99	0.687	0.99	0.99	0.714	0.991	0.991	0.695	0.99	0.991	0.695	0.99	0.716	0.989	0.991	0.674	0.989	0.991	0.751	0.99	0.991	0.773	0.991	0.991	0.702	0.989	0.991
CON11_J	0.989	0.631	0.79	0.988	0	0.546	0.989	0.648	0.758	0.783	0.816	0.99	0.87	0.828	0.988	0.612	0.733	0.981	0.606	0.675	0.989	0.531	0.742	0.988	0.68	0.701	0.988	0.605	0.78	0.991	0.77	0.846	0.945	0.763	0.987	0.555	0.779	0.987	0.708	0.767	0.992	0.644	0.731	0.983	0.738	0.686	0.987	0.756	0.763
CON11_T	0.991	0.745	0.784	0.99	0.546	0	0.99	0.8	0.737	0.791	0.703	0.992	0.821	0.742	0.99	0.669	0.55	0.985	0.774	0.555	0.99	0.677	0.683	0.991	0.691	0.448	0.991	0.764	0.679	0.993	0.842	0.764	0.939	0.561	0.99	0.683	0.722	0.99	0.809	0.659	0.992	0.726	0.649	0.986	0.785	0.591	0.99	0.743	0.71
CON12_F	0.619	0.99	0.989	0.649	0.989	0.99	0	0.988	0.989	0.989	0.988	0.685	0.991	0.991	0.701	0.991	0.991	0.778	0.988	0.99	0.683	0.987	0.989	0.677	0.99	0.989	0.759	0.99	0.989	0.73	0.988	0.989	0.74	0.991	0.72	0.986	0.989	0.705	0.989	0.989	0.739	0.991	0.991	0.772	0.989	0.99	0.794	0.987	0.989
CON12_J	0.989	0.565	0.681	0.989	0.648	0.8	0.988	0	0.592	0.491	0.771	0.982	0.868	0.807	0.987	0.575	0.696	0.968	0.612	0.726	0.991	0.56	0.7	0.99	0.67	0.782	0.99	0.668	0.757	0.991	0.715	0.884	0.924	0.663	0.984	0.673	0.814	0.988	0.542	0.803	0.992	0.623	0.687	0.979	0.409	0.615	0.988	0.445	0.689
CON12_T	0.99	0.671	0.534	0.99	0.758	0.737	0.989	0.592	0	0.712	0.621	0.983	0.855	0.8	0.988	0.727	0.73	0.972	0.734	0.71	0.992	0.612	0.49	0.99	0.67	0.615	0.991	0.706	0.594	0.993	0.769	0.737	0.92	0.774	0.986	0.699	0.651	0.99	0.713	0.588	0.993	0.743	0.701	0.98	0.67	0.49	0.989	0.658	0.489
CON13_J	0.988	0.641	0.75	0.99	0.783	0.791	0.989	0.491	0.712	0	0.659	0.99	0.859	0.745	0.988	0.693	0.683	0.982	0.603	0.728	0.991	0.607	0.693	0.988	0.626	0.787	0.989	0.583	0.723	0.991	0.65	0.882	0.939	0.564	0.988	0.718	0.796	0.988	0.543	0.793	0.991	0.506	0.598	0.985	0.467	0.631	0.986	0.428	0.735
CON13_T	0.989	0.825	0.663	0.99	0.816	0.703	0.988	0.771	0.621	0.659	0	0.986	0.895	0.851	0.986	0.723	0.568	0.976	0.785	0.643	0.992	0.712	0.597	0.989	0.794	0.669	0.99	0.788	0.648	0.992	0.873	0.681	0.903	0.623	0.985	0.702	0.627	0.99	0.815	0.582	0.992	0.765	0.652	0.981	0.758	0.645	0.988	0.698	0.578
CON14_F	0.788	0.984	0.983	0.629	0.99	0.992	0.685	0.982	0.983	0.99	0.986	0	0.986	0.99	0.871	0.991	0.991	0.836	0.984	0.991	0.787	0.981	0.989	0.777	0.988	0.99	0.872	0.983	0.983	0.848	0.979	0.984	0.762	0.99	0.836	0.975	0.985	0.713	0.99	0.988	0.858	0.991	0.992	0.766	0.989	0.991	0.791	0.979	0.984
CON14_J	0.989	0.858	0.862	0.991	0.87	0.821	0.991	0.868	0.855	0.859	0.895	0.986	0	0.662	0.989	0.876	0.89	0.989	0.871	0.823	0.989	0.821	0.849	0.981	0.769	0.808	0.989	0.835	0.829	0.991	0.824	0.92	0.974	0.814	0.989	0.823	0.878	0.981	0.846	0.913	0.992	0.821	0.832	0.985	0.869	0.83	0.987	0.804	0.836
CON14_T	0.991	0.783	0.814	0.991	0.828	0.742	0.991	0.807	0.8	0.745	0.851	0.99	0.662	0	0.99	0.83	0.821	0.988	0.749	0.781	0.992	0.754	0.766	0.99	0.731	0.771	0.989	0.733	0.788	0.992	0.774	0.896	0.977	0.749	0.99	0.864	0.847	0.99	0.711	0.866	0.992	0.684	0.729	0.988	0.769	0.729	0.989	0.7	0.77
CON15_F	0.691	0.989	0.988	0.696	0.988	0.99	0.701	0.987	0.988	0.988	0.986	0.871	0.989	0.99	0	0.989	0.989	0.595	0.987	0.99	0.707	0.985	0.988	0.759	0.989	0.989	0.799	0.987	0.988	0.771	0.985	0.988	0.781	0.989	0.725	0.984	0.988	0.825	0.988	0.988	0.766	0.989	0.99	0.895	0.988	0.99	0.821	0.985	0.988
CON15_J	0.991	0.678	0.806	0.99	0.612	0.669	0.991	0.575	0.727	0.693	0.723	0.991	0.876	0.83	0.989	0	0.576	0.983	0.71	0.704	0.992	0.677	0.77	0.99	0.713	0.661	0.99	0.737	0.762	0.992	0.831	0.872	0.951	0.683	0.99	0.678	0.798	0.988	0.771	0.798	0.992	0.612	0.667	0.988	0.7	0.653	0.989	0.691	0.791
CON15_T	0.991	0.778	0.706	0.99	0.733	0.55	0.991	0.696	0.73	0.683	0.568	0.991	0.89	0.821	0.989	0.576	0	0.983	0.711	0.593	0.992	0.704	0.649	0.989	0.733	0.564	0.99	0.793	0.587	0.991	0.862	0.75	0.938	0.494	0.989	0.694	0.743	0.988	0.807	0.655	0.992	0.725	0.502	0.989	0.722	0.713	0.989	0.679	0.692
CON16_F	0.729	0.973	0.972	0.708	0.981	0.985	0.778	0.968	0.972	0.982	0.976	0.836	0.989	0.988	0.595	0.983	0.983	0	0.974	0.984	0.714	0.966	0.982	0.769	0.984	0.983	0.741	0.971	0.972	0.713	0.972	0.979	0.79	0.984	0.659	0.967	0.978	0.823	0.98	0.98	0.733	0.984	0.985	0.94	0.981	0.985	0.838	0.966	0.973
CON16_J	0.991	0.564	0.749	0.99	0.606	0.774	0.988	0.612	0.734	0.603	0.785	0.984	0.871	0.749	0.987	0.71	0.711	0.974	0	0.65	0.992	0.575	0.723	0.99	0.681	0.804	0.99	0.589	0.798	0.992	0.657	0.901	0.95	0.705	0.985	0.663	0.809	0.988	0.624	0.812	0.992	0.563	0.675	0.983	0.609	0.637	0.989	0.583	0.733
CON16_T	0.991	0.746	0.724	0.991	0.675	0.555	0.99	0.726	0.71	0.728	0.643	0.991	0.823	0.781	0.99	0.704	0.593	0.984	0.65	0	0.993	0.607	0.606	0.991	0.693	0.549	0.991	0.71	0.627	0.993	0.83	0.756	0.946	0.562	0.989	0.626	0.693	0.991	0.76	0.635	0.993	0.662	0.629	0.986	0.698	0.587	0.99	0.68	0.598
CON17_F	0.684	0.989	0.991	0.68	0.989	0.99	0.683	0.991	0.992	0.991	0.992	0.787	0.989	0.992	0.707	0.992	0.992	0.714	0.992	0.993	0	0.989	0.987	0.754	0.988	0.991	0.736	0.99	0.992	0.672	0.99	0.989	0.785	0.992	0.616	0.989	0.993	0.789	0.991	0.992	0.64	0.991	0.992	0.814	0.992	0.992	0.813	0.991	0.993
CON18_J	0.988	0.624	0.64	0.988	0.531	0.677	0.987	0.56	0.612	0.607	0.712	0.981	0.821	0.754	0.985	0.677	0.704	0.966	0.575	0.607	0.989	0	0.513	0.987	0.582	0.662	0.988	0.53	0.669	0.991	0.64	0.794	0.921	0.704	0.984	0.536	0.753	0.987	0.536	0.709	0.991	0.667	0.684	0.978	0.586	0.582	0.987	0.584	0.59
CON18_T	0.99	0.724	0.538	0.99	0.742	0.683	0.989	0.7	0.49	0.693	0.597	0.989	0.849	0.766	0.988	0.77	0.649	0.982	0.723	0.606	0.987	0.513	0	0.99	0.675	0.637	0.99	0.695	0.57	0.992	0.77	0.63	0.913	0.652	0.987	0.709	0.621	0.989	0.713	0.502	0.992	0.73	0.619	0.978	0.68	0.542	0.989	0.635	0.392
CON19_F	0.785	0.991	0.99	0.687	0.988	0.991	0.677	0.99	0.99	0.988	0.989	0.777	0.981	0.99	0.759	0.99	0.989	0.769	0.99	0.991	0.754	0.987	0.99	0	0.985	0.99	0.618	0.989	0.99	0.803	0.985	0.991	0.805	0.988	0.818	0.979	0.99	0.76	0.987	0.991	0.78	0.989	0.991	0.924	0.991	0.991	0.717	0.987	0.991
CON19_J	0.989	0.663	0.693	0.99	0.68	0.691	0.99	0.67	0.67	0.626	0.794	0.988	0.769	0.731	0.989	0.713	0.733	0.984	0.681	0.693	0.988	0.582	0.675	0.985	0	0.536	0.99	0.592	0.656	0.992	0.61	0.811	0.947	0.719	0.989	0.643	0.782	0.985	0.628	0.762	0.993	0.663	0.684	0.98	0.603	0.582	0.988	0.61	0.713
CON19_T	0.99	0.753	0.704	0.99	0.701	0.448	0.989	0.782	0.615	0.787	0.669	0.99	0.808	0.771	0.989	0.661	0.564	0.983	0.804	0.549	0.991	0.662	0.637	0.99	0.536	0	0.99	0.743	0.549	0.992	0.836	0.726	0.944	0.53	0.988	0.695	0.711	0.989	0.809	0.633	0.992	0.734	0.667	0.986	0.742	0.519	0.989	0.728	0.645
CON1_F	0.779	0.991	0.991	0.714	0.988	0.991	0.759	0.99	0.991	0.989	0.99	0.872	0.989	0.989	0.799	0.99	0.99	0.741	0.99	0.991	0.736	0.988	0.99	0.618	0.99	0.99	0	0.99	0.991	0.759	0.989	0.992	0.84	0.99	0.728	0.988	0.991	0.826	0.988	0.991	0.708	0.99	0.991	0.938	0.991	0.991	0.675	0.988	0.991
CON1_J	0.99	0.59	0.718	0.991	0.605	0.764	0.99	0.668	0.706	0.583	0.788	0.983	0.835	0.733	0.987	0.737	0.793	0.971	0.589	0.71	0.99	0.53	0.695	0.989	0.592	0.743	0.99	0	0.654	0.992	0.614	0.844	0.938	0.775	0.986	0.612	0.798	0.99	0.618	0.785	0.992	0.497	0.683	0.978	0.608	0.661	0.989	0.571	0.73
CON1_T	0.99	0.789	0.611	0.991	0.78	0.679	0.989	0.757	0.594	0.723	0.648	0.983	0.829	0.788	0.988	0.762	0.587	0.972	0.798	0.627	0.992	0.669	0.57	0.99	0.656	0.549	0.991	0.654	0	0.992	0.787	0.693	0.911	0.525	0.986	0.701	0.708	0.991	0.767	0.65	0.993	0.736	0.525	0.982	0.709	0.593	0.989	0.676	0.573
CON20_F	0.773	0.993	0.992	0.695	0.991	0.993	0.73	0.991	0.993	0.991	0.992	0.848	0.991	0.992	0.771	0.992	0.991	0.713	0.992	0.993	0.672	0.991	0.992	0.803	0.992	0.992	0.759	0.992	0.992	0	0.991	0.993	0.783	0.992	0.746	0.99	0.993	0.786	0.991	0.993	0.78	0.992	0.993	0.82	0.993	0.993	0.859	0.991	0.993
CON20_J	0.988	0.636	0.763	0.99	0.77	0.842	0.988	0.715	0.769	0.65	0.873	0.979	0.824	0.774	0.985	0.831	0.862	0.972	0.657	0.83	0.99	0.64	0.77	0.985	0.61	0.836	0.989	0.614	0.787	0.991	0	0.879	0.951	0.814	0.984	0.75	0.874	0.984	0.663	0.871	0.992	0.736	0.773	0.977	0.741	0.752	0.986	0.563	0.793
CON20_T	0.991	0.882	0.694	0.991	0.846	0.764	0.989	0.884	0.737	0.882	0.681	0.984	0.92	0.896	0.988	0.872	0.75	0.979	0.901	0.756	0.989	0.794	0.63	0.991	0.811	0.726	0.992	0.844	0.693	0.993	0.879	0	0.919	0.768	0.987	0.769	0.591	0.991	0.886	0.556	0.993	0.89	0.804	0.978	0.854	0.77	0.99	0.822	0.62
CON21_F	0.786	0.949	0.916	0.695	0.945	0.939	0.74	0.924	0.92	0.939	0.903	0.762	0.974	0.977	0.781	0.951	0.938	0.79	0.95	0.946	0.785	0.921	0.913	0.805	0.947	0.944	0.84	0.938	0.911	0.783	0.951	0.919	0	0.931	0.8	0.913	0.927	0.732	0.933	0.904	0.851	0.958	0.941	0.816	0.948	0.945	0.793	0.909	0.899
CON21_J	0.99	0.795	0.79	0.99	0.763	0.561	0.991	0.663	0.774	0.564	0.623	0.99	0.814	0.749	0.989	0.683	0.494	0.984	0.705	0.562	0.992	0.704	0.652	0.988	0.719	0.53	0.99	0.775	0.525	0.992	0.814	0.768	0.931	0	0.99	0.721	0.739	0.988	0.766	0.692	0.993	0.662	0.539	0.988	0.644	0.633	0.989	0.582	0.624
CON22_F	0.68	0.987	0.986	0.716	0.987	0.99	0.72	0.984	0.986	0.988	0.985	0.836	0.989	0.99	0.725	0.99	0.989	0.659	0.985	0.989	0.616	0.984	0.987	0.818	0.989	0.988	0.728	0.986	0.986	0.746	0.984	0.987	0.8	0.99	0	0.983	0.986	0.803	0.988	0.987	0.69	0.989	0.99	0.843	0.987	0.989	0.77	0.984	0.987
CON22_J	0.986	0.677	0.732	0.989	0.555	0.683	0.986	0.673	0.699	0.718	0.702	0.975	0.823	0.864	0.984	0.678	0.694	0.967	0.663	0.626	0.989	0.536	0.709	0.979	0.643	0.695	0.988	0.612	0.701	0.99	0.75	0.769	0.913	0.721	0.983	0	0.67	0.979	0.699	0.687	0.99	0.699	0.718	0.973	0.676	0.672	0.984	0.659	0.684
CON22_T	0.99	0.831	0.548	0.991	0.779	0.722	0.989	0.814	0.651	0.796	0.627	0.985	0.878	0.847	0.988	0.798	0.743	0.978	0.809	0.693	0.993	0.753	0.621	0.99	0.782	0.711	0.991	0.798	0.708	0.993	0.874	0.591	0.927	0.739	0.986	0.67	0	0.99	0.835	0.569	0.993	0.791	0.744	0.981	0.805	0.685	0.989	0.739	0.529
CON23_F	0.789	0.99	0.99	0.674	0.987	0.99	0.705	0.988	0.99	0.988	0.99	0.713	0.981	0.99	0.825	0.988	0.988	0.823	0.988	0.991	0.789	0.987	0.989	0.76	0.985	0.989	0.826	0.99	0.991	0.786	0.984	0.991	0.732	0.988	0.803	0.979	0.99	0	0.986	0.991	0.839	0.988	0.991	0.695	0.99	0.991	0.797	0.986	0.99
CON23_J	0.989	0.625	0.738	0.989	0.708	0.809	0.989	0.542	0.713	0.543	0.815	0.99	0.846	0.711	0.988	0.771	0.807	0.98	0.624	0.76	0.991	0.536	0.713	0.987	0.628	0.809	0.988	0.618	0.767	0.991	0.663	0.886	0.933	0.766	0.988	0.699	0.835	0.986	0	0.793	0.991	0.657	0.724	0.983	0.55	0.65	0.987	0.603	0.711
CON23_T	0.99	0.821	0.648	0.991	0.767	0.659	0.989	0.803	0.588	0.793	0.582	0.988	0.913	0.866	0.988	0.798	0.655	0.98	0.812	0.635	0.992	0.709	0.502	0.991	0.762	0.633	0.991	0.785	0.65	0.993	0.871	0.556	0.904	0.692	0.987	0.687	0.569	0.991	0.793	0	0.993	0.814	0.714	0.979	0.802	0.666	0.99	0.721	0.522
CON24_F	0.763	0.993	0.992	0.751	0.992	0.992	0.739	0.992	0.993	0.991	0.992	0.858	0.992	0.992	0.766	0.992	0.992	0.733	0.992	0.993	0.64	0.991	0.992	0.78	0.993	0.992	0.708	0.992	0.993	0.78	0.992	0.993	0.851	0.993	0.69	0.99	0.993	0.839	0.991	0.993	0	0.993	0.993	0.891	0.993	0.993	0.863	0.991	0.993
CON24_J	0.99	0.626	0.768	0.99	0.644	0.726	0.991	0.623	0.743	0.506	0.765	0.991	0.821	0.684	0.989	0.612	0.725	0.984	0.563	0.662	0.991	0.667	0.73	0.989	0.663	0.734	0.99	0.497	0.736	0.992	0.736	0.89	0.958	0.662	0.989	0.699	0.791	0.988	0.657	0.814	0.993	0	0.566	0.989	0.589	0.613	0.989	0.594	0.748
CON24_T	0.991	0.727	0.681	0.991	0.731	0.649	0.991	0.687	0.701	0.598	0.652	0.992	0.832	0.729	0.99	0.667	0.502	0.985	0.675	0.629	0.992	0.684	0.619	0.991	0.684	0.667	0.991	0.683	0.525	0.993	0.773	0.804	0.941	0.539	0.99	0.718	0.744	0.991	0.724	0.714	0.993	0.566	0	0.989	0.67	0.603	0.99	0.602	0.653
CON25_F	0.884	0.977	0.978	0.773	0.983	0.986	0.772	0.979	0.98	0.985	0.981	0.766	0.985	0.988	0.895	0.988	0.989	0.94	0.983	0.986	0.814	0.978	0.978	0.924	0.98	0.986	0.938	0.978	0.982	0.82	0.977	0.978	0.816	0.988	0.843	0.973	0.981	0.695	0.983	0.979	0.891	0.989	0.989	0	0.98	0.983	0.861	0.977	0.98
CON25_J	0.991	0.647	0.7	0.991	0.738	0.785	0.989	0.409	0.67	0.467	0.758	0.989	0.869	0.769	0.988	0.7	0.722	0.981	0.609	0.698	0.992	0.586	0.68	0.991	0.603	0.742	0.991	0.608	0.709	0.993	0.741	0.854	0.948	0.644	0.987	0.676	0.805	0.99	0.55	0.802	0.993	0.589	0.67	0.98	0	0.467	0.99	0.491	0.676
CON25_T	0.991	0.627	0.608	0.991	0.686	0.591	0.99	0.615	0.49	0.631	0.645	0.991	0.83	0.729	0.99	0.653	0.713	0.985	0.637	0.587	0.992	0.582	0.542	0.991	0.582	0.519	0.991	0.661	0.593	0.993	0.752	0.77	0.945	0.633	0.989	0.672	0.685	0.991	0.65	0.666	0.993	0.613	0.603	0.983	0.467	0	0.99	0.593	0.549
CON26_F	0.79	0.99	0.989	0.702	0.987	0.99	0.794	0.988	0.989	0.986	0.988	0.791	0.987	0.989	0.821	0.989	0.989	0.838	0.989	0.99	0.813	0.987	0.989	0.717	0.988	0.989	0.675	0.989	0.989	0.859	0.986	0.99	0.793	0.989	0.77	0.984	0.989	0.797	0.987	0.99	0.863	0.989	0.99	0.861	0.99	0.99	0	0.986	0.989
CON26_J	0.987	0.603	0.67	0.989	0.756	0.743	0.987	0.445	0.658	0.428	0.698	0.979	0.804	0.7	0.985	0.691	0.679	0.966	0.583	0.68	0.991	0.584	0.635	0.987	0.61	0.728	0.988	0.571	0.676	0.991	0.563	0.822	0.909	0.582	0.984	0.659	0.739	0.986	0.603	0.721	0.991	0.594	0.602	0.977	0.491	0.593	0.986	0	0.594
CON26_T	0.99	0.759	0.482	0.991	0.763	0.71	0.989	0.689	0.489	0.735	0.578	0.984	0.836	0.77	0.988	0.791	0.692	0.973	0.733	0.598	0.993	0.59	0.392	0.991	0.713	0.645	0.991	0.73	0.573	0.993	0.793	0.62	0.899	0.624	0.987	0.684	0.529	0.99	0.711	0.522	0.993	0.748	0.653	0.98	0.676	0.549	0.989	0.594	0
CON27_F	0.766	0.986	0.988	0.605	0.989	0.99	0.634	0.988	0.989	0.99	0.989	0.627	0.99	0.992	0.827	0.992	0.992	0.772	0.989	0.991	0.749	0.987	0.984	0.782	0.989	0.99	0.808	0.988	0.99	0.758	0.987	0.987	0.801	0.992	0.791	0.986	0.99	0.763	0.99	0.989	0.803	0.992	0.992	0.853	0.99	0.991	0.768	0.987	0.99
CON27_J	0.99	0.608	0.703	0.992	0.746	0.755	0.99	0.651	0.702	0.509	0.752	0.982	0.819	0.731	0.987	0.752	0.705	0.972	0.697	0.746	0.98	0.638	0.66	0.987	0.627	0.768	0.99	0.55	0.637	0.992	0.68	0.868	0.933	0.693	0.987	0.702	0.802	0.988	0.627	0.743	0.993	0.515	0.614	0.972	0.606	0.651	0.988	0.556	0.687
CON27_T	0.992	0.708	0.705	0.992	0.751	0.595	0.99	0.599	0.734	0.494	0.697	0.991	0.803	0.625	0.989	0.713	0.549	0.984	0.665	0.61	0.993	0.701	0.641	0.991	0.679	0.652	0.991	0.691	0.584	0.993	0.779	0.845	0.948	0.488	0.989	0.757	0.767	0.991	0.698	0.724	0.993	0.598	0.43	0.987	0.597	0.621	0.99	0.471	0.652
CON28_F	0.668	0.988	0.99	0.637	0.989	0.989	0.67	0.99	0.991	0.989	0.99	0.765	0.986	0.991	0.719	0.992	0.991	0.677	0.991	0.992	0.601	0.988	0.987	0.714	0.985	0.99	0.702	0.989	0.991	0.677	0.986	0.988	0.815	0.991	0.615	0.984	0.991	0.731	0.99	0.991	0.676	0.991	0.991	0.855	0.992	0.991	0.778	0.987	0.991
CON28_J	0.989	0.682	0.775	0.99	0.815	0.827	0.989	0.414	0.724	0.419	0.768	0.984	0.847	0.756	0.986	0.712	0.742	0.979	0.629	0.762	0.991	0.646	0.73	0.985	0.631	0.821	0.99	0.663	0.784	0.991	0.696	0.91	0.943	0.622	0.986	0.704	0.835	0.985	0.548	0.824	0.993	0.636	0.681	0.98	0.369	0.576	0.987	0.407	0.736
CON28_T	0.991	0.804	0.643	0.992	0.802	0.72	0.99	0.639	0.458	0.609	0.534	0.986	0.87	0.832	0.989	0.771	0.626	0.978	0.762	0.634	0.994	0.682	0.489	0.992	0.723	0.595	0.992	0.782	0.522	0.994	0.838	0.696	0.9	0.493	0.988	0.729	0.67	0.992	0.793	0.556	0.994	0.736	0.609	0.984	0.615	0.541	0.99	0.579	0.489
CON2_F	0.848	0.991	0.99	0.71	0.989	0.99	0.609	0.99	0.99	0.989	0.99	0.697	0.989	0.99	0.878	0.99	0.989	0.904	0.99	0.99	0.821	0.988	0.99	0.759	0.989	0.99	0.871	0.99	0.99	0.86	0.988	0.991	0.8	0.99	0.85	0.987	0.99	0.704	0.988	0.991	0.888	0.989	0.991	0.816	0.991	0.991	0.785	0.988	0.99
CON2_J	0.989	0.7	0.694	0.99	0.728	0.719	0.988	0.679	0.681	0.55	0.706	0.983	0.848	0.69	0.987	0.749	0.725	0.974	0.682	0.689	0.991	0.577	0.652	0.989	0.625	0.72	0.99	0.538	0.616	0.992	0.701	0.778	0.915	0.692	0.986	0.665	0.757	0.99	0.609	0.718	0.992	0.528	0.68	0.979	0.577	0.647	0.988	0.588	0.631
CON2_T	0.989	0.761	0.588	0.99	0.794	0.683	0.988	0.72	0.615	0.737	0.642	0.983	0.854	0.761	0.987	0.786	0.705	0.971	0.781	0.679	0.989	0.635	0.493	0.99	0.71	0.62	0.99	0.677	0.536	0.992	0.736	0.624	0.911	0.597	0.986	0.73	0.656	0.99	0.724	0.584	0.992	0.763	0.694	0.978	0.717	0.624	0.988	0.641	0.466
CON3_F	0.677	0.99	0.989	0.57	0.988	0.99	0.611	0.988	0.989	0.989	0.989	0.725	0.989	0.99	0.622	0.99	0.99	0.593	0.989	0.99	0.629	0.987	0.989	0.659	0.99	0.989	0.709	0.989	0.989	0.649	0.987	0.99	0.675	0.99	0.637	0.986	0.99	0.69	0.988	0.99	0.747	0.99	0.991	0.803	0.99	0.991	0.753	0.987	0.99
CON3_J	0.991	0.535	0.703	0.99	0.589	0.594	0.989	0.607	0.634	0.479	0.691	0.985	0.828	0.699	0.987	0.651	0.645	0.977	0.614	0.61	0.989	0.534	0.626	0.99	0.572	0.6	0.99	0.529	0.59	0.992	0.681	0.805	0.934	0.563	0.986	0.635	0.74	0.989	0.588	0.725	0.993	0.497	0.497	0.978	0.552	0.523	0.989	0.566	0.65
CON3_T	0.99	0.645	0.649	0.99	0.653	0.567	0.989	0.68	0.623	0.59	0.636	0.988	0.812	0.685	0.987	0.71	0.583	0.98	0.645	0.547	0.991	0.572	0.475	0.989	0.562	0.531	0.99	0.609	0.512	0.992	0.712	0.714	0.937	0.504	0.985	0.667	0.689	0.989	0.662	0.604	0.992	0.604	0.47	0.983	0.629	0.497	0.988	0.572	0.521
CON4_F	0.823	0.991	0.991	0.842	0.988	0.991	0.765	0.989	0.99	0.989	0.99	0.927	0.989	0.99	0.844	0.989	0.989	0.881	0.99	0.991	0.827	0.988	0.99	0.771	0.989	0.99	0.805	0.99	0.991	0.918	0.989	0.991	0.93	0.989	0.816	0.988	0.991	0.895	0.988	0.991	0.866	0.99	0.991	0.888	0.991	0.991	0.789	0.989	0.991
CON4_J	0.992	0.549	0.749	0.991	0.654	0.728	0.992	0.586	0.686	0.502	0.81	0.993	0.841	0.745	0.991	0.582	0.705	0.986	0.563	0.68	0.988	0.63	0.72	0.991	0.632	0.735	0.991	0.546	0.776	0.993	0.742	0.89	0.961	0.708	0.991	0.655	0.824	0.99	0.645	0.822	0.993	0.474	0.653	0.984	0.557	0.622	0.991	0.578	0.766
CON4_T	0.988	0.667	0.633	0.989	0.687	0.491	0.987	0.703	0.616	0.716	0.631	0.986	0.849	0.796	0.985	0.619	0.467	0.978	0.718	0.542	0.99	0.613	0.53	0.988	0.672	0.528	0.989	0.721	0.509	0.991	0.797	0.708	0.927	0.565	0.985	0.674	0.677	0.987	0.757	0.635	0.991	0.72	0.539	0.982	0.702	0.518	0.987	0.659	0.571
CON5_F	0.782	0.966	0.968	0.595	0.981	0.986	0.723	0.965	0.969	0.983	0.978	0.6	0.987	0.99	0.786	0.989	0.988	0.735	0.979	0.984	0.631	0.965	0.977	0.803	0.98	0.984	0.804	0.967	0.973	0.651	0.965	0.974	0.776	0.989	0.761	0.961	0.98	0.764	0.981	0.978	0.802	0.988	0.987	0.832	0.978	0.982	0.757	0.963	0.974
CON5_J	0.986	0.571	0.695	0.989	0.774	0.855	0.986	0.639	0.691	0.568	0.817	0.976	0.838	0.731	0.983	0.798	0.824	0.964	0.586	0.805	0.989	0.633	0.716	0.984	0.653	0.831	0.988	0.533	0.739	0.99	0.469	0.87	0.931	0.801	0.982	0.709	0.827	0.983	0.592	0.844	0.99	0.646	0.739	0.974	0.623	0.694	0.985	0.538	0.733
CON5_T	0.989	0.736	0.502	0.99	0.816	0.801	0.988	0.739	0.571	0.767	0.707	0.982	0.838	0.826	0.987	0.823	0.75	0.972	0.823	0.782	0.985	0.658	0.587	0.99	0.728	0.765	0.99	0.665	0.618	0.991	0.67	0.708	0.928	0.806	0.984	0.729	0.637	0.99	0.76	0.662	0.99	0.814	0.729	0.97	0.759	0.684	0.987	0.636	0.539
CON6_F	0.812	0.994	0.993	0.757	0.992	0.994	0.73	0.992	0.993	0.992	0.992	0.851	0.992	0.993	0.647	0.993	0.993	0.832	0.993	0.994	0.731	0.992	0.993	0.855	0.993	0.993	0.823	0.993	0.994	0.663	0.992	0.994	0.773	0.993	0.791	0.991	0.994	0.76	0.992	0.994	0.816	0.993	0.994	0.818	0.994	0.994	0.834	0.992	0.994
CON6_J	0.987	0.733	0.844	0.987	0.735	0.851	0.985	0.765	0.856	0.755	0.823	0.987	0.901	0.873	0.985	0.725	0.838	0.975	0.689	0.85	0.989	0.747	0.838	0.986	0.781	0.844	0.987	0.78	0.841	0.989	0.689	0.909	0.956	0.799	0.984	0.793	0.856	0.987	0.748	0.869	0.99	0.798	0.85	0.981	0.755	0.765	0.985	0.792	0.853
CON6_T	0.99	0.786	0.56	0.99	0.796	0.686	0.989	0.718	0.596	0.679	0.593	0.987	0.847	0.805	0.988	0.767	0.69	0.979	0.757	0.646	0.992	0.676	0.554	0.99	0.713	0.55	0.991	0.773	0.514	0.992	0.817	0.705	0.928	0.435	0.986	0.71	0.584	0.99	0.775	0.629	0.993	0.719	0.633	0.982	0.67	0.517	0.989	0.667	0.499
CON7_F	0.782	0.986	0.984	0.775	0.985	0.989	0.815	0.984	0.984	0.985	0.981	0.883	0.99	0.99	0.765	0.989	0.988	0.695	0.987	0.986	0.685	0.983	0.984	0.836	0.987	0.986	0.728	0.984	0.984	0.768	0.984	0.984	0.825	0.988	0.675	0.98	0.984	0.847	0.984	0.984	0.684	0.989	0.988	0.924	0.984	0.986	0.871	0.981	0.984
CON7_J	0.986	0.639	0.737	0.988	0.803	0.833	0.986	0.645	0.729	0.451	0.85	0.976	0.828	0.697	0.982	0.796	0.838	0.961	0.639	0.803	0.989	0.601	0.753	0.984	0.593	0.837	0.987	0.517	0.767	0.99	0.502	0.9	0.944	0.777	0.982	0.771	0.867	0.983	0.536	0.871	0.991	0.597	0.74	0.977	0.603	0.696	0.983	0.533	0.759
CON7_T	0.989	0.682	0.589	0.99	0.737	0.684	0.988	0.664	0.578	0.689	0.612	0.982	0.851	0.755	0.987	0.727	0.718	0.971	0.719	0.735	0.991	0.601	0.577	0.99	0.668	0.653	0.99	0.658	0.665	0.992	0.672	0.731	0.91	0.7	0.985	0.702	0.692	0.988	0.695	0.666	0.992	0.732	0.716	0.98	0.697	0.591	0.987	0.591	0.581
CON8_F	0.803	0.99	0.99	0.634	0.989	0.991	0.781	0.988	0.99	0.989	0.988	0.678	0.991	0.99	0.765	0.991	0.99	0.799	0.99	0.99	0.794	0.988	0.989	0.87	0.99	0.989	0.829	0.99	0.99	0.638	0.989	0.991	0.82	0.991	0.772	0.987	0.99	0.794	0.989	0.99	0.869	0.99	0.991	0.826	0.99	0.99	0.807	0.988	0.99
CON8_J	0.988	0.664	0.668	0.99	0.744	0.77	0.988	0.411	0.667	0.5	0.714	0.979	0.805	0.766	0.985	0.735	0.726	0.967	0.684	0.691	0.991	0.57	0.687	0.987	0.697	0.734	0.989	0.644	0.707	0.992	0.608	0.826	0.911	0.582	0.984	0.682	0.738	0.987	0.634	0.738	0.992	0.683	0.678	0.976	0.531	0.63	0.986	0.31	0.632
CON8_T	0.99	0.82	0.56	0.991	0.807	0.705	0.988	0.787	0.504	0.77	0.619	0.983	0.841	0.784	0.987	0.819	0.753	0.971	0.821	0.672	0.992	0.706	0.494	0.99	0.779	0.651	0.99	0.793	0.642	0.993	0.84	0.664	0.904	0.661	0.985	0.736	0.565	0.99	0.819	0.533	0.992	0.799	0.737	0.978	0.762	0.639	0.988	0.704	0.417
CON9_F	0.611	0.984	0.983	0.526	0.981	0.984	0.684	0.982	0.984	0.981	0.982	0.784	0.99	0.99	0.673	0.983	0.982	0.647	0.982	0.984	0.629	0.98	0.983	0.696	0.983	0.983	0.735	0.983	0.983	0.632	0.989	0.99	0.657	0.982	0.701	0.981	0.984	0.718	0.979	0.984	0.709	0.983	0.984	0.862	0.984	0.984	0.797	0.98	0.983
CON9_J	0.991	0.615	0.732	0.991	0.791	0.829	0.99	0.639	0.713	0.507	0.774	0.984	0.865	0.772	0.988	0.79	0.809	0.972	0.672	0.761	0.991	0.628	0.71	0.99	0.664	0.815	0.991	0.552	0.762	0.993	0.506	0.85	0.925	0.762	0.986	0.715	0.802	0.991	0.644	0.797	0.993	0.49	0.737	0.979	0.607	0.687	0.989	0.495	0.721
CON9_T	0.99	0.839	0.616	0.991	0.833	0.777	0.989	0.81	0.644	0.795	0.607	0.985	0.899	0.862	0.988	0.843	0.754	0.977	0.838	0.711	0.992	0.699	0.515	0.99	0.8	0.717	0.99	0.805	0.632	0.992	0.844	0.509	0.904	0.679	0.986	0.771	0.584	0.991	0.818	0.624	0.992	0.842	0.783	0.982	0.786	0.696	0.989	0.751	0.49
DU10_F	0.566	0.985	0.985	0.754	0.987	0.988	0.735	0.987	0.987	0.989	0.986	0.863	0.977	0.99	0.714	0.991	0.991	0.753	0.988	0.989	0.659	0.985	0.981	0.786	0.985	0.988	0.764	0.986	0.987	0.743	0.985	0.984	0.833	0.989	0.673	0.979	0.988	0.845	0.989	0.986	0.749	0.991	0.99	0.92	0.987	0.989	0.828	0.984	0.987
DU10_J	0.986	0.616	0.675	0.987	0.682	0.724	0.986	0.625	0.668	0.515	0.741	0.987	0.812	0.65	0.985	0.728	0.73	0.977	0.499	0.624	0.989	0.552	0.635	0.987	0.576	0.711	0.987	0.549	0.695	0.99	0.644	0.828	0.935	0.662	0.984	0.685	0.724	0.985	0.512	0.741	0.99	0.525	0.617	0.981	0.545	0.567	0.985	0.475	0.623
DU10_T	0.99	0.697	0.627	0.99	0.746	0.678	0.988	0.591	0.589	0.606	0.646	0.983	0.822	0.729	0.987	0.693	0.641	0.973	0.625	0.499	0.992	0.589	0.5	0.99	0.666	0.62	0.99	0.674	0.593	0.992	0.748	0.721	0.919	0.533	0.986	0.652	0.661	0.989	0.682	0.592	0.991	0.61	0.574	0.981	0.571	0.505	0.989	0.536	0.456
DU11_F	0.877	0.788	0.77	0.857	0.853	0.8	0.855	0.775	0.773	0.714	0.749	0.844	0.889	0.799	0.894	0.796	0.709	0.859	0.741	0.731	0.788	0.754	0.683	0.877	0.747	0.76	0.872	0.766	0.685	0.872	0.802	0.872	0.842	0.666	0.847	0.832	0.838	0.866	0.764	0.833	0.864	0.749	0.692	0.838	0.734	0.697	0.896	0.722	0.699
DU11_J	0.988	0.641	0.655	0.989	0.699	0.744	0.988	0.642	0.634	0.529	0.684	0.979	0.759	0.71	0.986	0.702	0.739	0.977	0.66	0.692	0.988	0.652	0.612	0.983	0.625	0.719	0.989	0.578	0.677	0.991	0.708	0.788	0.91	0.671	0.985	0.611	0.682	0.981	0.675	0.692	0.992	0.419	0.653	0.977	0.631	0.609	0.986	0.541	0.589
DU11_T	0.989	0.762	0.507	0.99	0.808	0.766	0.989	0.727	0.46	0.716	0.561	0.983	0.841	0.76	0.987	0.835	0.701	0.971	0.742	0.71	0.992	0.679	0.47	0.991	0.732	0.724	0.99	0.723	0.62	0.992	0.777	0.67	0.917	0.716	0.986	0.748	0.538	0.99	0.735	0.571	0.992	0.736	0.634	0.981	0.73	0.603	0.988	0.641	0.45
DU12_F	0.869	0.981	0.98	0.89	0.978	0.981	0.855	0.978	0.98	0.977	0.974	0.793	0.988	0.995	0.907	0.979	0.979	0.889	0.977	0.981	0.835	0.973	0.979	0.878	0.981	0.981	0.922	0.977	0.977	0.904	0.985	0.986	0.825	0.98	0.92	0.972	0.981	0.819	0.976	0.977	0.903	0.984	0.982	0.773	0.98	0.983	0.886	0.972	0.977
DU12_J	0.988	0.582	0.642	0.989	0.741	0.636	0.988	0.571	0.518	0.526	0.676	0.978	0.825	0.767	0.986	0.655	0.641	0.97	0.614	0.644	0.989	0.624	0.604	0.983	0.594	0.586	0.989	0.634	0.538	0.991	0.712	0.797	0.902	0.594	0.985	0.618	0.755	0.982	0.665	0.724	0.992	0.605	0.626	0.979	0.537	0.458	0.986	0.503	0.61
DU12_T	0.99	0.719	0.656	0.989	0.795	0.641	0.989	0.639	0.552	0.69	0.617	0.983	0.907	0.874	0.987	0.663	0.594	0.971	0.747	0.638	0.992	0.684	0.609	0.99	0.741	0.563	0.99	0.796	0.51	0.992	0.853	0.772	0.903	0.579	0.986	0.723	0.741	0.989	0.811	0.701	0.992	0.76	0.671	0.983	0.659	0.535	0.988	0.635	0.594
DU13_J	0.988	0.711	0.702	0.989	0.599	0.632	0.986	0.679	0.7	0.702	0.743	0.983	0.814	0.845	0.985	0.566	0.554	0.98	0.631	0.6	0.988	0.619	0.713	0.981	0.685	0.688	0.988	0.698	0.679	0.99	0.784	0.846	0.937	0.693	0.986	0.543	0.753	0.98	0.76	0.749	0.991	0.676	0.581	0.979	0.693	0.664	0.985	0.642	0.699
DU13_T	0.99	0.744	0.507	0.989	0.743	0.657	0.988	0.724	0.639	0.743	0.628	0.982	0.874	0.841	0.986	0.681	0.545	0.971	0.743	0.487	0.99	0.655	0.614	0.989	0.745	0.626	0.99	0.772	0.602	0.991	0.831	0.698	0.921	0.684	0.986	0.665	0.593	0.989	0.811	0.601	0.991	0.76	0.598	0.981	0.754	0.672	0.989	0.672	0.542
DU14_F	0.97	0.964	0.972	0.833	0.961	0.976	0.966	0.955	0.967	0.964	0.968	0.765	0.961	0.976	0.954	0.973	0.973	0.935	0.97	0.97	0.886	0.952	0.971	0.978	0.968	0.97	0.975	0.962	0.965	0.964	0.962	0.97	0.926	0.973	0.951	0.954	0.974	0.928	0.953	0.966	0.938	0.974	0.975	0.846	0.965	0.974	0.896	0.965	0.968
DU14_J	0.987	0.689	0.629	0.988	0.673	0.744	0.987	0.658	0.604	0.627	0.733	0.978	0.786	0.762	0.985	0.753	0.765	0.974	0.627	0.691	0.989	0.497	0.632	0.982	0.514	0.66	0.989	0.568	0.584	0.99	0.598	0.794	0.909	0.704	0.983	0.554	0.751	0.981	0.623	0.722	0.991	0.662	0.703	0.976	0.649	0.588	0.985	0.609	0.657
DU14_T	0.989	0.663	0.657	0.99	0.759	0.718	0.988	0.69	0.589	0.575	0.745	0.983	0.828	0.754	0.986	0.766	0.75	0.977	0.657	0.717	0.988	0.629	0.646	0.988	0.578	0.601	0.99	0.581	0.53	0.991	0.67	0.795	0.924	0.661	0.985	0.692	0.759	0.988	0.635	0.733	0.992	0.592	0.709	0.977	0.584	0.569	0.987	0.585	0.659
DU15_F	0.732	0.987	0.985	0.602	0.993	0.994	0.768	0.985	0.985	0.992	0.985	0.694	0.991	0.993	0.69	0.995	0.995	0.726	0.987	0.993	0.755	0.985	0.99	0.768	0.993	0.992	0.755	0.987	0.985	0.72	0.984	0.985	0.789	0.995	0.735	0.98	0.986	0.824	0.994	0.988	0.802	0.995	0.995	0.91	0.989	0.992	0.759	0.982	0.985
DU15_J	0.98	0.649	0.789	0.981	0.803	0.842	0.978	0.725	0.768	0.564	0.835	0.976	0.873	0.789	0.978	0.814	0.829	0.964	0.629	0.807	0.977	0.717	0.777	0.981	0.72	0.846	0.98	0.648	0.81	0.981	0.64	0.916	0.935	0.787	0.972	0.781	0.852	0.977	0.705	0.861	0.977	0.499	0.753	0.975	0.661	0.729	0.979	0.649	0.789
DU15_T	0.99	0.666	0.653	0.99	0.736	0.637	0.989	0.669	0.624	0.574	0.62	0.986	0.806	0.637	0.986	0.688	0.62	0.979	0.604	0.582	0.992	0.636	0.557	0.99	0.621	0.566	0.99	0.657	0.539	0.992	0.752	0.814	0.941	0.545	0.986	0.694	0.735	0.989	0.682	0.729	0.992	0.544	0.529	0.983	0.575	0.5	0.988	0.561	0.576
DU16_F	0.83	0.995	0.994	0.693	0.993	0.995	0.687	0.993	0.994	0.993	0.993	0.591	0.991	0.995	0.907	0.995	0.995	0.886	0.994	0.995	0.821	0.993	0.993	0.887	0.994	0.994	0.872	0.993	0.994	0.725	0.992	0.994	0.755	0.995	0.862	0.991	0.994	0.727	0.994	0.994	0.894	0.995	0.995	0.804	0.994	0.994	0.817	0.992	0.994
DU16_J	0.989	0.59	0.617	0.99	0.715	0.695	0.989	0.616	0.573	0.558	0.648	0.98	0.827	0.722	0.987	0.678	0.687	0.971	0.627	0.637	0.991	0.54	0.55	0.986	0.596	0.641	0.99	0.568	0.65	0.992	0.667	0.69	0.905	0.677	0.985	0.604	0.704	0.985	0.627	0.659	0.993	0.609	0.666	0.978	0.579	0.555	0.987	0.51	0.585
DU16_T	0.99	0.716	0.579	0.991	0.777	0.619	0.989	0.683	0.532	0.739	0.557	0.983	0.885	0.854	0.988	0.694	0.626	0.971	0.76	0.628	0.992	0.596	0.516	0.99	0.753	0.538	0.991	0.745	0.64	0.993	0.791	0.635	0.91	0.6	0.986	0.676	0.609	0.99	0.766	0.564	0.993	0.782	0.717	0.98	0.709	0.571	0.989	0.645	0.491
DU17_F	0.598	0.991	0.987	0.629	0.992	0.992	0.641	0.988	0.987	0.991	0.985	0.804	0.986	0.993	0.728	0.993	0.992	0.729	0.989	0.992	0.572	0.987	0.989	0.702	0.99	0.989	0.709	0.989	0.987	0.692	0.987	0.987	0.807	0.992	0.595	0.981	0.988	0.747	0.992	0.988	0.648	0.993	0.993	0.847	0.988	0.991	0.799	0.985	0.988
DU17_J	0.99	0.688	0.691	0.99	0.746	0.636	0.989	0.647	0.583	0.492	0.639	0.981	0.859	0.729	0.986	0.701	0.529	0.976	0.627	0.635	0.991	0.637	0.623	0.988	0.61	0.566	0.99	0.622	0.454	0.992	0.741	0.747	0.926	0.493	0.986	0.696	0.728	0.987	0.682	0.658	0.993	0.568	0.475	0.981	0.565	0.535	0.988	0.544	0.654
DU17_T	0.991	0.827	0.758	0.991	0.798	0.621	0.99	0.744	0.605	0.704	0.617	0.984	0.92	0.857	0.988	0.739	0.496	0.973	0.789	0.662	0.993	0.725	0.63	0.991	0.762	0.569	0.991	0.805	0.536	0.993	0.884	0.69	0.919	0.564	0.987	0.729	0.716	0.991	0.837	0.557	0.993	0.758	0.616	0.985	0.743	0.635	0.99	0.715	0.685
DU18_F	0.725	0.984	0.983	0.626	0.99	0.992	0.724	0.981	0.982	0.99	0.985	0.804	0.988	0.993	0.622	0.991	0.992	0.551	0.984	0.992	0.645	0.98	0.99	0.707	0.99	0.99	0.719	0.983	0.984	0.642	0.982	0.985	0.74	0.99	0.691	0.977	0.986	0.798	0.99	0.989	0.689	0.991	0.993	0.892	0.989	0.992	0.778	0.979	0.984
DU18_J	0.989	0.682	0.768	0.989	0.827	0.797	0.988	0.511	0.731	0.337	0.722	0.986	0.85	0.739	0.985	0.729	0.681	0.979	0.619	0.75	0.991	0.653	0.715	0.987	0.611	0.792	0.989	0.665	0.71	0.991	0.578	0.879	0.943	0.551	0.986	0.768	0.804	0.986	0.648	0.787	0.992	0.604	0.617	0.982	0.523	0.663	0.986	0.413	0.748
DU18_T	0.991	0.754	0.679	0.991	0.791	0.654	0.99	0.586	0.649	0.553	0.614	0.985	0.859	0.811	0.988	0.692	0.515	0.973	0.701	0.653	0.993	0.631	0.587	0.99	0.729	0.596	0.991	0.743	0.551	0.993	0.801	0.794	0.904	0.425	0.987	0.709	0.738	0.99	0.759	0.673	0.993	0.697	0.474	0.985	0.62	0.647	0.989	0.539	0.581
DU1_F	0.739	0.996	0.996	0.683	0.995	0.996	0.791	0.995	0.996	0.995	0.995	0.865	0.992	0.995	0.722	0.996	0.995	0.652	0.995	0.996	0.702	0.995	0.996	0.789	0.995	0.995	0.719	0.996	0.996	0.714	0.994	0.996	0.748	0.996	0.705	0.993	0.996	0.807	0.995	0.996	0.707	0.995	0.996	0.866	0.996	0.996	0.802	0.994	0.996
DU1_J	0.984	0.773	0.757	0.986	0.742	0.716	0.984	0.747	0.762	0.743	0.833	0.978	0.555	0.71	0.982	0.803	0.799	0.975	0.708	0.685	0.987	0.659	0.752	0.976	0.665	0.727	0.986	0.707	0.744	0.988	0.727	0.867	0.942	0.693	0.981	0.667	0.79	0.974	0.682	0.827	0.989	0.675	0.712	0.978	0.732	0.691	0.982	0.689	0.737
DU1_T	0.989	0.759	0.709	0.99	0.679	0.568	0.989	0.751	0.707	0.69	0.677	0.99	0.787	0.669	0.989	0.784	0.68	0.983	0.693	0.57	0.99	0.599	0.616	0.989	0.678	0.627	0.99	0.66	0.615	0.992	0.78	0.759	0.931	0.581	0.988	0.685	0.692	0.988	0.697	0.657	0.992	0.652	0.565	0.983	0.725	0.636	0.988	0.682	0.598
DU2_J	0.986	0.633	0.768	0.989	0.796	0.826	0.988	0.555	0.722	0.468	0.718	0.988	0.831	0.708	0.987	0.739	0.678	0.98	0.623	0.749	0.989	0.631	0.73	0.987	0.694	0.824	0.987	0.632	0.779	0.989	0.728	0.907	0.942	0.674	0.986	0.749	0.824	0.987	0.565	0.817	0.99	0.618	0.67	0.981	0.552	0.691	0.986	0.52	0.76
DU2_T	0.988	0.672	0.712	0.989	0.782	0.793	0.988	0.675	0.708	0.531	0.742	0.981	0.844	0.73	0.985	0.765	0.766	0.976	0.673	0.752	0.99	0.659	0.722	0.987	0.681	0.796	0.989	0.601	0.747	0.991	0.733	0.867	0.942	0.755	0.984	0.717	0.778	0.985	0.673	0.774	0.991	0.468	0.715	0.977	0.609	0.658	0.986	0.602	0.732
DU3_F	0.74	0.991	0.99	0.704	0.993	0.994	0.769	0.99	0.99	0.993	0.989	0.835	0.992	0.994	0.705	0.995	0.994	0.605	0.99	0.993	0.692	0.989	0.991	0.767	0.993	0.992	0.717	0.99	0.991	0.704	0.989	0.991	0.835	0.995	0.653	0.987	0.991	0.865	0.993	0.991	0.729	0.994	0.994	0.947	0.991	0.993	0.819	0.988	0.991
DU3_J	0.978	0.58	0.673	0.98	0.75	0.781	0.979	0.6	0.672	0.454	0.724	0.979	0.819	0.701	0.981	0.716	0.713	0.972	0.528	0.716	0.983	0.638	0.637	0.977	0.645	0.786	0.979	0.555	0.74	0.983	0.695	0.852	0.929	0.708	0.977	0.681	0.766	0.974	0.602	0.781	0.981	0.49	0.655	0.976	0.546	0.603	0.977	0.517	0.681
DU4_F	0.722	0.99	0.989	0.641	0.989	0.993	0.712	0.986	0.988	0.988	0.988	0.745	0.983	0.993	0.758	0.99	0.992	0.65	0.988	0.991	0.673	0.985	0.989	0.74	0.988	0.99	0.739	0.988	0.989	0.691	0.985	0.99	0.765	0.991	0.669	0.98	0.989	0.768	0.988	0.989	0.723	0.99	0.992	0.866	0.988	0.991	0.795	0.983	0.989
DU4_J	0.985	0.634	0.708	0.986	0.718	0.633	0.984	0.665	0.648	0.549	0.681	0.974	0.607	0.741	0.981	0.654	0.596	0.971	0.627	0.653	0.986	0.633	0.653	0.977	0.62	0.64	0.986	0.617	0.672	0.987	0.734	0.812	0.908	0.616	0.98	0.596	0.749	0.976	0.689	0.724	0.988	0.582	0.633	0.976	0.616	0.61	0.981	0.56	0.666
DU4_T	0.988	0.628	0.668	0.99	0.728	0.56	0.988	0.655	0.629	0.636	0.659	0.981	0.817	0.688	0.986	0.678	0.587	0.971	0.663	0.636	0.991	0.618	0.616	0.987	0.638	0.566	0.989	0.631	0.63	0.991	0.679	0.778	0.916	0.532	0.985	0.661	0.712	0.986	0.691	0.705	0.992	0.649	0.626	0.98	0.643	0.538	0.987	0.497	0.587
DU5_F	0.755	0.997	0.996	0.761	0.995	0.996	0.753	0.995	0.996	0.995	0.996	0.827	0.99	0.996	0.724	0.996	0.997	0.677	0.996	0.997	0.728	0.995	0.996	0.778	0.995	0.996	0.765	0.996	0.997	0.692	0.995	0.996	0.823	0.996	0.756	0.993	0.997	0.862	0.996	0.997	0.754	0.996	0.997	0.892	0.996	0.997	0.87	0.994	0.997
DU5_J	0.983	0.764	0.809	0.985	0.619	0.668	0.982	0.712	0.796	0.751	0.818	0.982	0.81	0.726	0.982	0.78	0.798	0.974	0.745	0.719	0.985	0.662	0.775	0.982	0.746	0.702	0.984	0.749	0.777	0.986	0.77	0.858	0.915	0.728	0.981	0.665	0.802	0.978	0.675	0.799	0.987	0.735	0.792	0.977	0.708	0.732	0.981	0.747	0.755
DU5_T	0.988	0.678	0.646	0.99	0.719	0.607	0.988	0.681	0.57	0.712	0.753	0.981	0.784	0.646	0.986	0.72	0.749	0.971	0.709	0.641	0.991	0.611	0.567	0.988	0.633	0.577	0.99	0.68	0.706	0.991	0.742	0.782	0.92	0.702	0.985	0.727	0.717	0.987	0.693	0.67	0.992	0.674	0.689	0.981	0.676	0.529	0.987	0.628	0.578
DU6_J	0.987	0.751	0.641	0.989	0.735	0.576	0.987	0.683	0.643	0.682	0.605	0.978	0.767	0.656	0.984	0.692	0.549	0.969	0.712	0.595	0.988	0.618	0.572	0.986	0.688	0.586	0.988	0.718	0.6	0.99	0.776	0.759	0.874	0.569	0.983	0.624	0.691	0.984	0.746	0.626	0.99	0.663	0.558	0.977	0.705	0.621	0.985	0.584	0.553
DU7_J	0.988	0.599	0.662	0.99	0.597	0.587	0.988	0.547	0.574	0.543	0.655	0.986	0.788	0.647	0.985	0.606	0.638	0.98	0.538	0.534	0.991	0.511	0.571	0.988	0.598	0.587	0.99	0.578	0.629	0.992	0.715	0.764	0.914	0.558	0.985	0.554	0.699	0.987	0.597	0.703	0.992	0.553	0.591	0.98	0.514	0.508	0.987	0.523	0.57
DU7_T	0.985	0.739	0.634	0.987	0.699	0.625	0.984	0.687	0.612	0.705	0.638	0.976	0.77	0.727	0.983	0.718	0.703	0.966	0.703	0.552	0.986	0.606	0.564	0.982	0.669	0.631	0.986	0.71	0.614	0.988	0.773	0.716	0.899	0.578	0.98	0.591	0.651	0.979	0.724	0.672	0.986	0.683	0.683	0.973	0.676	0.589	0.983	0.644	0.522
DU8_F	0.827	0.976	0.977	0.931	0.966	0.977	0.933	0.967	0.973	0.965	0.976	0.887	0.945	0.981	0.932	0.968	0.976	0.914	0.972	0.979	0.906	0.964	0.977	0.936	0.966	0.977	0.927	0.972	0.979	0.925	0.968	0.984	0.875	0.967	0.863	0.957	0.979	0.923	0.964	0.979	0.927	0.972	0.978	0.912	0.975	0.977	0.937	0.959	0.978
DU8_J	0.981	0.846	0.827	0.984	0.736	0.856	0.981	0.809	0.864	0.796	0.869	0.973	0.905	0.911	0.978	0.799	0.882	0.961	0.763	0.825	0.986	0.732	0.877	0.98	0.796	0.856	0.984	0.779	0.853	0.986	0.815	0.901	0.935	0.861	0.976	0.707	0.837	0.975	0.746	0.863	0.986	0.803	0.864	0.969	0.816	0.833	0.979	0.785	0.838
DU8_T	0.987	0.698	0.715	0.989	0.781	0.712	0.987	0.729	0.698	0.544	0.771	0.978	0.827	0.75	0.985	0.78	0.758	0.97	0.714	0.757	0.986	0.653	0.671	0.983	0.628	0.725	0.988	0.569	0.668	0.99	0.686	0.794	0.923	0.688	0.984	0.695	0.76	0.983	0.677	0.731	0.991	0.599	0.716	0.976	0.672	0.707	0.986	0.599	0.68
DU9_J	0.986	0.677	0.711	0.99	0.685	0.632	0.987	0.69	0.689	0.648	0.771	0.975	0.743	0.755	0.984	0.692	0.701	0.97	0.695	0.725	0.988	0.624	0.684	0.979	0.615	0.645	0.988	0.613	0.641	0.99	0.663	0.828	0.929	0.593	0.983	0.574	0.746	0.979	0.682	0.754	0.991	0.653	0.661	0.975	0.703	0.681	0.985	0.614	0.67
DU9_T	0.986	0.681	0.582	0.987	0.743	0.786	0.985	0.696	0.647	0.571	0.728	0.976	0.807	0.737	0.984	0.791	0.813	0.968	0.657	0.721	0.978	0.658	0.644	0.981	0.642	0.762	0.987	0.582	0.733	0.988	0.704	0.765	0.918	0.763	0.982	0.644	0.642	0.979	0.657	0.716	0.99	0.565	0.718	0.975	0.629	0.617	0.984	0.578	0.579
UC10_J	0.989	0.854	0.766	0.99	0.885	0.798	0.99	0.83	0.821	0.85	0.888	0.985	0.569	0.8	0.988	0.851	0.709	0.989	0.846	0.843	0.99	0.783	0.801	0.98	0.808	0.768	0.989	0.859	0.752	0.99	0.842	0.92	0.966	0.71	0.989	0.823	0.894	0.978	0.849	0.9	0.991	0.847	0.726	0.986	0.842	0.838	0.987	0.819	0.808
UC10_T	0.987	0.789	0.74	0.988	0.838	0.73	0.986	0.823	0.766	0.863	0.828	0.978	0.826	0.785	0.983	0.759	0.661	0.979	0.85	0.821	0.988	0.744	0.768	0.98	0.805	0.755	0.988	0.866	0.724	0.989	0.848	0.87	0.943	0.805	0.983	0.798	0.855	0.978	0.861	0.851	0.99	0.859	0.728	0.978	0.847	0.763	0.984	0.809	0.767
UC11_F	0.975	0.976	0.974	0.96	0.974	0.98	0.961	0.964	0.97	0.971	0.967	0.9	0.97	0.984	0.932	0.97	0.975	0.95	0.97	0.978	0.856	0.96	0.974	0.967	0.972	0.974	0.975	0.973	0.974	0.97	0.971	0.98	0.913	0.976	0.963	0.953	0.973	0.91	0.964	0.973	0.977	0.978	0.98	0.82	0.97	0.974	0.969	0.959	0.97
UC11_J	0.989	0.634	0.688	0.99	0.683	0.687	0.99	0.703	0.667	0.547	0.712	0.987	0.824	0.731	0.989	0.697	0.685	0.984	0.626	0.651	0.989	0.602	0.606	0.984	0.602	0.694	0.99	0.56	0.715	0.991	0.73	0.787	0.941	0.734	0.989	0.668	0.754	0.982	0.646	0.729	0.991	0.534	0.641	0.982	0.622	0.632	0.987	0.627	0.652
UC11_T	0.99	0.666	0.663	0.991	0.753	0.681	0.989	0.692	0.615	0.621	0.64	0.986	0.879	0.75	0.988	0.71	0.647	0.978	0.646	0.641	0.989	0.618	0.548	0.99	0.663	0.69	0.991	0.672	0.682	0.993	0.755	0.755	0.927	0.676	0.987	0.717	0.72	0.99	0.676	0.65	0.992	0.651	0.599	0.977	0.67	0.619	0.989	0.613	0.572
UC12_F	0.934	0.991	0.989	0.903	0.988	0.991	0.895	0.99	0.989	0.987	0.99	0.866	0.956	0.99	0.893	0.991	0.991	0.929	0.99	0.99	0.867	0.987	0.988	0.923	0.98	0.988	0.941	0.988	0.988	0.913	0.983	0.99	0.849	0.988	0.903	0.974	0.99	0.849	0.988	0.99	0.892	0.99	0.99	0.825	0.99	0.989	0.918	0.986	0.991
UC12_J	0.961	0.727	0.771	0.956	0.785	0.8	0.949	0.662	0.734	0.634	0.769	0.952	0.7	0.752	0.959	0.697	0.744	0.955	0.667	0.727	0.949	0.694	0.724	0.949	0.707	0.8	0.955	0.72	0.75	0.959	0.754	0.88	0.909	0.698	0.951	0.696	0.819	0.935	0.718	0.824	0.951	0.647	0.67	0.955	0.679	0.698	0.958	0.629	0.743
UC12_T	0.994	0.726	0.713	0.992	0.801	0.74	0.993	0.743	0.724	0.558	0.684	0.994	0.866	0.736	0.992	0.734	0.603	0.988	0.703	0.678	0.995	0.694	0.62	0.992	0.69	0.694	0.992	0.649	0.606	0.994	0.775	0.842	0.959	0.597	0.993	0.798	0.809	0.992	0.715	0.801	0.995	0.556	0.617	0.992	0.637	0.641	0.992	0.661	0.63
UC13_T	0.987	0.676	0.712	0.989	0.723	0.558	0.987	0.718	0.704	0.633	0.658	0.981	0.787	0.64	0.984	0.767	0.649	0.969	0.66	0.662	0.987	0.643	0.629	0.986	0.627	0.565	0.988	0.63	0.641	0.99	0.724	0.786	0.914	0.515	0.984	0.702	0.726	0.986	0.688	0.713	0.99	0.612	0.626	0.978	0.666	0.642	0.986	0.58	0.603
UC14_F	0.768	0.992	0.994	0.719	0.992	0.993	0.724	0.994	0.995	0.994	0.994	0.755	0.989	0.994	0.783	0.994	0.994	0.779	0.995	0.995	0.715	0.993	0.991	0.673	0.99	0.994	0.801	0.993	0.995	0.743	0.992	0.992	0.745	0.994	0.785	0.99	0.995	0.796	0.994	0.994	0.808	0.995	0.995	0.915	0.995	0.995	0.862	0.992	0.995
UC14_T	0.99	0.875	0.701	0.99	0.806	0.702	0.989	0.883	0.723	0.864	0.764	0.989	0.86	0.807	0.988	0.867	0.823	0.982	0.89	0.776	0.987	0.795	0.649	0.99	0.813	0.715	0.99	0.832	0.766	0.992	0.898	0.663	0.956	0.801	0.987	0.794	0.606	0.99	0.872	0.656	0.993	0.84	0.801	0.978	0.863	0.75	0.989	0.815	0.607
UC15_F	0.977	0.953	0.979	0.85	0.952	0.986	0.974	0.923	0.97	0.958	0.981	0.759	0.983	0.991	0.956	0.983	0.984	0.947	0.984	0.976	0.891	0.945	0.977	0.981	0.956	0.979	0.979	0.949	0.977	0.973	0.972	0.98	0.876	0.986	0.961	0.958	0.982	0.938	0.929	0.966	0.982	0.984	0.983	0.88	0.93	0.977	0.917	0.97	0.976
UC15_J	0.991	0.69	0.798	0.99	0.803	0.834	0.991	0.591	0.762	0.477	0.801	0.99	0.842	0.704	0.989	0.723	0.771	0.985	0.645	0.766	0.991	0.727	0.768	0.988	0.721	0.831	0.99	0.64	0.787	0.992	0.754	0.921	0.962	0.678	0.99	0.771	0.845	0.989	0.705	0.866	0.992	0.573	0.705	0.987	0.559	0.716	0.989	0.55	0.776
UC15_T	0.988	0.806	0.687	0.989	0.766	0.721	0.988	0.755	0.695	0.769	0.696	0.981	0.864	0.814	0.985	0.774	0.781	0.969	0.825	0.679	0.99	0.692	0.618	0.988	0.753	0.647	0.99	0.765	0.647	0.992	0.837	0.721	0.895	0.646	0.985	0.69	0.694	0.987	0.844	0.697	0.992	0.769	0.756	0.977	0.743	0.644	0.987	0.692	0.56
UC16_F	0.866	0.981	0.976	0.741	0.977	0.976	0.788	0.978	0.979	0.974	0.973	0.734	0.978	0.987	0.904	0.976	0.973	0.907	0.978	0.977	0.766	0.975	0.976	0.843	0.977	0.977	0.91	0.98	0.977	0.7	0.984	0.984	0.697	0.973	0.872	0.969	0.979	0.744	0.974	0.977	0.922	0.98	0.977	0.708	0.979	0.979	0.893	0.973	0.977
UC16_J	0.988	0.636	0.76	0.988	0.553	0.641	0.988	0.67	0.744	0.716	0.734	0.989	0.86	0.789	0.986	0.552	0.631	0.981	0.586	0.625	0.989	0.604	0.717	0.986	0.675	0.682	0.987	0.675	0.743	0.99	0.748	0.872	0.946	0.685	0.987	0.634	0.779	0.984	0.729	0.781	0.989	0.615	0.676	0.986	0.657	0.589	0.986	0.718	0.749
UC16_T	0.991	0.649	0.686	0.99	0.637	0.552	0.991	0.693	0.665	0.687	0.655	0.991	0.833	0.739	0.989	0.569	0.488	0.985	0.672	0.601	0.991	0.597	0.627	0.989	0.666	0.584	0.99	0.651	0.618	0.992	0.771	0.836	0.946	0.586	0.99	0.651	0.756	0.988	0.732	0.722	0.992	0.631	0.562	0.988	0.686	0.564	0.989	0.671	0.646
UC17_F	0.922	0.983	0.984	0.867	0.981	0.983	0.839	0.982	0.984	0.982	0.983	0.884	0.992	0.994	0.737	0.983	0.983	0.894	0.983	0.985	0.828	0.981	0.982	0.946	0.982	0.984	0.928	0.983	0.985	0.894	0.991	0.992	0.815	0.984	0.817	0.98	0.985	0.841	0.98	0.984	0.929	0.985	0.985	0.683	0.985	0.985	0.885	0.981	0.985
UC17_J	0.989	0.59	0.739	0.988	0.68	0.68	0.989	0.618	0.702	0.447	0.712	0.987	0.824	0.71	0.987	0.64	0.558	0.982	0.507	0.663	0.99	0.644	0.658	0.982	0.62	0.709	0.988	0.612	0.706	0.99	0.615	0.818	0.928	0.57	0.988	0.643	0.771	0.98	0.659	0.756	0.991	0.492	0.58	0.985	0.565	0.634	0.986	0.515	0.693
UC17_T	0.992	0.698	0.694	0.991	0.718	0.523	0.992	0.654	0.684	0.641	0.658	0.992	0.877	0.812	0.99	0.608	0.388	0.985	0.698	0.608	0.993	0.643	0.613	0.99	0.727	0.562	0.991	0.763	0.588	0.993	0.818	0.767	0.937	0.492	0.991	0.687	0.764	0.99	0.793	0.659	0.993	0.693	0.541	0.989	0.669	0.59	0.99	0.616	0.635
UC18_F	0.967	0.988	0.991	0.913	0.989	0.99	0.919	0.992	0.992	0.991	0.992	0.93	0.99	0.992	0.941	0.992	0.992	0.944	0.992	0.993	0.921	0.989	0.984	0.961	0.987	0.991	0.969	0.99	0.992	0.845	0.99	0.988	0.922	0.992	0.93	0.987	0.993	0.851	0.989	0.991	0.947	0.993	0.993	0.842	0.993	0.993	0.929	0.989	0.993
UC18_J	0.987	0.598	0.773	0.986	0.695	0.774	0.987	0.624	0.747	0.468	0.8	0.986	0.838	0.728	0.985	0.676	0.714	0.98	0.459	0.703	0.987	0.66	0.738	0.984	0.643	0.807	0.985	0.592	0.814	0.987	0.675	0.916	0.947	0.687	0.985	0.696	0.836	0.982	0.615	0.839	0.989	0.363	0.668	0.984	0.524	0.611	0.985	0.572	0.766
UC18_T	0.988	0.686	0.654	0.988	0.619	0.62	0.985	0.612	0.674	0.616	0.714	0.983	0.816	0.723	0.982	0.572	0.545	0.981	0.589	0.59	0.986	0.57	0.634	0.982	0.64	0.688	0.988	0.673	0.667	0.986	0.765	0.872	0.94	0.576	0.987	0.648	0.751	0.98	0.685	0.768	0.991	0.563	0.531	0.981	0.618	0.556	0.985	0.612	0.654
UC19_F	0.753	0.991	0.993	0.692	0.992	0.993	0.792	0.993	0.994	0.993	0.994	0.845	0.989	0.995	0.774	0.995	0.994	0.75	0.995	0.995	0.681	0.992	0.988	0.778	0.99	0.994	0.785	0.992	0.994	0.769	0.992	0.99	0.835	0.994	0.713	0.989	0.994	0.84	0.993	0.993	0.754	0.994	0.994	0.891	0.994	0.993	0.779	0.991	0.994
UC19_J	0.987	0.783	0.769	0.989	0.648	0.753	0.989	0.696	0.712	0.72	0.702	0.987	0.813	0.779	0.988	0.776	0.718	0.982	0.69	0.684	0.99	0.577	0.729	0.985	0.702	0.761	0.989	0.651	0.722	0.991	0.788	0.777	0.937	0.727	0.988	0.628	0.777	0.983	0.639	0.734	0.991	0.743	0.744	0.98	0.712	0.753	0.986	0.75	0.735
UC19_T	0.988	0.769	0.573	0.99	0.758	0.741	0.988	0.735	0.563	0.774	0.599	0.979	0.872	0.86	0.986	0.769	0.722	0.97	0.771	0.717	0.989	0.659	0.553	0.985	0.736	0.718	0.99	0.769	0.714	0.992	0.811	0.684	0.906	0.747	0.985	0.666	0.555	0.984	0.788	0.607	0.992	0.785	0.767	0.977	0.748	0.639	0.986	0.694	0.509
UC1_F	0.88	0.988	0.985	0.817	0.988	0.991	0.769	0.986	0.986	0.988	0.984	0.817	0.972	0.992	0.909	0.992	0.992	0.901	0.988	0.989	0.812	0.985	0.987	0.864	0.988	0.99	0.881	0.987	0.986	0.802	0.985	0.987	0.783	0.991	0.881	0.978	0.986	0.793	0.989	0.987	0.896	0.991	0.991	0.701	0.986	0.988	0.91	0.982	0.986
UC1_J	0.985	0.791	0.698	0.986	0.874	0.84	0.985	0.752	0.683	0.734	0.796	0.973	0.549	0.815	0.983	0.864	0.803	0.967	0.825	0.824	0.986	0.687	0.689	0.976	0.704	0.804	0.986	0.763	0.723	0.988	0.728	0.81	0.889	0.805	0.981	0.741	0.813	0.974	0.76	0.77	0.988	0.818	0.755	0.975	0.789	0.754	0.982	0.692	0.672
UC1_T	0.988	0.771	0.617	0.989	0.727	0.666	0.987	0.747	0.587	0.735	0.671	0.981	0.821	0.798	0.985	0.773	0.673	0.97	0.772	0.643	0.988	0.605	0.503	0.987	0.655	0.653	0.989	0.672	0.602	0.991	0.734	0.703	0.897	0.702	0.984	0.68	0.666	0.987	0.748	0.575	0.991	0.74	0.639	0.976	0.758	0.638	0.986	0.628	0.528
UC20_F	0.958	0.977	0.981	0.796	0.972	0.969	0.861	0.983	0.977	0.981	0.967	0.812	0.959	0.972	0.959	0.98	0.978	0.916	0.989	0.964	0.914	0.97	0.967	0.888	0.963	0.952	0.959	0.962	0.967	0.935	0.975	0.971	0.856	0.985	0.935	0.959	0.972	0.831	0.973	0.932	0.955	0.981	0.977	0.891	0.984	0.967	0.868	0.974	0.975
UC20_J	0.989	0.576	0.733	0.989	0.524	0.681	0.99	0.674	0.699	0.52	0.787	0.989	0.805	0.681	0.988	0.666	0.734	0.984	0.458	0.654	0.988	0.541	0.698	0.986	0.623	0.705	0.989	0.485	0.701	0.991	0.675	0.882	0.954	0.651	0.989	0.642	0.8	0.985	0.619	0.847	0.992	0.475	0.609	0.984	0.593	0.564	0.988	0.617	0.729
UC21_F	0.785	0.984	0.984	0.742	0.986	0.994	0.874	0.973	0.982	0.983	0.983	0.911	0.983	0.995	0.751	0.994	0.994	0.801	0.991	0.99	0.875	0.977	0.983	0.881	0.979	0.991	0.88	0.981	0.985	0.878	0.983	0.986	0.822	0.995	0.886	0.973	0.985	0.833	0.975	0.982	0.927	0.993	0.992	0.841	0.974	0.98	0.876	0.976	0.983
UC21_J	0.983	0.694	0.803	0.986	0.848	0.897	0.982	0.756	0.797	0.643	0.883	0.97	0.639	0.802	0.98	0.879	0.883	0.965	0.697	0.863	0.983	0.785	0.819	0.973	0.726	0.877	0.986	0.675	0.834	0.986	0.641	0.918	0.927	0.85	0.978	0.772	0.891	0.972	0.72	0.898	0.985	0.558	0.821	0.972	0.713	0.784	0.98	0.697	0.825
UC21_T	0.986	0.691	0.634	0.987	0.794	0.717	0.986	0.697	0.638	0.669	0.705	0.978	0.8	0.709	0.985	0.83	0.772	0.97	0.7	0.739	0.989	0.693	0.676	0.986	0.671	0.68	0.988	0.63	0.683	0.989	0.57	0.785	0.92	0.65	0.983	0.731	0.699	0.985	0.692	0.727	0.99	0.683	0.732	0.975	0.691	0.646	0.986	0.521	0.604
UC22_J	0.987	0.721	0.618	0.989	0.753	0.736	0.987	0.725	0.497	0.719	0.624	0.984	0.826	0.834	0.985	0.775	0.739	0.978	0.773	0.713	0.985	0.638	0.497	0.988	0.669	0.717	0.988	0.705	0.677	0.99	0.777	0.717	0.907	0.743	0.984	0.695	0.637	0.987	0.733	0.536	0.991	0.752	0.689	0.97	0.731	0.646	0.986	0.644	0.543
UC22_T	0.99	0.809	0.605	0.991	0.809	0.783	0.989	0.792	0.498	0.804	0.607	0.984	0.902	0.88	0.988	0.829	0.779	0.972	0.835	0.761	0.991	0.711	0.531	0.991	0.796	0.735	0.991	0.782	0.726	0.993	0.846	0.673	0.912	0.797	0.987	0.747	0.554	0.991	0.814	0.53	0.993	0.829	0.766	0.977	0.801	0.695	0.989	0.727	0.517
UC23_F	0.612	0.996	0.995	0.618	0.994	0.995	0.8	0.995	0.995	0.994	0.995	0.786	0.988	0.995	0.751	0.995	0.996	0.732	0.995	0.996	0.735	0.994	0.994	0.786	0.994	0.994	0.779	0.994	0.995	0.68	0.994	0.996	0.747	0.995	0.718	0.99	0.995	0.845	0.994	0.996	0.797	0.994	0.996	0.899	0.995	0.995	0.811	0.992	0.995
UC23_J	0.989	0.752	0.78	0.99	0.666	0.747	0.99	0.532	0.719	0.58	0.691	0.99	0.835	0.8	0.989	0.722	0.657	0.984	0.648	0.671	0.991	0.605	0.733	0.987	0.734	0.769	0.99	0.678	0.739	0.991	0.818	0.809	0.933	0.627	0.989	0.627	0.771	0.986	0.677	0.713	0.992	0.698	0.691	0.982	0.603	0.73	0.988	0.57	0.742
UC23_T	0.989	0.778	0.568	0.99	0.681	0.683	0.989	0.762	0.575	0.766	0.565	0.982	0.839	0.798	0.987	0.787	0.728	0.971	0.734	0.597	0.992	0.575	0.503	0.989	0.72	0.653	0.99	0.66	0.64	0.992	0.798	0.637	0.904	0.707	0.985	0.638	0.551	0.989	0.748	0.573	0.992	0.721	0.682	0.98	0.734	0.595	0.988	0.659	0.467
UC24_J	0.991	0.727	0.744	0.991	0.733	0.713	0.99	0.707	0.728	0.715	0.834	0.989	0.798	0.656	0.988	0.743	0.784	0.982	0.683	0.703	0.993	0.673	0.751	0.99	0.657	0.723	0.99	0.688	0.738	0.992	0.762	0.897	0.963	0.729	0.988	0.74	0.816	0.99	0.711	0.867	0.993	0.631	0.706	0.987	0.634	0.601	0.989	0.714	0.756
UC24_T	0.99	0.795	0.648	0.99	0.736	0.696	0.989	0.727	0.702	0.808	0.755	0.982	0.831	0.744	0.987	0.71	0.658	0.969	0.796	0.688	0.992	0.668	0.717	0.989	0.721	0.676	0.99	0.762	0.626	0.992	0.834	0.822	0.927	0.731	0.985	0.678	0.726	0.989	0.782	0.776	0.992	0.721	0.607	0.983	0.736	0.677	0.988	0.744	0.676
UC25_F	0.916	0.989	0.988	0.887	0.985	0.988	0.859	0.987	0.988	0.987	0.988	0.788	0.988	0.99	0.856	0.987	0.989	0.941	0.988	0.989	0.866	0.986	0.988	0.877	0.985	0.987	0.946	0.987	0.988	0.918	0.985	0.99	0.849	0.989	0.934	0.984	0.99	0.851	0.984	0.988	0.944	0.988	0.989	0.777	0.987	0.988	0.902	0.984	0.988
UC25_T	0.989	0.591	0.622	0.99	0.666	0.613	0.989	0.694	0.644	0.643	0.776	0.989	0.816	0.729	0.988	0.686	0.742	0.983	0.627	0.614	0.99	0.567	0.615	0.989	0.564	0.595	0.99	0.545	0.641	0.992	0.721	0.803	0.947	0.724	0.988	0.67	0.738	0.988	0.648	0.745	0.992	0.591	0.658	0.984	0.597	0.495	0.988	0.591	0.634
UC26_F	0.866	0.983	0.982	0.766	0.985	0.991	0.859	0.978	0.982	0.983	0.982	0.743	0.985	0.99	0.877	0.99	0.99	0.877	0.985	0.986	0.866	0.981	0.983	0.93	0.985	0.988	0.926	0.98	0.984	0.886	0.981	0.984	0.886	0.991	0.912	0.974	0.984	0.869	0.983	0.983	0.93	0.988	0.989	0.849	0.982	0.983	0.841	0.977	0.982
UC26_J	0.986	0.653	0.705	0.988	0.684	0.717	0.986	0.591	0.661	0.662	0.792	0.975	0.698	0.645	0.983	0.717	0.758	0.97	0.686	0.684	0.989	0.544	0.657	0.979	0.584	0.707	0.987	0.639	0.723	0.989	0.689	0.866	0.935	0.722	0.982	0.609	0.764	0.978	0.614	0.791	0.99	0.627	0.662	0.975	0.626	0.623	0.984	0.601	0.677
UC26_T	0.988	0.719	0.777	0.989	0.704	0.712	0.988	0.646	0.742	0.684	0.752	0.989	0.813	0.735	0.987	0.647	0.699	0.981	0.738	0.69	0.99	0.643	0.725	0.988	0.716	0.726	0.989	0.714	0.759	0.991	0.815	0.877	0.951	0.695	0.987	0.648	0.751	0.987	0.758	0.772	0.991	0.663	0.67	0.982	0.659	0.672	0.987	0.643	0.727
UC27_J	0.988	0.673	0.735	0.988	0.596	0.725	0.987	0.639	0.702	0.64	0.764	0.987	0.831	0.779	0.985	0.634	0.714	0.978	0.495	0.658	0.99	0.495	0.692	0.987	0.669	0.746	0.987	0.577	0.75	0.99	0.732	0.874	0.94	0.708	0.985	0.597	0.787	0.985	0.638	0.793	0.991	0.577	0.655	0.984	0.661	0.659	0.986	0.65	0.721
UC27_T	0.989	0.713	0.618	0.99	0.753	0.656	0.988	0.672	0.553	0.671	0.556	0.982	0.858	0.794	0.986	0.714	0.623	0.971	0.69	0.598	0.99	0.578	0.495	0.989	0.703	0.661	0.99	0.703	0.622	0.992	0.775	0.623	0.909	0.612	0.985	0.63	0.619	0.988	0.728	0.509	0.992	0.694	0.621	0.978	0.688	0.602	0.988	0.613	0.516
UC28_F	0.764	0.994	0.993	0.658	0.993	0.994	0.763	0.993	0.994	0.993	0.993	0.879	0.993	0.994	0.708	0.995	0.994	0.598	0.993	0.994	0.639	0.992	0.993	0.754	0.993	0.993	0.7	0.993	0.994	0.586	0.992	0.994	0.829	0.995	0.676	0.991	0.994	0.774	0.993	0.994	0.72	0.994	0.995	0.85	0.994	0.994	0.84	0.992	0.994
UC28_J	0.988	0.654	0.784	0.988	0.518	0.599	0.989	0.726	0.73	0.789	0.822	0.987	0.834	0.794	0.987	0.606	0.744	0.982	0.56	0.659	0.99	0.612	0.794	0.985	0.708	0.637	0.988	0.671	0.768	0.991	0.758	0.886	0.948	0.728	0.988	0.599	0.795	0.983	0.791	0.831	0.992	0.634	0.73	0.985	0.756	0.622	0.986	0.763	0.79
UC28_T	0.988	0.71	0.596	0.989	0.676	0.649	0.987	0.652	0.626	0.713	0.722	0.981	0.817	0.736	0.985	0.625	0.566	0.968	0.703	0.637	0.99	0.569	0.646	0.987	0.638	0.628	0.989	0.694	0.547	0.991	0.77	0.811	0.922	0.648	0.983	0.632	0.712	0.987	0.701	0.737	0.991	0.647	0.55	0.981	0.658	0.588	0.986	0.653	0.624
UC29_J	0.989	0.585	0.721	0.99	0.587	0.627	0.99	0.698	0.664	0.557	0.789	0.987	0.831	0.721	0.989	0.661	0.706	0.984	0.546	0.633	0.991	0.536	0.658	0.985	0.598	0.648	0.99	0.483	0.737	0.992	0.736	0.852	0.951	0.732	0.989	0.611	0.787	0.983	0.643	0.778	0.992	0.476	0.646	0.987	0.624	0.594	0.988	0.628	0.718
UC29_T	0.988	0.71	0.677	0.988	0.693	0.522	0.987	0.697	0.606	0.706	0.63	0.988	0.895	0.846	0.987	0.639	0.552	0.981	0.703	0.527	0.99	0.618	0.57	0.989	0.713	0.558	0.988	0.74	0.64	0.99	0.86	0.744	0.934	0.626	0.986	0.648	0.702	0.988	0.781	0.6	0.99	0.688	0.597	0.985	0.684	0.523	0.987	0.669	0.585
UC2_F	0.659	0.998	0.998	0.698	0.997	0.998	0.677	0.998	0.998	0.997	0.998	0.839	0.995	0.998	0.731	0.998	0.998	0.635	0.998	0.998	0.583	0.997	0.998	0.759	0.998	0.998	0.684	0.998	0.998	0.625	0.997	0.998	0.823	0.998	0.601	0.997	0.998	0.88	0.998	0.999	0.626	0.997	0.999	0.922	0.998	0.999	0.84	0.997	0.998
UC30_F	0.792	0.994	0.992	0.682	0.994	0.995	0.747	0.992	0.993	0.994	0.991	0.895	0.992	0.995	0.758	0.996	0.995	0.749	0.993	0.994	0.658	0.991	0.992	0.767	0.993	0.993	0.681	0.993	0.993	0.734	0.991	0.993	0.833	0.996	0.686	0.989	0.993	0.8	0.994	0.993	0.699	0.995	0.996	0.886	0.993	0.994	0.776	0.99	0.993
UC31_J	0.983	0.7	0.779	0.986	0.713	0.765	0.983	0.717	0.746	0.546	0.809	0.978	0.74	0.772	0.982	0.718	0.798	0.977	0.666	0.746	0.986	0.679	0.73	0.978	0.632	0.782	0.985	0.598	0.751	0.986	0.73	0.885	0.936	0.761	0.982	0.679	0.833	0.975	0.625	0.83	0.987	0.48	0.687	0.979	0.653	0.677	0.983	0.643	0.765
UC31_T	0.984	0.702	0.616	0.986	0.696	0.646	0.984	0.681	0.658	0.656	0.71	0.973	0.717	0.745	0.982	0.726	0.717	0.966	0.691	0.695	0.984	0.611	0.607	0.977	0.593	0.683	0.985	0.606	0.601	0.988	0.666	0.767	0.902	0.663	0.98	0.59	0.679	0.976	0.673	0.663	0.988	0.647	0.633	0.974	0.651	0.592	0.981	0.539	0.595
UC32_T	0.988	0.745	0.562	0.989	0.804	0.772	0.987	0.753	0.543	0.697	0.641	0.982	0.853	0.767	0.986	0.816	0.773	0.973	0.733	0.747	0.979	0.635	0.444	0.988	0.671	0.717	0.988	0.701	0.681	0.991	0.719	0.632	0.915	0.741	0.984	0.751	0.603	0.987	0.71	0.535	0.991	0.741	0.713	0.967	0.727	0.637	0.986	0.658	0.488
UC34_F	0.784	0.979	0.978	0.751	0.992	0.994	0.756	0.975	0.98	0.992	0.988	0.867	0.982	0.994	0.783	0.993	0.994	0.707	0.986	0.994	0.707	0.976	0.992	0.771	0.992	0.993	0.689	0.978	0.984	0.717	0.974	0.986	0.845	0.993	0.7	0.97	0.989	0.856	0.993	0.991	0.697	0.993	0.995	0.919	0.991	0.994	0.791	0.973	0.985
UC34_J	0.991	0.691	0.832	0.99	0.718	0.81	0.991	0.67	0.816	0.714	0.805	0.99	0.867	0.831	0.989	0.674	0.741	0.985	0.59	0.767	0.992	0.754	0.812	0.987	0.775	0.827	0.989	0.776	0.818	0.992	0.753	0.916	0.957	0.698	0.99	0.767	0.831	0.986	0.777	0.84	0.993	0.678	0.743	0.989	0.659	0.674	0.989	0.704	0.806
UC34_T	0.989	0.677	0.74	0.989	0.702	0.538	0.988	0.614	0.711	0.568	0.715	0.989	0.802	0.635	0.987	0.613	0.503	0.983	0.604	0.616	0.99	0.673	0.657	0.988	0.632	0.55	0.988	0.683	0.678	0.99	0.755	0.85	0.946	0.404	0.987	0.695	0.759	0.987	0.698	0.75	0.991	0.573	0.544	0.986	0.58	0.579	0.987	0.552	0.66
UC35_J	0.987	0.693	0.664	0.989	0.7	0.8	0.988	0.645	0.531	0.602	0.758	0.977	0.78	0.756	0.985	0.783	0.811	0.97	0.59	0.741	0.99	0.588	0.711	0.981	0.586	0.723	0.989	0.541	0.627	0.991	0.682	0.837	0.901	0.767	0.984	0.612	0.773	0.98	0.635	0.79	0.991	0.637	0.737	0.977	0.537	0.56	0.986	0.593	0.681
UC35_T	0.988	0.688	0.643	0.989	0.725	0.8	0.987	0.627	0.58	0.617	0.755	0.982	0.854	0.744	0.985	0.8	0.802	0.97	0.593	0.738	0.989	0.573	0.71	0.988	0.619	0.746	0.988	0.534	0.657	0.991	0.652	0.834	0.918	0.759	0.984	0.668	0.754	0.989	0.651	0.776	0.99	0.672	0.74	0.978	0.559	0.587	0.987	0.557	0.676
UC36_J	0.988	0.658	0.647	0.99	0.661	0.582	0.987	0.675	0.604	0.551	0.677	0.984	0.752	0.646	0.986	0.707	0.657	0.981	0.636	0.623	0.988	0.609	0.576	0.982	0.569	0.607	0.989	0.546	0.631	0.991	0.698	0.745	0.913	0.601	0.986	0.595	0.66	0.982	0.635	0.635	0.991	0.523	0.589	0.977	0.591	0.548	0.986	0.573	0.573
UC36_T	0.98	0.693	0.641	0.981	0.706	0.651	0.979	0.682	0.565	0.62	0.62	0.973	0.807	0.711	0.981	0.72	0.666	0.968	0.658	0.639	0.981	0.608	0.542	0.983	0.612	0.656	0.982	0.638	0.648	0.982	0.718	0.745	0.913	0.611	0.978	0.643	0.658	0.977	0.654	0.595	0.983	0.614	0.609	0.965	0.647	0.544	0.981	0.578	0.546
UC37_F	0.728	0.968	0.969	0.613	0.986	0.989	0.732	0.967	0.974	0.987	0.982	0.736	0.988	0.987	0.72	0.988	0.988	0.709	0.98	0.988	0.762	0.97	0.986	0.61	0.988	0.987	0.775	0.933	0.978	0.73	0.916	0.98	0.783	0.988	0.741	0.966	0.983	0.806	0.986	0.985	0.832	0.988	0.989	0.923	0.985	0.988	0.824	0.916	0.979
UC37_J	0.986	0.785	0.828	0.989	0.7	0.86	0.987	0.768	0.824	0.771	0.854	0.98	0.841	0.92	0.985	0.835	0.888	0.977	0.783	0.816	0.989	0.649	0.836	0.98	0.759	0.858	0.988	0.72	0.828	0.99	0.803	0.88	0.943	0.881	0.983	0.591	0.849	0.977	0.749	0.838	0.99	0.816	0.869	0.976	0.767	0.827	0.985	0.798	0.838
UC37_T	0.991	0.724	0.701	0.991	0.737	0.635	0.99	0.62	0.689	0.573	0.589	0.99	0.851	0.753	0.988	0.642	0.477	0.982	0.676	0.574	0.991	0.643	0.556	0.991	0.68	0.594	0.99	0.677	0.601	0.993	0.776	0.751	0.926	0.51	0.987	0.683	0.726	0.99	0.729	0.659	0.993	0.633	0.503	0.984	0.595	0.604	0.989	0.551	0.611
UC3_J	0.989	0.579	0.705	0.988	0.601	0.644	0.988	0.665	0.679	0.623	0.761	0.988	0.827	0.728	0.986	0.717	0.714	0.981	0.6	0.645	0.987	0.588	0.635	0.988	0.553	0.693	0.988	0.534	0.674	0.99	0.719	0.795	0.945	0.716	0.986	0.638	0.739	0.988	0.611	0.73	0.99	0.574	0.625	0.979	0.593	0.615	0.987	0.605	0.672
UC3_T	0.99	0.752	0.685	0.99	0.679	0.54	0.99	0.748	0.614	0.723	0.629	0.991	0.809	0.729	0.989	0.734	0.611	0.984	0.712	0.51	0.988	0.603	0.503	0.99	0.657	0.555	0.99	0.693	0.639	0.992	0.795	0.716	0.934	0.613	0.989	0.683	0.678	0.989	0.726	0.536	0.992	0.672	0.579	0.982	0.725	0.578	0.989	0.673	0.557
UC4_F	0.949	0.99	0.988	0.92	0.987	0.989	0.864	0.987	0.988	0.985	0.987	0.873	0.968	0.988	0.907	0.988	0.988	0.908	0.988	0.989	0.843	0.986	0.988	0.902	0.983	0.987	0.939	0.988	0.988	0.868	0.983	0.988	0.917	0.986	0.934	0.977	0.988	0.909	0.986	0.988	0.917	0.988	0.99	0.716	0.988	0.989	0.951	0.983	0.988
UC4_J	0.985	0.656	0.615	0.986	0.626	0.697	0.985	0.611	0.605	0.633	0.653	0.982	0.833	0.788	0.982	0.689	0.698	0.973	0.646	0.644	0.986	0.511	0.639	0.985	0.587	0.638	0.986	0.561	0.601	0.989	0.725	0.774	0.919	0.689	0.981	0.587	0.661	0.984	0.618	0.656	0.989	0.648	0.712	0.97	0.618	0.582	0.984	0.642	0.639
UC4_T	0.986	0.749	0.598	0.987	0.759	0.662	0.985	0.739	0.681	0.743	0.659	0.979	0.849	0.784	0.984	0.774	0.708	0.966	0.782	0.725	0.986	0.628	0.663	0.987	0.697	0.599	0.986	0.644	0.612	0.989	0.753	0.733	0.91	0.641	0.982	0.672	0.648	0.986	0.754	0.665	0.989	0.763	0.745	0.972	0.729	0.67	0.985	0.677	0.623
UC5_J	0.988	0.643	0.764	0.988	0.713	0.77	0.988	0.72	0.764	0.569	0.815	0.989	0.849	0.713	0.987	0.743	0.761	0.98	0.537	0.717	0.99	0.672	0.733	0.987	0.635	0.771	0.987	0.588	0.76	0.99	0.59	0.882	0.957	0.731	0.987	0.734	0.82	0.986	0.622	0.835	0.99	0.544	0.706	0.987	0.625	0.685	0.986	0.633	0.759
UC5_T	0.99	0.749	0.737	0.991	0.72	0.519	0.989	0.719	0.68	0.717	0.609	0.99	0.845	0.752	0.988	0.619	0.5	0.982	0.739	0.604	0.993	0.652	0.644	0.99	0.761	0.486	0.99	0.81	0.7	0.993	0.876	0.769	0.926	0.575	0.987	0.683	0.689	0.99	0.851	0.642	0.993	0.727	0.66	0.986	0.737	0.613	0.989	0.653	0.649
UC6_J	0.988	0.643	0.801	0.987	0.576	0.646	0.988	0.714	0.751	0.759	0.8	0.989	0.875	0.811	0.986	0.567	0.749	0.981	0.575	0.7	0.989	0.622	0.789	0.986	0.755	0.717	0.986	0.717	0.813	0.988	0.779	0.913	0.96	0.795	0.987	0.663	0.821	0.984	0.755	0.858	0.988	0.681	0.774	0.988	0.684	0.572	0.986	0.781	0.81
UC6_T	0.988	0.732	0.771	0.988	0.604	0.552	0.988	0.671	0.739	0.678	0.659	0.99	0.879	0.797	0.987	0.55	0.488	0.98	0.656	0.618	0.991	0.629	0.709	0.987	0.712	0.595	0.988	0.755	0.69	0.991	0.834	0.803	0.942	0.549	0.987	0.62	0.717	0.987	0.804	0.709	0.99	0.652	0.608	0.987	0.698	0.648	0.986	0.66	0.735
UC7_F	0.981	0.914	0.957	0.983	0.939	0.948	0.973	0.893	0.933	0.901	0.908	0.906	0.975	0.987	0.974	0.917	0.92	0.958	0.917	0.921	0.895	0.925	0.942	0.976	0.959	0.951	0.982	0.953	0.955	0.979	0.969	0.974	0.875	0.924	0.971	0.89	0.934	0.943	0.935	0.919	0.868	0.928	0.927	0.83	0.907	0.914	0.978	0.897	0.937
UC7_J	0.988	0.628	0.706	0.989	0.691	0.652	0.988	0.617	0.682	0.442	0.642	0.985	0.841	0.713	0.985	0.619	0.581	0.979	0.612	0.611	0.987	0.597	0.594	0.987	0.607	0.634	0.988	0.544	0.653	0.991	0.725	0.77	0.925	0.574	0.984	0.656	0.733	0.986	0.646	0.679	0.991	0.49	0.532	0.979	0.538	0.59	0.987	0.487	0.642
UC7_T	0.989	0.883	0.658	0.99	0.895	0.899	0.988	0.871	0.74	0.903	0.761	0.983	0.963	0.946	0.988	0.917	0.892	0.974	0.913	0.875	0.992	0.832	0.718	0.991	0.885	0.869	0.991	0.839	0.824	0.992	0.84	0.641	0.935	0.91	0.986	0.83	0.61	0.99	0.912	0.731	0.991	0.924	0.898	0.981	0.876	0.806	0.989	0.771	0.664
UC8_J	0.987	0.696	0.843	0.987	0.658	0.66	0.988	0.81	0.788	0.806	0.877	0.985	0.92	0.918	0.985	0.683	0.773	0.98	0.673	0.784	0.989	0.725	0.828	0.981	0.791	0.764	0.987	0.817	0.868	0.989	0.755	0.924	0.942	0.838	0.987	0.675	0.872	0.978	0.806	0.882	0.99	0.774	0.834	0.986	0.809	0.691	0.984	0.835	0.855
UC8_T	0.989	0.657	0.654	0.989	0.667	0.559	0.989	0.671	0.622	0.65	0.748	0.99	0.842	0.735	0.988	0.608	0.586	0.982	0.645	0.631	0.99	0.581	0.625	0.988	0.644	0.63	0.988	0.662	0.637	0.99	0.723	0.848	0.94	0.658	0.988	0.681	0.796	0.987	0.671	0.768	0.99	0.645	0.582	0.987	0.674	0.563	0.987	0.672	0.653
UC9_J	0.982	0.782	0.763	0.985	0.735	0.779	0.982	0.754	0.781	0.707	0.744	0.97	0.856	0.882	0.979	0.713	0.668	0.962	0.731	0.761	0.986	0.714	0.752	0.974	0.768	0.793	0.984	0.799	0.736	0.987	0.81	0.871	0.903	0.717	0.978	0.592	0.771	0.972	0.789	0.766	0.987	0.738	0.691	0.972	0.759	0.761	0.979	0.67	0.746
UC9_T	0.987	0.786	0.653	0.989	0.767	0.759	0.987	0.749	0.635	0.743	0.626	0.98	0.902	0.869	0.985	0.765	0.727	0.967	0.804	0.724	0.99	0.685	0.598	0.987	0.784	0.736	0.988	0.753	0.678	0.991	0.808	0.729	0.909	0.728	0.983	0.645	0.64	0.986	0.805	0.616	0.991	0.767	0.698	0.978	0.773	0.697	0.986	0.657	0.553
UCDU10_T	0.991	0.763	0.576	0.992	0.851	0.786	0.991	0.723	0.604	0.73	0.666	0.985	0.879	0.815	0.988	0.848	0.755	0.972	0.777	0.751	0.994	0.678	0.534	0.991	0.767	0.716	0.991	0.704	0.645	0.993	0.728	0.709	0.908	0.67	0.987	0.798	0.637	0.992	0.744	0.659	0.994	0.786	0.742	0.982	0.722	0.665	0.99	0.632	0.473
UCDU11_F	0.824	0.813	0.789	0.786	0.813	0.813	0.822	0.813	0.816	0.837	0.867	0.801	0.88	0.882	0.836	0.817	0.822	0.774	0.814	0.785	0.71	0.748	0.803	0.819	0.78	0.784	0.815	0.811	0.82	0.835	0.846	0.886	0.824	0.844	0.781	0.821	0.863	0.825	0.815	0.868	0.821	0.83	0.84	0.825	0.806	0.775	0.851	0.821	0.8
UCDU11_J	0.984	0.685	0.582	0.987	0.709	0.761	0.985	0.69	0.643	0.755	0.704	0.974	0.82	0.823	0.982	0.751	0.779	0.964	0.758	0.749	0.985	0.584	0.627	0.98	0.674	0.737	0.988	0.659	0.679	0.989	0.727	0.727	0.912	0.819	0.981	0.58	0.667	0.979	0.714	0.702	0.99	0.747	0.776	0.968	0.692	0.682	0.983	0.688	0.599
UCDU11_T	0.988	0.671	0.491	0.984	0.814	0.811	0.988	0.708	0.593	0.686	0.709	0.981	0.835	0.744	0.981	0.834	0.802	0.97	0.715	0.779	0.981	0.648	0.54	0.988	0.67	0.764	0.99	0.618	0.679	0.986	0.628	0.708	0.918	0.796	0.979	0.736	0.623	0.987	0.678	0.689	0.992	0.717	0.732	0.967	0.679	0.634	0.987	0.533	0.514
UCDU12_F	0.742	0.987	0.987	0.668	0.987	0.991	0.823	0.985	0.987	0.987	0.986	0.828	0.989	0.993	0.693	0.99	0.99	0.767	0.987	0.989	0.77	0.985	0.987	0.773	0.988	0.989	0.839	0.986	0.987	0.776	0.988	0.99	0.684	0.99	0.702	0.981	0.988	0.835	0.986	0.987	0.859	0.989	0.99	0.78	0.986	0.988	0.77	0.983	0.987
UCDU12_T	0.991	0.682	0.49	0.991	0.804	0.801	0.99	0.677	0.502	0.686	0.622	0.985	0.868	0.74	0.989	0.801	0.782	0.972	0.679	0.733	0.994	0.618	0.523	0.992	0.703	0.755	0.992	0.681	0.721	0.993	0.735	0.705	0.916	0.793	0.987	0.727	0.59	0.991	0.694	0.634	0.993	0.721	0.727	0.981	0.68	0.606	0.99	0.613	0.47
UCDU13_J	0.987	0.674	0.684	0.988	0.594	0.628	0.986	0.649	0.663	0.572	0.664	0.984	0.801	0.746	0.984	0.637	0.629	0.976	0.648	0.582	0.988	0.527	0.64	0.987	0.584	0.624	0.988	0.64	0.654	0.99	0.662	0.761	0.921	0.594	0.984	0.563	0.669	0.985	0.662	0.684	0.99	0.616	0.617	0.977	0.677	0.614	0.985	0.614	0.623
UCDU13_T	0.991	0.774	0.651	0.991	0.76	0.57	0.99	0.736	0.61	0.722	0.615	0.986	0.817	0.737	0.988	0.758	0.597	0.979	0.745	0.59	0.993	0.661	0.545	0.991	0.72	0.577	0.991	0.76	0.634	0.993	0.836	0.626	0.917	0.59	0.987	0.677	0.564	0.99	0.767	0.477	0.993	0.726	0.643	0.984	0.756	0.644	0.99	0.686	0.527
UCDU14_J	0.947	0.688	0.728	0.945	0.717	0.757	0.938	0.707	0.71	0.565	0.783	0.912	0.771	0.74	0.957	0.778	0.786	0.925	0.633	0.703	0.935	0.646	0.699	0.941	0.652	0.765	0.945	0.597	0.739	0.957	0.713	0.851	0.89	0.716	0.935	0.675	0.771	0.929	0.656	0.802	0.906	0.497	0.691	0.951	0.61	0.642	0.945	0.603	0.686
UCDU14_T	0.989	0.652	0.66	0.99	0.664	0.61	0.989	0.626	0.632	0.606	0.623	0.983	0.771	0.669	0.986	0.627	0.541	0.979	0.61	0.572	0.991	0.551	0.559	0.984	0.601	0.626	0.99	0.631	0.651	0.992	0.733	0.815	0.922	0.615	0.986	0.608	0.722	0.983	0.651	0.693	0.993	0.567	0.528	0.981	0.62	0.55	0.987	0.541	0.596
UCDU15_F	0.99	0.958	0.972	0.983	0.93	0.983	0.977	0.926	0.958	0.966	0.969	0.963	0.962	0.966	0.976	0.987	0.987	0.987	0.988	0.972	0.953	0.919	0.967	0.985	0.962	0.981	0.99	0.958	0.973	0.975	0.975	0.989	0.96	0.988	0.981	0.942	0.97	0.958	0.917	0.972	0.99	0.977	0.981	0.947	0.934	0.977	0.987	0.957	0.972
UCDU16_F	0.747	0.997	0.996	0.731	0.996	0.997	0.793	0.996	0.997	0.995	0.996	0.822	0.991	0.996	0.81	0.996	0.997	0.757	0.996	0.997	0.759	0.996	0.996	0.795	0.995	0.996	0.798	0.996	0.997	0.734	0.995	0.997	0.766	0.997	0.701	0.992	0.997	0.743	0.996	0.997	0.787	0.996	0.997	0.861	0.997	0.997	0.797	0.994	0.997
UCDU17_F	0.75	0.95	0.939	0.718	0.969	0.974	0.739	0.94	0.945	0.969	0.957	0.833	0.979	0.984	0.705	0.964	0.973	0.753	0.965	0.97	0.75	0.941	0.964	0.804	0.968	0.969	0.816	0.948	0.952	0.741	0.95	0.968	0.75	0.974	0.719	0.931	0.961	0.793	0.955	0.959	0.8	0.974	0.974	0.83	0.956	0.955	0.861	0.933	0.944
UCDU17_J	0.987	0.698	0.779	0.987	0.744	0.729	0.986	0.587	0.731	0.52	0.774	0.981	0.709	0.716	0.986	0.735	0.733	0.977	0.628	0.679	0.986	0.68	0.74	0.981	0.65	0.753	0.988	0.669	0.781	0.989	0.741	0.87	0.926	0.612	0.984	0.641	0.788	0.977	0.646	0.795	0.987	0.592	0.656	0.978	0.569	0.653	0.984	0.489	0.727
UCDU17_T	0.989	0.694	0.64	0.99	0.677	0.683	0.989	0.623	0.589	0.608	0.659	0.985	0.783	0.737	0.987	0.671	0.69	0.982	0.584	0.61	0.989	0.548	0.587	0.985	0.633	0.679	0.991	0.645	0.715	0.992	0.736	0.768	0.924	0.63	0.987	0.553	0.663	0.984	0.663	0.67	0.993	0.604	0.625	0.978	0.62	0.55	0.987	0.571	0.572
UCDU1_T	0.986	0.863	0.64	0.988	0.812	0.781	0.985	0.814	0.574	0.795	0.582	0.975	0.745	0.879	0.984	0.836	0.783	0.968	0.854	0.748	0.985	0.715	0.604	0.979	0.769	0.719	0.988	0.818	0.685	0.989	0.859	0.653	0.896	0.732	0.981	0.655	0.645	0.977	0.843	0.608	0.988	0.813	0.764	0.975	0.777	0.661	0.982	0.737	0.552
UCDU2_F	0.787	0.991	0.989	0.799	0.987	0.99	0.82	0.988	0.989	0.988	0.989	0.795	0.968	0.989	0.914	0.987	0.989	0.875	0.989	0.991	0.891	0.987	0.989	0.809	0.987	0.989	0.873	0.989	0.99	0.821	0.987	0.99	0.821	0.987	0.837	0.982	0.99	0.831	0.986	0.99	0.9	0.989	0.99	0.82	0.99	0.99	0.895	0.985	0.99
UCDU2_T	0.986	0.81	0.762	0.987	0.601	0.703	0.986	0.799	0.762	0.702	0.69	0.98	0.837	0.865	0.983	0.703	0.751	0.976	0.678	0.677	0.987	0.552	0.709	0.979	0.695	0.709	0.987	0.592	0.633	0.989	0.803	0.802	0.915	0.668	0.983	0.54	0.769	0.978	0.767	0.733	0.99	0.674	0.646	0.977	0.749	0.692	0.984	0.712	0.729
UCDU3_F	0.766	0.997	0.996	0.69	0.996	0.997	0.746	0.996	0.996	0.996	0.996	0.845	0.992	0.996	0.796	0.996	0.996	0.764	0.996	0.997	0.791	0.996	0.996	0.688	0.995	0.996	0.743	0.997	0.997	0.778	0.996	0.997	0.814	0.996	0.772	0.993	0.997	0.79	0.996	0.997	0.832	0.996	0.997	0.869	0.997	0.997	0.675	0.995	0.997
UCDU3_J	0.986	0.672	0.725	0.987	0.649	0.624	0.984	0.662	0.688	0.577	0.728	0.978	0.713	0.618	0.981	0.693	0.678	0.972	0.567	0.609	0.986	0.612	0.659	0.977	0.566	0.654	0.986	0.608	0.691	0.987	0.656	0.829	0.916	0.562	0.98	0.632	0.739	0.974	0.576	0.759	0.988	0.556	0.585	0.977	0.639	0.593	0.982	0.554	0.659
UCDU3_T	0.99	0.67	0.736	0.991	0.713	0.535	0.991	0.657	0.712	0.534	0.629	0.991	0.799	0.652	0.989	0.649	0.535	0.985	0.633	0.56	0.992	0.66	0.639	0.99	0.617	0.573	0.991	0.614	0.638	0.993	0.763	0.769	0.938	0.523	0.989	0.672	0.721	0.989	0.676	0.67	0.993	0.525	0.553	0.988	0.599	0.595	0.989	0.572	0.642
UCDU4_F	0.817	0.897	0.771	0.779	0.909	0.914	0.81	0.874	0.758	0.888	0.788	0.798	0.956	0.945	0.835	0.922	0.912	0.775	0.925	0.897	0.727	0.842	0.778	0.83	0.889	0.867	0.813	0.888	0.859	0.824	0.924	0.81	0.769	0.923	0.772	0.859	0.769	0.814	0.892	0.754	0.814	0.926	0.906	0.82	0.882	0.822	0.859	0.86	0.733
UCDU4_J	0.988	0.636	0.697	0.986	0.637	0.738	0.988	0.597	0.683	0.574	0.782	0.986	0.816	0.685	0.985	0.693	0.725	0.98	0.456	0.663	0.989	0.521	0.68	0.983	0.6	0.755	0.987	0.542	0.731	0.989	0.657	0.897	0.949	0.706	0.987	0.628	0.804	0.981	0.547	0.82	0.99	0.548	0.638	0.986	0.585	0.601	0.985	0.566	0.722
UCDU4_T	0.99	0.641	0.594	0.989	0.72	0.694	0.99	0.668	0.556	0.6	0.702	0.991	0.862	0.73	0.988	0.713	0.666	0.983	0.639	0.634	0.985	0.61	0.538	0.99	0.604	0.632	0.99	0.589	0.585	0.991	0.756	0.761	0.945	0.687	0.988	0.699	0.702	0.99	0.666	0.666	0.993	0.576	0.584	0.978	0.575	0.497	0.988	0.596	0.561
UCDU5_F	0.858	0.997	0.996	0.764	0.996	0.997	0.734	0.996	0.997	0.996	0.996	0.739	0.987	0.996	0.88	0.996	0.996	0.865	0.996	0.997	0.836	0.996	0.996	0.856	0.995	0.996	0.873	0.996	0.997	0.785	0.995	0.997	0.701	0.996	0.785	0.992	0.997	0.765	0.996	0.997	0.86	0.996	0.997	0.841	0.997	0.997	0.842	0.994	0.997
UCDU5_J	0.988	0.795	0.74	0.989	0.743	0.652	0.989	0.623	0.717	0.614	0.662	0.986	0.859	0.835	0.987	0.681	0.572	0.982	0.767	0.656	0.989	0.717	0.668	0.985	0.691	0.623	0.989	0.765	0.644	0.991	0.832	0.687	0.92	0.6	0.987	0.65	0.703	0.984	0.801	0.586	0.991	0.724	0.634	0.982	0.664	0.697	0.986	0.567	0.692
UCDU5_T	0.991	0.821	0.771	0.991	0.762	0.661	0.991	0.746	0.73	0.734	0.65	0.992	0.925	0.881	0.99	0.698	0.533	0.985	0.795	0.651	0.992	0.751	0.686	0.991	0.747	0.625	0.991	0.805	0.651	0.993	0.907	0.724	0.931	0.645	0.99	0.695	0.736	0.99	0.853	0.605	0.993	0.753	0.64	0.986	0.738	0.699	0.99	0.704	0.715
UCDU6_F	0.908	0.992	0.994	0.835	0.993	0.994	0.87	0.995	0.995	0.995	0.996	0.818	0.988	0.996	0.893	0.996	0.996	0.905	0.995	0.996	0.885	0.994	0.989	0.949	0.991	0.994	0.927	0.993	0.995	0.837	0.993	0.992	0.824	0.996	0.854	0.99	0.996	0.92	0.995	0.995	0.958	0.995	0.995	0.778	0.995	0.995	0.879	0.993	0.996
UCDU6_J	0.99	0.588	0.765	0.99	0.655	0.694	0.991	0.574	0.703	0.549	0.819	0.99	0.816	0.708	0.989	0.661	0.712	0.985	0.516	0.683	0.991	0.632	0.751	0.988	0.673	0.729	0.99	0.617	0.793	0.992	0.759	0.905	0.959	0.675	0.989	0.676	0.834	0.986	0.688	0.852	0.992	0.57	0.657	0.988	0.574	0.59	0.989	0.542	0.775
UCDU6_T	0.992	0.731	0.702	0.991	0.704	0.607	0.992	0.727	0.674	0.696	0.686	0.993	0.796	0.707	0.992	0.7	0.674	0.986	0.697	0.534	0.994	0.602	0.555	0.992	0.699	0.6	0.992	0.683	0.634	0.994	0.808	0.785	0.95	0.584	0.991	0.677	0.713	0.991	0.75	0.667	0.994	0.605	0.61	0.99	0.686	0.59	0.991	0.672	0.566
UCDU7_J	0.987	0.558	0.664	0.989	0.627	0.693	0.987	0.515	0.619	0.497	0.681	0.986	0.789	0.689	0.985	0.648	0.666	0.979	0.585	0.655	0.989	0.549	0.59	0.986	0.527	0.676	0.988	0.552	0.674	0.99	0.693	0.778	0.908	0.622	0.984	0.623	0.701	0.985	0.531	0.658	0.991	0.536	0.57	0.977	0.503	0.54	0.985	0.437	0.606
UCDU7_T	0.989	0.739	0.61	0.99	0.742	0.712	0.989	0.724	0.561	0.727	0.627	0.983	0.838	0.806	0.986	0.782	0.739	0.974	0.749	0.678	0.982	0.62	0.49	0.989	0.694	0.691	0.99	0.739	0.683	0.992	0.805	0.656	0.907	0.716	0.985	0.702	0.573	0.988	0.74	0.51	0.992	0.737	0.703	0.969	0.731	0.622	0.988	0.65	0.483
UCDU8_T	0.991	0.911	0.9	0.993	0.906	0.92	0.99	0.9	0.912	0.92	0.918	0.968	0.916	0.845	0.989	0.897	0.924	0.965	0.921	0.927	0.99	0.882	0.936	0.992	0.921	0.929	0.992	0.826	0.87	0.992	0.745	0.931	0.965	0.928	0.981	0.882	0.93	0.986	0.927	0.931	0.972	0.886	0.909	0.978	0.907	0.925	0.99	0.786	0.92
UCDU9_J	0.99	0.917	0.921	0.993	0.926	0.941	0.99	0.911	0.929	0.919	0.934	0.959	0.93	0.912	0.988	0.903	0.936	0.966	0.928	0.948	0.989	0.905	0.946	0.99	0.928	0.942	0.991	0.86	0.917	0.993	0.776	0.937	0.965	0.934	0.981	0.92	0.943	0.982	0.929	0.948	0.802	0.909	0.938	0.981	0.929	0.945	0.988	0.805	0.937
UCDU9_T	0.988	0.738	0.651	0.989	0.703	0.629	0.988	0.715	0.601	0.726	0.615	0.981	0.756	0.783	0.985	0.703	0.657	0.979	0.738	0.585	0.982	0.636	0.519	0.981	0.68	0.611	0.989	0.747	0.664	0.991	0.825	0.673	0.897	0.637	0.984	0.584	0.614	0.98	0.764	0.547	0.991	0.693	0.649	0.971	0.73	0.586	0.985	0.672	0.541
[truncated: 196 more columns]

## Sheet: Table S3
Bacterial families						Bacterial genera
	Buccal	Fecal	Saliva	sum			Buccal	Fecal	Saliva	sum
Acetobacteraceae	0	0	0	0		Acetatifactor	0	0	0	0
Aeromonadaceae	0	0	0	0		Acidovorax	0	0	0	0
Anaerolineaceae	0	0	0	0		Aerococcus	0	0	0	0
Anaeroplasmataceae	0	0	0	0		Aeromonas	0	0	0	0
Bacteriovoracaceae	0	0	0	0		Amycolatopsis	0	0	0	0
Bacteroidales_incertae_sedis	0	0	0	0		Anaerocella	0	0	0	0
Burkholderiales_incertae_sedis	0	0	0	0		Anaerofilum	0	0	0	0
Chitinophagaceae	0	0	0	0		Anaeroplasma	0	0	0	0
Christensenellaceae	0	0	0	0		Anaerorhabdus	0	0	0	0
Coxiellaceae	0	0	0	0		Aquabacterium	0	0	0	0
Cryomorphaceae	0	0	0	0		Aquicella	0	0	0	0
Cytophagaceae	0	0	0	0		Arenimonas	0	0	0	0
Deferribacteraceae	0	0	0	0		Azoarcus	0	0	0	0
Desulfobulbaceae	0	0	0	0		Beijerinckia	0	0	0	0
Desulfomicrobiaceae	0	0	0	0		Blastocatella	0	0	0	0
Dietziaceae	0	0	0	0		Bordetella	0	0	0	0
Ectothiorhodospiraceae	0	0	0	0		Bradyrhizobium	0	0	0	0
Family_I	0	0	0	0		Bulleidia	0	0	0	0
Family_XII	0	0	0	0		Burkholderia	0	0	0	0
Family_XIII	0	0	0	0		Buttiauxella	0	0	0	0
Hyphomonadaceae	0	0	0	0		Butyricicoccus	0	0	0	0
Legionellaceae	0	0	0	0		Candidatus_Endomicrobium	0	0	0	0
Methanobacteriaceae	0	0	0	0		Cellulophaga	0	0	0	0
Methylobacteriaceae	0	0	0	0		Cellulosilyticum	0	0	0	0
Methylococcaceae	0	0	0	0		Cetobacterium	0	0	0	0
Mycobacteriaceae	0	0	0	0		Chelatococcus	0	0	0	0
Nitriliruptoraceae	0	0	0	0		Chlorophyta	0	0	0	0
Nitrosomonadaceae	0	0	0	0		Christensenella	0	0	0	0
Nitrosopumilaceae	0	0	0	0		Cloacibacillus	0	0	0	0
Nitrospiraceae	0	0	0	0		Comamonas	0	0	0	0
Oleiphilaceae	0	0	0	0		Cryptobacterium	0	0	0	0
Planococcaceae	0	0	0	0		Cryptomonadaceae	0	0	0	0
Polyangiaceae	0	0	0	0		Cupriavidus	0	0	0	0
Propionibacteriaceae	0	0	0	0		Curvibacter	0	0	0	0
Pseudoalteromonadaceae	0	0	0	0		Desulfobulbus	0	0	0	0
Pseudonocardiaceae	0	0	0	0		Desulfomicrobium	0	0	0	0
Rhodothermaceae	0	0	0	0		Devosia	0	0	0	0
Rickettsiaceae	0	0	0	0		Dietzia	0	0	0	0
Shewanellaceae	0	0	0	0		Eggerthia	0	0	0	0
Sinobacteraceae	0	0	0	0		Eisenbergiella	0	0	0	0
Thermaceae	0	0	0	0		Enhydrobacter	0	0	0	0
Acholeplasmataceae	0	1	0	1		Faucicola	0	0	0	0
Acidaminococcaceae	0	1	0	1		Finegoldia	0	0	0	0
Acidimicrobiaceae	0	1	0	1		Fluviicola	0	0	0	0
Bacillaceae_1	0	0	1	1		Gemmobacter	0	0	0	0
Beijerinckiaceae	0	1	0	1		Gordonibacter	0	0	0	0
Brucellaceae	0	1	0	1		GpI	0	0	0	0
Chloroplast	0	1	0	1		GpXII	0	0	0	0
Chromatiaceae	0	1	0	1		GpXIII	0	0	0	0
Clostridiaceae_1	0	1	0	1		Halobacteriovorax	0	0	0	0
Erythrobacteraceae	0	1	0	1		Herbaspirillum	0	0	0	0
Family_II	0	1	0	1		Howardella	0	0	0	0
Helicobacteraceae	1	0	0	1		Hydrogenoanaerobacterium	0	0	0	0
Intrasporangiaceae	0	1	0	1		Hyphomonas	0	0	0	0
Leuconostocaceae	0	1	0	1		Johnsonella	0	0	0	0
Methylocystaceae	0	1	0	1		Kurthia	0	0	0	0
Methylophilaceae	0	1	0	1		Lactonifactor	0	0	0	0
Microbacteriaceae	0	1	0	1		Legionella	0	0	0	0
Nocardiaceae	1	0	0	1		Leuconostoc	0	0	0	0
Nocardioidaceae	1	0	0	1		Limnohabitans	0	0	0	0
Oceanospirillales_incertae_sedis	0	1	0	1		Loktanella	0	0	0	0
Oxalobacteraceae	0	1	0	1		Macrococcus	0	0	0	0
Peptoniphilaceae	0	1	0	1		Malikia	0	0	0	0
Phycisphaeraceae	0	1	0	1		Mesorhizobium	0	0	0	0
Planctomycetaceae	0	1	0	1		Methanobrevibacter	0	0	0	0
Rhizobiaceae	0	1	0	1		Methylobacterium	0	0	0	0
Rhodobacteraceae	0	1	0	1		Methyloparacoccus	0	0	0	0
Rhodocyclaceae	0	1	0	1		Microbacterium	0	0	0	0
Rhodospirillaceae	0	1	0	1		Mucispirillum	0	0	0	0
SAR11	0	1	0	1		Mycobacterium	0	0	0	0
Sphingomonadaceae	0	1	0	1		Nesterenkonia	0	0	0	0
Staphylococcaceae	1	0	0	1		Nisaea	0	0	0	0
Streptomycetaceae	0	1	0	1		Nitriliruptor	0	0	0	0
Verrucomicrobiaceae	0	1	0	1		Nitrosomonas	0	0	0	0
Victivallaceae	0	1	0	1		Nitrosopumilus	0	0	0	0
Aerococcaceae	1	0	1	2		Nitrospira	0	0	0	0
Alcaligenaceae	1	1	0	2		Obesumbacterium	0	0	0	0
Cardiobacteriaceae	1	0	1	2		Oleiphilus	0	0	0	0
Corynebacteriaceae	1	0	1	2		Oxalobacter	0	0	0	0
Desulfovibrionaceae	1	1	0	2		Pandoraea	0	0	0	0
Mycoplasmataceae	1	0	1	2		Parascardovia	0	0	0	0
Peptococcaceae_1	1	0	1	2		Paucibacter	0	0	0	0
Sphingobacteriaceae	1	1	0	2		Pediococcus	0	0	0	0
Spirochaetaceae	1	0	1	2		Pelomonas	0	0	0	0
Sutterellaceae	1	1	0	2		Perlucidibaca	0	0	0	0
Synergistaceae	1	0	1	2		Phocaeicola	0	0	0	0
Xanthomonadaceae	0	1	1	2		Planctomicrobium	0	0	0	0
Actinomycetaceae	1	1	1	3		Plesiomonas	0	0	0	0
Bacillales_Incertae_Sedis_XI	1	1	1	3		Propionibacterium	0	0	0	0
Bacteroidaceae	1	1	1	3		Prosthecobacter	0	0	0	0
Bifidobacteriaceae	1	1	1	3		Pseudoalteromonas	0	0	0	0
Bradyrhizobiaceae	1	1	1	3		Pseudoflavonifractor	0	0	0	0
Burkholderiaceae	1	1	1	3		Pseudoramibacter	0	0	0	0
Campylobacteraceae	1	1	1	3		Pseudoxanthomonas	0	0	0	0
Carnobacteriaceae	1	1	1	3		Pyramidobacter	0	0	0	0
Caulobacteraceae	1	1	1	3		Ralstonia	0	0	0	0
Clostridiales_Incertae_Sedis_XI	1	1	1	3		Raoultella	0	0	0	0
Clostridiales_Incertae_Sedis_XIII	1	1	1	3		Reyranella	0	0	0	0
Comamonadaceae	1	1	1	3		Rhodobacter	0	0	0	0
Coriobacteriaceae	1	1	1	3		Rickettsia	0	0	0	0
Enterobacteriaceae	1	1	1	3		Rikenella	0	0	0	0
Enterococcaceae	1	1	1	3		Roseomonas	0	0	0	0
Erysipelotrichaceae	1	1	1	3		Sediminibacterium	0	0	0	0
Eubacteriaceae	1	1	1	3		Senegalimassilia	0	0	0	0
Flavobacteriaceae	1	1	1	3		Shewanella	0	0	0	0
Fusobacteriaceae	1	1	1	3		Simonsiella	0	0	0	0
Halomonadaceae	1	1	1	3		Singulisphaera	0	0	0	0
Hyphomicrobiaceae	1	1	1	3		Snodgrassella	0	0	0	0
Lachnospiraceae	1	1	1	3		Soonwooa	0	0	0	0
Lactobacillaceae	1	1	1	3		Spartobacteria_genera_incertae_sedis	0	0	0	0
Leptotrichiaceae	1	1	1	3		Sphingomicrobium	0	0	0	0
Micrococcaceae	1	1	1	3		Spirochaeta	0	0	0	0
Moraxellaceae	1	1	1	3		Sporobacter	0	0	0	0
Neisseriaceae	1	1	1	3		Steroidobacter	0	0	0	0
Pasteurellaceae	1	1	1	3		Tepidimonas	0	0	0	0
Peptostreptococcaceae	1	1	1	3		Terrimonas	0	0	0	0
Phyllobacteriaceae	1	1	1	3		Tessaracoccus	0	0	0	0
Porphyromonadaceae	1	1	1	3		Thermogutta	0	0	0	0
Prevotellaceae	1	1	1	3		Thermus	0	0	0	0
Pseudomonadaceae	1	1	1	3		Undibacterium	0	0	0	0
Rikenellaceae	1	1	1	3		Vibrionimonas	0	0	0	0
Ruminococcaceae	1	1	1	3		Vogesella	0	0	0	0
Streptococcaceae	1	1	1	3		Wolinella	0	0	0	0
Unassigned	1	1	1	3		Acetanaerobacterium	0	1	0	1
Veillonellaceae	1	1	1	3		Acholeplasma	0	1	0	1
						Acidaminococcus	0	1	0	1
						Aeromicrobium	1	0	0	1
						Akkermansia	0	1	0	1
						Allisonella	0	1	0	1
						Allobaculum	0	1	0	1
						Alloscardovia	0	0	1	1
						Altererythrobacter	0	1	0	1
						Anaerostipes	0	1	0	1
						Anaerotruncus	0	1	0	1
						Asaccharobacter	0	1	0	1
						Bacillariophyta	0	1	0	1
						Bacillus	0	0	1	1
						Bilophila	0	1	0	1
						Butyricimonas	0	1	0	1
						Candidatus_Pelagibacter	0	1	0	1
						Cellvibrio	0	1	0	1
						Citrobacter	0	1	0	1
						Clostridium_III	0	1	0	1
						Clostridium_sensu_stricto	0	1	0	1
						Clostridium_XI	0	1	0	1
						Clostridium_XVIII	0	1	0	1
						Collinsella	0	1	0	1
						Coprobacillus	0	1	0	1
						Coprobacter	0	1	0	1
						Coprococcus	0	1	0	1
						Desulfovibrio	0	1	0	1
						Dorea	0	1	0	1
						Eggerthella	0	1	0	1
						Erysipelotrichaceae_incertae_sedis	0	1	0	1
						Flavobacterium	0	1	0	1
						Flavonifractor	0	1	0	1
						Fusicatenibacter	0	1	0	1
						Gemmiger	0	1	0	1
						GpIIa	0	1	0	1
						Helicobacter	1	0	0	1
						Holdemanella	0	1	0	1
						Holdemania	0	1	0	1
						Hydrogenophaga	0	1	0	1
						Ilumatobacter	0	1	0	1
						Intestinibacter	0	1	0	1
						Intestinimonas	0	1	0	1
						Knoellia	0	1	0	1
						Lachnospira	0	1	0	1
						Lactococcus	0	1	0	1
						Megamonas	0	1	0	1
						Methylocystis	0	1	0	1
						Methylophilus	0	1	0	1
						Mitsuokella	0	1	0	1
						Mobiluncus	0	0	1	1
						Mogibacterium	0	0	1	1
						Morganella	0	1	0	1
						Nocardia	1	0	0	1
						Novosphingobium	0	1	0	1
						Ochrobactrum	0	1	0	1
						Paraprevotella	0	1	0	1
						Parasutterella	0	1	0	1
						Pedobacter	1	0	0	1
						Peptoniphilus	0	1	0	1
						Phascolarctobacterium	0	1	0	1
						Phenylobacterium	0	1	0	1
						Phycisphaera	0	1	0	1
						Polynucleobacter	0	1	0	1
						Proteus	0	1	0	1
						Pseudohongiella	0	1	0	1
						Rheinheimera	0	1	0	1
						Rhizobium	0	1	0	1
						Rhodoferax	0	1	0	1
						Rhodopseudomonas	1	0	0	1
						Romboutsia	0	1	0	1
						Rubinisphaera	0	1	0	1
						Ruminococcus2	0	1	0	1
						Scardovia	1	0	0	1
						Slackia	0	1	0	1
						Sphingobacterium	0	1	0	1
						Sphingomonas	0	1	0	1
						Staphylococcus	1	0	0	1
						Streptomyces	0	1	0	1
						Streptophyta	0	1	0	1
						Sutterella	0	1	0	1
						Terrisporobacter	0	1	0	1
						Turicibacter	0	1	0	1
						Vagococcus	0	1	0	1
						Victivallis	0	1	0	1
						Weissella	0	1	0	1
						Abiotrophia	1	0	1	2
						Achromobacter	1	1	0	2
						Acinetobacter	1	1	0	2
						Alistipes	1	1	0	2
						Anaeroglobus	1	0	1	2
						Anaerovorax	1	0	1	2
						Blautia	1	1	0	2
						Bosea	1	0	1	2
						Brevundimonas	1	0	1	2
						Butyrivibrio	0	1	1	2
						Capnocytophaga	1	0	1	2
						Cardiobacterium	1	0	1	2
						Catonella	1	0	1	2
						Centipeda	1	0	1	2
						Chryseobacterium	1	0	1	2
						Clostridium_IV	1	1	0	2
						Clostridium_XlVb	1	1	0	2
						Corynebacterium	1	0	1	2
						Eikenella	1	0	1	2
						Enterobacter	1	1	0	2
						Faecalibacterium	1	1	0	2
						Filifactor	1	0	1	2
						Fretibacterium	1	0	1	2
						Kingella	1	0	1	2
						Lautropia	1	0	1	2
						Moraxella	1	0	1	2
						Mycoplasma	1	0	1	2
						Odoribacter	1	1	0	2
						Olsenella	1	0	1	2
						Oscillibacter	1	1	0	2
						Parabacteroides	1	1	0	2
						Peptococcus	1	0	1	2
						Peptostreptococcaceae_incertae_sedis	1	0	1	2
						Phyllobacterium	1	0	1	2
						Roseburia	1	1	0	2
						Ruminococcus	1	1	0	2
						Schwartzia	1	0	1	2
						Selenomonas	1	0	1	2
						Shuttleworthia	1	0	1	2
						SR1_genera_incertae_sedis	1	0	1	2
						Stenotrophomonas	0	1	1	2
						Stomatobaculum	1	0	1	2
						Streptobacillus	1	0	1	2
						Tannerella	1	0	1	2
						Treponema	1	0	1	2
						Variovorax	1	0	1	2
						Actinobacillus	1	1	1	3
						Actinomyces	1	1	1	3
						Aggregatibacter	1	1	1	3
						Alloprevotella	1	1	1	3
						Arthrobacter	1	1	1	3
						Atopobium	1	1	1	3
						Bacteroides	1	1	1	3
						Barnesiella	1	1	1	3
						Bifidobacterium	1	1	1	3
						Campylobacter	1	1	1	3
						Clostridium_XlVa	1	1	1	3
						Delftia	1	1	1	3
						Dialister	1	1	1	3
						Enterococcus	1	1	1	3
						Escherichia/Shigella	1	1	1	3
						Eubacterium	1	1	1	3
						Fusobacterium	1	1	1	3
						Gardnerella	1	1	1	3
						Gemella	1	1	1	3
						Granulicatella	1	1	1	3
						Haemophilus	1	1	1	3
						Halomonas	1	1	1	3
						Klebsiella	1	1	1	3
						Lachnoanaerobaculum	1	1	1	3
						Lachnospiracea_incertae_sedis	1	1	1	3
						Lactobacillus	1	1	1	3
						Leptotrichia	1	1	1	3
						Megasphaera	1	1	1	3
						Morococcus	1	1	1	3
						Neisseria	1	1	1	3
						Oribacterium	1	1	1	3
						Parvimonas	1	1	1	3
						Pelagibacterium	1	1	1	3
						Peptostreptococcus	1	1	1	3
						Porphyromonas	1	1	1	3
						Prevotella	1	1	1	3
						Pseudomonas	1	1	1	3
						Rothia	1	1	1	3
						Saccharibacteria_genera_incertae_sedis	1	1	1	3
						Streptococcus	1	1	1	3
						Unassigned	1	1	1	3
						Veillonella	1	1	1	3

## Sheet: Table S4
	Buccal	Fecal	Saliva	size	Genus	Phylum	Family
Abiotrophia	0.696305	0.0259951	0.476129	0.399476	Abiotrophia	Firmicutes	Aerococcaceae
Acetanaerobacterium	0.00273059	0.0190854	0.000318444	0.00737815	Acetanaerobacterium	Firmicutes	Ruminococcaceae
Acetatifactor	0.00415906	0.00387543	0.000978444	0.00300431	Acetatifactor	Firmicutes	Lachnospiraceae
Acholeplasma	0.001064	0.010475	0.00130467	0.00428122	Acholeplasma	Tenericutes	Acholeplasmataceae
Achromobacter	0.0134796	0.0362244	0.00727689	0.0189937	Achromobacter	Proteobacteria	Alcaligenaceae
Acidaminococcus	0.000176588	0.126111	5.55556e-05	0.0421143	Acidaminococcus	Firmicutes	Acidaminococcaceae
Acidovorax	0.000639647	0.000273714	0.000446778	0.00045338	Acidovorax	Proteobacteria	Comamonadaceae
Acinetobacter	0.0163722	0.0822583	0.0103316	0.0363207	Acinetobacter	Proteobacteria	Moraxellaceae
Actinobacillus	1.81473	0.0170104	0.320121	0.717288	Actinobacillus	Proteobacteria	Pasteurellaceae
Actinomyces	1.26042	0.695094	3.40785	1.78779	Actinomyces	Actinobacteria	Actinomycetaceae
Aerococcus	0.00299682	0.00107686	0.00163344	0.00190237	Aerococcus	Firmicutes	Aerococcaceae
Aeromicrobium	0.00994471	0.00571686	0.00780067	0.00782074	Aeromicrobium	Actinobacteria	Nocardioidaceae
Aeromonas	0.000333294	0.00166214	0.000181111	0.000725516	Aeromonas	Proteobacteria	Aeromonadaceae
Aggregatibacter	0.637798	0.0446336	0.678205	0.453546	Aggregatibacter	Proteobacteria	Pasteurellaceae
Akkermansia	0.0335876	0.282102	0.00590767	0.107199	Akkermansia	Verrucomicrobia	Verrucomicrobiaceae
Alistipes	0.118695	0.420355	0.0155076	0.184853	Alistipes	Bacteroidetes	Rikenellaceae
Allisonella	0.00125047	0.0172564	0.000703111	0.00640334	Allisonella	Firmicutes	Veillonellaceae
Allobaculum	0.011932	0.00828886	0.00377689	0.00799925	Allobaculum	Firmicutes	Erysipelotrichaceae
Alloprevotella	0.545801	0.179817	1.16278	0.629465	Alloprevotella	Bacteroidetes	Prevotellaceae
Alloscardovia	0.00212929	0.001885	0.0138204	0.00594491	Alloscardovia	Actinobacteria	Bifidobacteriaceae
Altererythrobacter	0.00718541	0.012645	0.00319244	0.00767429	Altererythrobacter	Proteobacteria	Erythrobacteraceae
Amycolatopsis	5.36471e-05	0.000472	0.000351667	0.000292438	Amycolatopsis	Actinobacteria	Pseudonocardiaceae
Anaerocella	8.44706e-05	0	0.000722333	0.000268935	Anaerocella	Bacteroidetes	Rikenellaceae
Anaerofilum	0.000897059	0.000965571	0	0.000620877	Anaerofilum	Firmicutes	Ruminococcaceae
Anaeroglobus	0.0132068	0.00420643	0.0186222	0.0120118	Anaeroglobus	Firmicutes	Veillonellaceae
Anaeroplasma	0.000438823	0.000541286	0.000173556	0.000384555	Anaeroplasma	Tenericutes	Anaeroplasmataceae
Anaerorhabdus	0.0005	0.00187714	0	0.000792381	Anaerorhabdus	Bacteroidetes	Bacteroidaceae
Anaerostipes	0.130627	0.498376	0.00109367	0.210032	Anaerostipes	Firmicutes	Lachnospiraceae
Anaerotruncus	0.00959682	0.0186749	0.00255944	0.010277	Anaerotruncus	Firmicutes	Ruminococcaceae
Anaerovorax	0.0125788	0.00266443	0.0518738	0.0223723	Anaerovorax	Firmicutes	Clostridiales_Incertae_Sedis_XIII
Aquabacterium	0.00245965	0.00116014	0.000778111	0.00146597	Aquabacterium	Proteobacteria	Burkholderiales_incertae_sedis
Aquicella	0.000588235	0.00101214	0	0.000533459	Aquicella	Proteobacteria	Coxiellaceae
Arenimonas	0.000191176	0.00104357	0	0.000411583	Arenimonas	Proteobacteria	Xanthomonadaceae
Arthrobacter	0.883996	0.0491279	0.490052	0.474392	Arthrobacter	Actinobacteria	Micrococcaceae
Asaccharobacter	0.00731882	0.0192131	0.000354222	0.00896206	Asaccharobacter	Actinobacteria	Coriobacteriaceae
Atopobium	0.173028	0.0804213	0.593943	0.282464	Atopobium	Actinobacteria	Coriobacteriaceae
Azoarcus	0.000162353	0.00122886	0	0.000463737	Azoarcus	Proteobacteria	Rhodocyclaceae
Bacillariophyta	0.00478882	0.00937857	0.00153511	0.00523417	Bacillariophyta	Cyanobacteria	Chloroplast
Bacillus	0.00210576	0.00595757	0.100935	0.0363328	Bacillus	Firmicutes	Bacillaceae_1
Bacteroides	2.06278	15.1122	0.164182	5.77973	Bacteroides	Bacteroidetes	Bacteroidaceae
Barnesiella	0.115678	0.234876	0.0463628	0.132305	Barnesiella	Bacteroidetes	Porphyromonadaceae
Beijerinckia	0.000486471	0.00162929	0	0.000705252	Beijerinckia	Proteobacteria	Beijerinckiaceae
Bifidobacterium	0.916451	4.66709	0.0784833	1.88734	Bifidobacterium	Actinobacteria	Bifidobacteriaceae
Bilophila	0.0243446	0.0818617	0.000785111	0.0356638	Bilophila	Proteobacteria	Desulfovibrionaceae
Blastocatella	2.27059e-05	0.000105857	1.38889e-05	4.7484e-05	Blastocatella	Acidobacteria	Unassigned
Blautia	0.545364	3.36618	0.0247577	1.3121	Blautia	Firmicutes	Lachnospiraceae
Bordetella	0.000117765	0.000727143	0	0.000281636	Bordetella	Proteobacteria	Alcaligenaceae
Bosea	0.284919	0.0189649	0.178265	0.160716	Bosea	Proteobacteria	Bradyrhizobiaceae
Bradyrhizobium	0.00175459	0.00228714	0.00189311	0.00197828	Bradyrhizobium	Proteobacteria	Bradyrhizobiaceae
Brevundimonas	0.0684624	0.00729786	0.0635868	0.046449	Brevundimonas	Proteobacteria	Caulobacteraceae
Bulleidia	0.00388212	0.00128686	0.00327567	0.00281488	Bulleidia	Firmicutes	Erysipelotrichaceae
Burkholderia	0.00461765	0.00139814	0.00199567	0.00267049	Burkholderia	Proteobacteria	Burkholderiaceae
Buttiauxella	0	0.00248571	0	0.000828571	Buttiauxella	Proteobacteria	Enterobacteriaceae
Butyricicoccus	0.00499082	0.00470043	0.000862667	0.00351797	Butyricicoccus	Firmicutes	Ruminococcaceae
Butyricimonas	0.0162118	0.0696219	0.000416333	0.02875	Butyricimonas	Bacteroidetes	Porphyromonadaceae
Butyrivibrio	0.00614082	0.0296286	0.0826688	0.0394794	Butyrivibrio	Firmicutes	Lachnospiraceae
Campylobacter	0.277687	0.069886	0.475692	0.274422	Campylobacter	Proteobacteria	Campylobacteraceae
Candidatus_Endomicrobium	0.000165529	0	0.000224667	0.000130065	Candidatus_Endomicrobium	Elusimicrobia	Unassigned
Candidatus_Pelagibacter	0.0100835	0.016374	0	0.00881918	Candidatus_Pelagibacter	Proteobacteria	SAR11
Capnocytophaga	1.51189	0.110858	1.47249	1.03175	Capnocytophaga	Bacteroidetes	Flavobacteriaceae
Cardiobacterium	0.106421	0.0114199	0.130172	0.0826707	Cardiobacterium	Proteobacteria	Cardiobacteriaceae
Catonella	0.075182	0.01009	0.137299	0.0741904	Catonella	Firmicutes	Lachnospiraceae
Cellulophaga	0.000323529	1.78571e-05	0	0.000113796	Cellulophaga	Bacteroidetes	Flavobacteriaceae
Cellulosilyticum	0	0.00101143	0	0.000337143	Cellulosilyticum	Firmicutes	Lachnospiraceae
Cellvibrio	0.00162106	0.00749843	0.0322151	0.0137782	Cellvibrio	Proteobacteria	Pseudomonadaceae
Centipeda	0.0151424	0.008483	0.141016	0.0548804	Centipeda	Firmicutes	Veillonellaceae
Cetobacterium	0	0.00158571	0	0.000528571	Cetobacterium	Fusobacteria	Fusobacteriaceae
Chelatococcus	0.00485059	0.00989129	0.00319689	0.00597959	Chelatococcus	Proteobacteria	Beijerinckiaceae
Chlorophyta	2.94118e-05	0.00295	0	0.000993137	Chlorophyta	Cyanobacteria	Chloroplast
Christensenella	0.000235294	0.000829	1.38889e-05	0.000359394	Christensenella	Firmicutes	Christensenellaceae
Chryseobacterium	0.334493	0.0535471	0.261418	0.216486	Chryseobacterium	Bacteroidetes	Flavobacteriaceae
Citrobacter	0.00283882	0.0182657	2.77778e-05	0.0070441	Citrobacter	Proteobacteria	Enterobacteriaceae
Cloacibacillus	0.000161765	0.00216414	0	0.000775303	Cloacibacillus	Synergistetes	Synergistaceae
Clostridium_III	0.0413374	0.16224	0.00497622	0.069518	Clostridium_III	Firmicutes	Ruminococcaceae
Clostridium_IV	0.0563282	0.22291	0.00616889	0.0951358	Clostridium_IV	Firmicutes	Ruminococcaceae
Clostridium_sensu_stricto	0.155167	0.72513	0.0114152	0.297237	Clostridium_sensu_stricto	Firmicutes	Clostridiaceae_1
Clostridium_XI	0.00274282	0.013375	1.38889e-05	0.00537724	Clostridium_XI	Firmicutes	Peptostreptococcaceae
Clostridium_XlVa	0.536899	3.23545	0.0565169	1.27629	Clostridium_XlVa	Firmicutes	Lachnospiraceae
Clostridium_XlVb	0.0787799	0.322523	0.00738522	0.136229	Clostridium_XlVb	Firmicutes	Lachnospiraceae
Clostridium_XVIII	0.332578	1.34876	0.0151619	0.565499	Clostridium_XVIII	Firmicutes	Erysipelotrichaceae
Collinsella	0.103379	0.96142	0.00429022	0.356363	Collinsella	Actinobacteria	Coriobacteriaceae
Comamonas	0.00114318	0.00105686	0.000709111	0.000969715	Comamonas	Proteobacteria	Comamonadaceae
Coprobacillus	0.00378176	0.00697057	0	0.00358411	Coprobacillus	Firmicutes	Erysipelotrichaceae
Coprobacter	0.00634647	0.0460891	0.000646111	0.0176939	Coprobacter	Bacteroidetes	Porphyromonadaceae
Coprococcus	0.138535	0.69278	0.00655678	0.279291	Coprococcus	Firmicutes	Lachnospiraceae
Corynebacterium	0.39984	0.185768	0.399091	0.328233	Corynebacterium	Actinobacteria	Corynebacteriaceae
Cryptobacterium	0.00122977	0.000229	0.00166956	0.00104277	Cryptobacterium	Actinobacteria	Coriobacteriaceae
Cryptomonadaceae	0.000809412	0.00139714	0	0.000735518	Cryptomonadaceae	Cyanobacteria	Chloroplast
Cupriavidus	0.00215929	0.00450757	0.000907	0.00252462	Cupriavidus	Proteobacteria	Burkholderiaceae
Curvibacter	0.00310988	0.000330286	0.000512222	0.00131746	Curvibacter	Proteobacteria	Comamonadaceae
Delftia	0.231325	0.0417684	0.127693	0.133595	Delftia	Proteobacteria	Comamonadaceae
Desulfobulbus	0.00174329	0.00166071	0.00277344	0.00205915	Desulfobulbus	Proteobacteria	Desulfobulbaceae
Desulfomicrobium	0.000488706	1.78571e-05	0.00115589	0.000554151	Desulfomicrobium	Proteobacteria	Desulfomicrobiaceae
Desulfovibrio	0.0100181	0.038136	0.00463689	0.017597	Desulfovibrio	Proteobacteria	Desulfovibrionaceae
Devosia	0.000487059	1.78571e-05	0.000474889	0.000326602	Devosia	Proteobacteria	Hyphomicrobiaceae
Dialister	0.158146	0.917236	0.181247	0.418876	Dialister	Firmicutes	Veillonellaceae
Dietzia	0.00434365	0.00338257	0.00373367	0.00381996	Dietzia	Actinobacteria	Dietziaceae
Dorea	0.0910218	0.608292	0.00997289	0.236429	Dorea	Firmicutes	Lachnospiraceae
Eggerthella	0.005396	0.049225	4.16667e-05	0.0182209	Eggerthella	Actinobacteria	Coriobacteriaceae
Eggerthia	0.00104565	0.000107	0.00124444	0.00079903	Eggerthia	Firmicutes	Erysipelotrichaceae
Eikenella	0.0655331	0.00959229	0.0540593	0.0430616	Eikenella	Proteobacteria	Neisseriaceae
Eisenbergiella	0.00298847	0.00617429	2.77778e-05	0.00306351	Eisenbergiella	Firmicutes	Lachnospiraceae
Enhydrobacter	0.00126882	3.57143e-05	0.00141478	0.000906439	Enhydrobacter	Proteobacteria	Moraxellaceae
Enterobacter	0.0310568	0.158932	0.00431056	0.0647665	Enterobacter	Proteobacteria	Enterobacteriaceae
Enterococcus	0.24231	0.566807	0.0287077	0.279275	Enterococcus	Firmicutes	Enterococcaceae
Erysipelotrichaceae_incertae_sedis	0.00884412	0.0957716	0.000383333	0.0349997	Erysipelotrichaceae_incertae_sedis	Firmicutes	Erysipelotrichaceae
Escherichia.Shigella	0.524613	3.7839	0.101081	1.46987	Escherichia/Shigella	Proteobacteria	Enterobacteriaceae
Eubacterium	0.260376	0.528355	0.435113	0.407948	Eubacterium	Firmicutes	Eubacteriaceae
Faecalibacterium	1.19771	5.63845	0.056929	2.2977	Faecalibacterium	Firmicutes	Ruminococcaceae
Faucicola	0.00275659	0	0.002355	0.00170386	Faucicola	Proteobacteria	Moraxellaceae
Filifactor	0.129533	0.00987171	0.107808	0.0824043	Filifactor	Firmicutes	Peptostreptococcaceae
Finegoldia	0.000588	0.00465086	0.0015	0.00224629	Finegoldia	Firmicutes	Clostridiales_Incertae_Sedis_XI
Flavobacterium	0.00325118	0.0117829	9.72222e-05	0.00504375	Flavobacterium	Bacteroidetes	Flavobacteriaceae
Flavonifractor	0.0270673	0.155599	0.00288911	0.0618518	Flavonifractor	Firmicutes	Ruminococcaceae
Fluviicola	0.000588823	0.00324757	0	0.0012788	Fluviicola	Bacteroidetes	Cryomorphaceae
Fretibacterium	0.0288224	0.00958943	0.0352032	0.0245383	Fretibacterium	Synergistetes	Synergistaceae
Fusicatenibacter	0.33676	1.06236	0.00969622	0.469604	Fusicatenibacter	Firmicutes	Lachnospiraceae
Fusobacterium	2.35813	0.673425	2.85708	1.96288	Fusobacterium	Fusobacteria	Fusobacteriaceae
Gardnerella	0.0380298	0.0479377	0.0197927	0.0352534	Gardnerella	Actinobacteria	Bifidobacteriaceae
Gemella	4.3778	0.370939	2.28851	2.34575	Gemella	Firmicutes	Bacillales_Incertae_Sedis_XI
Gemmiger	0.204974	1.08599	0.00905311	0.433338	Gemmiger	Firmicutes	Ruminococcaceae
Gemmobacter	0.000936706	0.00157857	8.02222e-05	0.000865166	Gemmobacter	Proteobacteria	Rhodobacteraceae
Gordonibacter	0.000897765	0.00293914	1.38889e-05	0.0012836	Gordonibacter	Actinobacteria	Coriobacteriaceae
GpI	0.000735882	0	1.38889e-05	0.000249924	GpI	Cyanobacteria	Family_I
GpIIa	0.00676647	0.0119881	1.38889e-05	0.00625617	GpIIa	Cyanobacteria	Family_II
GpXII	0.000487059	0.000432857	0	0.000306639	GpXII	Cyanobacteria	Family_XII
GpXIII	0.000191765	0.000732857	0	0.000308207	GpXIII	Cyanobacteria	Family_XIII
Granulicatella	2.29121	0.60278	3.00784	1.96728	Granulicatella	Firmicutes	Carnobacteriaceae
Haemophilus	9.00319	1.66491	6.51623	5.72811	Haemophilus	Proteobacteria	Pasteurellaceae
Halobacteriovorax	0.00161776	0.00172286	0	0.00111354	Halobacteriovorax	Proteobacteria	Bacteriovoracaceae
Halomonas	0.610489	0.0860843	0.28787	0.328148	Halomonas	Proteobacteria	Halomonadaceae
Helicobacter	0.0168071	0.00564671	0.00202622	0.00816	Helicobacter	Proteobacteria	Helicobacteraceae
Herbaspirillum	0.00216812	0.000310286	0.000183	0.000887134	Herbaspirillum	Proteobacteria	Oxalobacteraceae
Holdemanella	0.00512224	0.109971	0.000152667	0.0384153	Holdemanella	Firmicutes	Erysipelotrichaceae
Holdemania	0.00235647	0.0143237	0.000170111	0.00561677	Holdemania	Firmicutes	Erysipelotrichaceae
Howardella	0.00177823	0.00394214	0.00150844	0.00240961	Howardella	Firmicutes	Lachnospiraceae
Hydrogenoanaerobacterium	0.000409647	0.000736857	0.00168967	0.00094539	Hydrogenoanaerobacterium	Firmicutes	Ruminococcaceae
Hydrogenophaga	0.00416588	0.0100341	4.74444e-05	0.00474916	Hydrogenophaga	Proteobacteria	Comamonadaceae
Hyphomonas	0	0.000747571	0	0.00024919	Hyphomonas	Proteobacteria	Hyphomonadaceae
Ilumatobacter	0.0113802	0.025711	0.000127222	0.0124062	Ilumatobacter	Actinobacteria	Acidimicrobiaceae
Intestinibacter	0.0122995	0.184218	0.00506144	0.067193	Intestinibacter	Firmicutes	Peptostreptococcaceae
Intestinimonas	0.00453741	0.0162431	0.000978222	0.00725293	Intestinimonas	Firmicutes	Ruminococcaceae
Johnsonella	0.00310576	0.00277857	0.00494278	0.00360904	Johnsonella	Firmicutes	Lachnospiraceae
Kingella	0.0720825	0.00453386	0.0183513	0.0316559	Kingella	Proteobacteria	Neisseriaceae
Klebsiella	0.153665	0.234301	0.0154359	0.134467	Klebsiella	Proteobacteria	Enterobacteriaceae
Knoellia	0.00440812	0.00655743	0.008156	0.00637385	Knoellia	Actinobacteria	Intrasporangiaceae
Kurthia	0.00173329	0.000853286	0.000289889	0.000958823	Kurthia	Firmicutes	Planococcaceae
Lachnoanaerobaculum	0.248272	0.0764003	0.421665	0.248779	Lachnoanaerobaculum	Firmicutes	Lachnospiraceae
Lachnospira	0.00028	0.01267	1.38889e-05	0.0043213	Lachnospira	Firmicutes	Lachnospiraceae
Lachnospiracea_incertae_sedis	0.867777	6.00993	0.0672182	2.31497	Lachnospiracea_incertae_sedis	Firmicutes	Lachnospiraceae
Lactobacillus	0.224274	0.623204	0.124778	0.324085	Lactobacillus	Firmicutes	Lactobacillaceae
Lactococcus	0.0141	0.00787943	0.000398778	0.0074594	Lactococcus	Firmicutes	Streptococcaceae
Lactonifactor	0.000412353	0.00353029	1.38889e-05	0.00131884	Lactonifactor	Firmicutes	Lachnospiraceae
Lautropia	1.10382	0.0501683	0.447884	0.533957	Lautropia	Proteobacteria	Burkholderiaceae
Legionella	7.36471e-05	0.00176857	0	0.000614073	Legionella	Proteobacteria	Legionellaceae
Leptotrichia	1.23524	0.313319	1.68583	1.07813	Leptotrichia	Fusobacteria	Leptotrichiaceae
Leuconostoc	0.00406788	0.002617	0.000211111	0.00229866	Leuconostoc	Firmicutes	Leuconostocaceae
Limnohabitans	0.000132353	0.00112286	0	0.000418403	Limnohabitans	Proteobacteria	Comamonadaceae
Loktanella	0.000779412	0.00121829	0	0.000665899	Loktanella	Proteobacteria	Rhodobacteraceae
Macrococcus	0.00174118	0.000142714	3.73333e-05	0.000640408	Macrococcus	Firmicutes	Staphylococcaceae
Malikia	0.00107423	0.00451543	0	0.00186322	Malikia	Proteobacteria	Comamonadaceae
Megamonas	0.021918	1.52522	0.003412	0.51685	Megamonas	Firmicutes	Veillonellaceae
Megasphaera	0.107929	0.603306	0.533737	0.414991	Megasphaera	Firmicutes	Veillonellaceae
Mesorhizobium	0.00594765	5.35714e-05	0.000196667	0.00206596	Mesorhizobium	Proteobacteria	Phyllobacteriaceae
Methanobrevibacter	2.94118e-05	0.00675357	0.000181778	0.00232159	Methanobrevibacter	Euryarchaeota	Methanobacteriaceae
Methylobacterium	0.002474	0.000894286	0.000962333	0.00144354	Methylobacterium	Proteobacteria	Methylobacteriaceae
Methylocystis	0.00359953	0.00903629	0	0.00421194	Methylocystis	Proteobacteria	Methylocystaceae
Methyloparacoccus	0.00025	0.000232143	0	0.000160714	Methyloparacoccus	Proteobacteria	Methylococcaceae
Methylophilus	0.00659177	0.0174474	0.0015	0.00851306	Methylophilus	Proteobacteria	Methylophilaceae
Microbacterium	0.00160765	0.002232	0.00110544	0.00164836	Microbacterium	Actinobacteria	Microbacteriaceae
Mitsuokella	8.27059e-05	0.0449393	0.000113444	0.0150451	Mitsuokella	Firmicutes	Veillonellaceae
Mobiluncus	0.00142318	0.00238343	0.0278129	0.0105398	Mobiluncus	Actinobacteria	Actinomycetaceae
Mogibacterium	0.00600529	0.00666157	0.0213954	0.0113541	Mogibacterium	Firmicutes	Clostridiales_Incertae_Sedis_XIII
Moraxella	0.0770192	0.0328496	0.209084	0.106317	Moraxella	Proteobacteria	Moraxellaceae
Morganella	2.94118e-05	0.114844	0.00154656	0.0388067	Morganella	Proteobacteria	Enterobacteriaceae
Morococcus	3.33289	0.463835	1.80197	1.86623	Morococcus	Proteobacteria	Neisseriaceae
Mucispirillum	0.00732529	0.00878914	0.00472122	0.00694522	Mucispirillum	Deferribacteres	Deferribacteraceae
Mycobacterium	0.000738706	0.00509086	0.00163878	0.00248945	Mycobacterium	Actinobacteria	Mycobacteriaceae
Mycoplasma	0.0256135	0.000928571	0.0207464	0.0157628	Mycoplasma	Tenericutes	Mycoplasmataceae
Neisseria	9.17056	2.51206	12.5302	8.07095	Neisseria	Proteobacteria	Neisseriaceae
Nesterenkonia	0.000445882	5.72857e-05	0.000575778	0.000359649	Nesterenkonia	Actinobacteria	Micrococcaceae
Nisaea	0.00114706	0.00186814	0	0.00100507	Nisaea	Proteobacteria	Rhodospirillaceae
Nitriliruptor	0.000308824	1.78571e-05	0.000289444	0.000205375	Nitriliruptor	Actinobacteria	Nitriliruptoraceae
Nitrosomonas	0.00207953	0.000428571	0	0.000836034	Nitrosomonas	Proteobacteria	Nitrosomonadaceae
Nitrosopumilus	0.00283941	0.00651671	0	0.00311871	Nitrosopumilus	Thaumarchaeota	Nitrosopumilaceae
Nitrospira	0.000294118	0.000729286	0	0.000341134	Nitrospira	Nitrospirae	Nitrospiraceae
Nocardia	0.0274087	0.00136071	0.0149174	0.0145623	Nocardia	Actinobacteria	Nocardiaceae
Novosphingobium	0.00381082	0.0141429	0.0125179	0.0101572	Novosphingobium	Proteobacteria	Sphingomonadaceae
Obesumbacterium	7.36471e-05	0.000231429	0.000191556	0.000165544	Obesumbacterium	Proteobacteria	Enterobacteriaceae
Ochrobactrum	0.00538941	0.052855	0.00394956	0.0207313	Ochrobactrum	Proteobacteria	Brucellaceae
Odoribacter	0.0307381	0.0641164	0.00864178	0.0344988	Odoribacter	Bacteroidetes	Porphyromonadaceae
Oleiphilus	0.000205882	0.000197143	0	0.000134342	Oleiphilus	Proteobacteria	Oleiphilaceae
Olsenella	0.00894318	0.00503429	0.0118881	0.00862186	Olsenella	Actinobacteria	Coriobacteriaceae
Oribacterium	0.250622	0.123054	0.61327	0.328982	Oribacterium	Firmicutes	Lachnospiraceae
Oscillibacter	0.136136	0.507625	0.0130928	0.218951	Oscillibacter	Firmicutes	Ruminococcaceae
Oxalobacter	0.00157941	0.00203871	0	0.00120604	Oxalobacter	Proteobacteria	Oxalobacteraceae
Pandoraea	0.00422659	0.000142857	0.00158767	0.0019857	Pandoraea	Proteobacteria	Burkholderiaceae
Parabacteroides	0.258383	1.0117	0.014975	0.428352	Parabacteroides	Bacteroidetes	Porphyromonadaceae
Paraprevotella	0.0669261	0.0241026	0.002274	0.0311009	Paraprevotella	Bacteroidetes	Prevotellaceae
Parascardovia	0.000596471	5.04286e-05	0.00103956	0.000562152	Parascardovia	Actinobacteria	Bifidobacteriaceae
Parasutterella	0.146192	0.750329	0.00511722	0.300546	Parasutterella	Proteobacteria	Sutterellaceae
Parvimonas	0.204023	0.0836499	0.23469	0.174121	Parvimonas	Firmicutes	Clostridiales_Incertae_Sedis_XI
Paucibacter	0.000427294	0.000713571	0.000115111	0.000418659	Paucibacter	Proteobacteria	Burkholderiales_incertae_sedis
Pediococcus	5.88235e-05	0.000625	1.38889e-05	0.000232571	Pediococcus	Firmicutes	Lactobacillaceae
Pedobacter	0.00943871	0.000707	0.00581267	0.00531946	Pedobacter	Bacteroidetes	Sphingobacteriaceae
Pelagibacterium	0.083074	0.0268381	0.0426143	0.0508422	Pelagibacterium	Proteobacteria	Hyphomicrobiaceae
Pelomonas	0.00141647	0.000267	0.000306444	0.000663305	Pelomonas	Proteobacteria	Comamonadaceae
Peptococcus	0.0233901	0.00574629	0.0538063	0.0276476	Peptococcus	Firmicutes	Peptococcaceae_1
Peptoniphilus	0.000321882	0.0220937	0.0015	0.00797187	Peptoniphilus	Firmicutes	Peptoniphilaceae
Peptostreptococcaceae_incertae_sedis	0.031412	0.00450357	0.0435914	0.0265023	Peptostreptococcaceae_incertae_sedis	Firmicutes	Peptostreptococcaceae
Peptostreptococcus	0.244965	0.260907	0.56819	0.358021	Peptostreptococcus	Firmicutes	Peptostreptococcaceae
Perlucidibaca	0.000588235	0.00636	0	0.00231608	Perlucidibaca	Proteobacteria	Moraxellaceae
Phascolarctobacterium	0.0969989	0.418609	0.002647	0.172752	Phascolarctobacterium	Firmicutes	Acidaminococcaceae
Phenylobacterium	0.000318471	0.00218971	0.008173	0.00356039	Phenylobacterium	Proteobacteria	Caulobacteraceae
Phocaeicola	0.00232329	0.000374286	0.00409667	0.00226475	Phocaeicola	Bacteroidetes	Bacteroidales_incertae_sedis
Phycisphaera	0.00407765	0.00558829	0	0.00322198	Phycisphaera	Planctomycetes	Phycisphaeraceae
Phyllobacterium	0.210207	0.0128601	0.105776	0.109614	Phyllobacterium	Proteobacteria	Phyllobacteriaceae
Planctomicrobium	0.000942353	0.00136871	0	0.000770356	Planctomicrobium	Planctomycetes	Planctomycetaceae
Plesiomonas	2.94118e-05	0.0024	0	0.000809804	Plesiomonas	Proteobacteria	Enterobacteriaceae
Polynucleobacter	0.00264894	0.007313	0	0.00332065	Polynucleobacter	Proteobacteria	Burkholderiaceae
Porphyromonas	2.45153	0.603049	3.71911	2.2579	Porphyromonas	Bacteroidetes	Porphyromonadaceae
Prevotella	3.76826	5.37544	9.61631	6.25334	Prevotella	Bacteroidetes	Prevotellaceae
Propionibacterium	0.00156388	0.000216429	0.000785667	0.000855326	Propionibacterium	Actinobacteria	Propionibacteriaceae
Prosthecobacter	0.000176471	0	0	5.88235e-05	Prosthecobacter	Verrucomicrobia	Verrucomicrobiaceae
Proteus	0.0507069	0.0551704	8.34444e-05	0.0353203	Proteus	Proteobacteria	Enterobacteriaceae
Pseudoalteromonas	0.00127953	0.00268371	0	0.00132108	Pseudoalteromonas	Proteobacteria	Pseudoalteromonadaceae
Pseudoflavonifractor	0.00121059	0.00149071	0.000485778	0.00106236	Pseudoflavonifractor	Firmicutes	Ruminococcaceae
Pseudohongiella	0.00911588	0.0219724	0	0.0103628	Pseudohongiella	Proteobacteria	Oceanospirillales_incertae_sedis
Pseudomonas	0.756866	0.104871	0.365527	0.409088	Pseudomonas	Proteobacteria	Pseudomonadaceae
Pseudoramibacter	0.000899176	0.00251786	0.000900444	0.00143916	Pseudoramibacter	Firmicutes	Eubacteriaceae
Pseudoxanthomonas	0.000304235	0.000315	0.000262556	0.00029393	Pseudoxanthomonas	Proteobacteria	Xanthomonadaceae
Pyramidobacter	0.000291176	0.00287429	0.000504556	0.00122334	Pyramidobacter	Synergistetes	Synergistaceae
Ralstonia	0.00133082	5.35714e-05	0.000615111	0.000666502	Ralstonia	Proteobacteria	Burkholderiaceae
Raoultella	0.00235765	0.00113357	1.38889e-05	0.00116837	Raoultella	Proteobacteria	Enterobacteriaceae
Reyranella	0.000515294	0.00163557	5.33333e-05	0.000734733	Reyranella	Proteobacteria	Unassigned
Rheinheimera	0.00418012	0.0109216	5.9e-05	0.00505356	Rheinheimera	Proteobacteria	Chromatiaceae
Rhizobium	0.000890823	0.003853	0.0160781	0.00694064	Rhizobium	Proteobacteria	Rhizobiaceae
Rhodobacter	0.00103012	0.00307771	1.73333e-05	0.00137506	Rhodobacter	Proteobacteria	Rhodobacteraceae
Rhodoferax	0.012688	0.0263916	0	0.0130265	Rhodoferax	Proteobacteria	Comamonadaceae
Rhodopseudomonas	0.0118306	0	0.00231444	0.00471501	Rhodopseudomonas	Proteobacteria	Bradyrhizobiaceae
Rickettsia	0.0005	0.000160714	0	0.000220238	Rickettsia	Proteobacteria	Rickettsiaceae
Rikenella	0.00209224	0.000593429	0.00125344	0.00131304	Rikenella	Bacteroidetes	Rikenellaceae
Romboutsia	0.0448529	0.447711	0.00256633	0.165043	Romboutsia	Firmicutes	Peptostreptococcaceae
Roseburia	0.397768	2.63599	0.0339488	1.02257	Roseburia	Firmicutes	Lachnospiraceae
Roseomonas	0.000103059	0.00295714	0	0.00102007	Roseomonas	Proteobacteria	Acetobacteraceae
Rothia	4.05937	1.94605	9.1561	5.05384	Rothia	Actinobacteria	Micrococcaceae
Rubinisphaera	0.0312635	0.0538051	0.00303067	0.0293664	Rubinisphaera	Planctomycetes	Planctomycetaceae
Ruminococcus	0.670193	1.82609	0.0240761	0.840119	Ruminococcus	Firmicutes	Ruminococcaceae
Ruminococcus2	0.259151	1.94044	0.0224833	0.740691	Ruminococcus2	Firmicutes	Lachnospiraceae
Saccharibacteria_genera_incertae_sedis	0.486356	0.19994	0.888304	0.524867	Saccharibacteria_genera_incertae_sedis	Candidatus_Saccharibacteria	Unassigned
Scardovia	0.0219066	0.00140571	0.00426033	0.00919088	Scardovia	Actinobacteria	Bifidobacteriaceae
Schwartzia	0.0213905	0.00357629	0.0139733	0.01298	Schwartzia	Firmicutes	Veillonellaceae
Sediminibacterium	0.00149318	0.00222214	4.16667e-05	0.00125233	Sediminibacterium	Bacteroidetes	Chitinophagaceae
Selenomonas	0.294989	0.0645544	0.436819	0.265454	Selenomonas	Firmicutes	Veillonellaceae
Senegalimassilia	1.97647e-05	0.00479714	0.00153178	0.00211623	Senegalimassilia	Actinobacteria	Coriobacteriaceae
Shewanella	0.000324118	0.000107143	1.38889e-05	0.000148383	Shewanella	Proteobacteria	Shewanellaceae
Shuttleworthia	0.0127067	0.00214743	0.0329226	0.0159256	Shuttleworthia	Firmicutes	Lachnospiraceae
Simonsiella	0.00379459	0.000964286	0.00381778	0.00285888	Simonsiella	Proteobacteria	Neisseriaceae
Singulisphaera	0.000176588	0.000647143	0	0.000274577	Singulisphaera	Planctomycetes	Planctomycetaceae
Slackia	0.00260859	0.0138606	0.00351478	0.00666131	Slackia	Actinobacteria	Coriobacteriaceae
Snodgrassella	0	0	0.000631667	0.000210556	Snodgrassella	Proteobacteria	Neisseriaceae
Soonwooa	0.0128585	0.000446429	0.00665089	0.00665193	Soonwooa	Bacteroidetes	Flavobacteriaceae
Spartobacteria_genera_incertae_sedis	0	0.000754286	0	0.000251429	Spartobacteria_genera_incertae_sedis	Verrucomicrobia	Unassigned
Sphingobacterium	0.000246706	0.0348536	8.32222e-05	0.0117278	Sphingobacterium	Bacteroidetes	Sphingobacteriaceae
Sphingomicrobium	0.000191176	0.000161429	0	0.000117535	Sphingomicrobium	Proteobacteria	Sphingomonadaceae
Sphingomonas	0.00904482	0.00799914	0.032033	0.016359	Sphingomonas	Proteobacteria	Sphingomonadaceae
Spirochaeta	0.000457529	0	0.000208556	0.000222028	Spirochaeta	Spirochaetes	Spirochaetaceae
Sporobacter	0.000427059	0.00116186	0	0.000529639	Sporobacter	Firmicutes	Ruminococcaceae
SR1_genera_incertae_sedis	0.156616	0.0342539	0.403554	0.198141	SR1_genera_incertae_sedis	SR1	Unassigned
Staphylococcus	0.0774544	0.002204	0.00263311	0.0274305	Staphylococcus	Firmicutes	Staphylococcaceae
Stenotrophomonas	0.0600253	0.223309	0.0820718	0.121802	Stenotrophomonas	Proteobacteria	Xanthomonadaceae
Steroidobacter	0.000280118	0.00111286	4.5e-05	0.000479325	Steroidobacter	Proteobacteria	Sinobacteraceae
Stomatobaculum	0.133805	0.04241	0.276082	0.150766	Stomatobaculum	Firmicutes	Lachnospiraceae
Streptobacillus	0.0525733	0.00244514	0.0142266	0.0230817	Streptobacillus	Fusobacteria	Leptotrichiaceae
Streptococcus	21.4962	5.42935	18.212	15.0459	Streptococcus	Firmicutes	Streptococcaceae
Streptomyces	0.00515212	0.00240686	0.00706267	0.00487388	Streptomyces	Actinobacteria	Streptomycetaceae
Streptophyta	0.0360051	0.0527417	0.00277789	0.0305082	Streptophyta	Cyanobacteria	Chloroplast
Sutterella	0.0874936	0.466583	0.00647922	0.186852	Sutterella	Proteobacteria	Sutterellaceae
Tannerella	0.0979222	0.0163383	0.0890958	0.0677854	Tannerella	Bacteroidetes	Porphyromonadaceae
Tepidimonas	0.00120165	5.35714e-05	0.000521778	0.000592332	Tepidimonas	Proteobacteria	Burkholderiales_incertae_sedis
Terrimonas	0.000294824	0.00093	0	0.000408274	Terrimonas	Bacteroidetes	Chitinophagaceae
Terrisporobacter	0.00542118	0.0140153	1.67778e-05	0.00648441	Terrisporobacter	Firmicutes	Peptostreptococcaceae
Tessaracoccus	0.00389012	0.000339286	0.00111822	0.00178254	Tessaracoccus	Actinobacteria	Propionibacteriaceae
Thermogutta	0.00145588	0.00119286	5.55556e-05	0.000901432	Thermogutta	Planctomycetes	Planctomycetaceae
Thermus	0.000313059	0	0.000738333	0.000350464	Thermus	Deinococcus-Thermus	Thermaceae
Treponema	0.147761	0.00902743	0.177118	0.111302	Treponema	Spirochaetes	Spirochaetaceae
Turicibacter	0.00966871	0.261222	0.000987778	0.0906261	Turicibacter	Firmicutes	Erysipelotrichaceae
Unassigned	3.71853	6.82937	3.83947	4.79579	Unassigned	Bacteroidetes	Prevotellaceae
Undibacterium	0.00068	0.000182857	0.000129333	0.00033073	Undibacterium	Proteobacteria	Oxalobacteraceae
Vagococcus	0.014	0.016478	4.45556e-05	0.0101742	Vagococcus	Firmicutes	Enterococcaceae
Variovorax	0.140377	0.00786614	0.0807293	0.0763243	Variovorax	Proteobacteria	Comamonadaceae
Veillonella	4.73262	1.84017	5.30833	3.96037	Veillonella	Firmicutes	Veillonellaceae
Vibrionimonas	0.000972941	0.00046	0.000523111	0.000652017	Vibrionimonas	Bacteroidetes	Chitinophagaceae
Victivallis	0.00170412	0.0102886	0	0.00399756	Victivallis	Lentisphaerae	Victivallaceae
Vogesella	0.0005	0.000482857	0	0.000327619	Vogesella	Proteobacteria	Neisseriaceae
Weissella	0.0168072	0.012888	0.000524333	0.0100732	Weissella	Firmicutes	Leuconostocaceae
Wolinella	0.00141835	0	0.000750444	0.000722932	Wolinella	Proteobacteria	Helicobacteraceae

## Sheet: Table S5
Family	CON10_F	CON10_J	CON10_T	CON11_F	CON11_J	CON11_T	CON12_F	CON12_J	CON12_T	CON13_J	CON13_T	CON14_F	CON14_J	CON14_T	CON15_F	CON15_J	CON15_T	CON16_F	CON16_J	CON16_T	CON17_F	CON18_J	CON18_T	CON19_F	CON19_J	CON19_T	CON1_F	CON1_J	CON1_T	CON20_F	CON20_J	CON20_T	CON21_F	CON21_J	CON22_F	CON22_J	CON22_T	CON23_F	CON23_J	CON23_T	CON24_F	CON24_J	CON24_T	CON25_F	CON25_J	CON25_T	CON26_F	CON26_J	CON26_T
Prevotellaceae	0.0827	6.49	11.1	0.0275	5.07	11.8	0.035	2.1	24.9	3.36	18.7	0.0388	3.04	1.69	0.0761	1.34	13.3	0.0779	10.4	15.5	0.0676	7.59	26.7	28.9	9.88	12.3	32.6	2.67	4.16	0.0338	0.958	11.6	0.0638	1.96	0.0701	5.11	21.4	0.0613	1.12	26.5	0.0538	4.27	6.94	0.0513	2.73	12.7	45.7	4.84	18.5
Unassigned	0.0351	1.71	1.74	0.404	2.28	2.01	0.21	0.171	0.281	0.263	0.76	0.0688	8.11	0.503	0.0636	0.88	1.02	1.95	5.01	2.86	5.4	3.71	4.21	0.14	1.69	2.14	2.18	1.17	1.6	0.392	0.77	4.44	0.158	0.34	2.5	2.24	5.93	0.151	0.255	3.3	4.54	1.6	1.85	0.0901	0.737	1.66	0.0438	0.563	1.97
Lachnospiraceae	49.2	1.37	3.89	36.1	1.38	1.15	45.7	0.213	1.85	0.589	3.43	13.8	1.77	1.36	41.7	0.649	1.97	40	0.352	1.91	27.1	1.19	3.4	31.3	2.73	3.11	31.4	1.13	2.63	25.1	1.06	10.1	34.8	2.5	28	2.36	6.76	29.1	0.415	4.42	24.2	0.377	1.15	21.3	0.135	0.394	19	0.956	2.4
Porphyromonadaceae	0.21	1.9	0.865	0.541	5.62	8.54	2.15	0.0871	0.325	2.88	9.86	3.04	5.18	1.38	0.237	8.5	12.5	0.713	2.04	5.14	2.4	2.57	1.92	0.856	9.98	9.16	1.28	3.29	6.96	2.27	2.62	1.96	1.02	4.02	2.06	4.24	1.84	1.64	1.03	3.41	3.7	3.82	5.46	7.72	0.548	1.57	1.08	2.63	1.03
Veillonellaceae	0.157	11.8	8.87	5.67	11.1	2.99	9.75	12.9	8.68	5.97	9.46	0.0363	0.577	0.269	0.0449	1.32	3.54	1.59	3.39	2.79	1.28	9.76	8.64	7.44	6.21	3.71	2.36	7.04	5.3	0.483	2.65	11	7.43	2.83	7.22	5.63	15.4	0.0663	16.2	12	0.0751	1.46	3.12	1.77	12.3	3.89	7.34	4.06	13.4
Ruminococcaceae	8.38	0.0138	0.025	9.46	0.0393	0.0288	5.01	0.0101	0.0263	0.0396	0.0199	4.02	0.246	0.0315	17.5	0.0051	0.0552	35.6	0.0188	0.025	29.2	0.0479	0.00876	6.1	0.0275	0.0449	13.3	0.02	0.0175	38	0.0214	0.0163	5.12	0.0117	26	0.0781	0.02	0.423	0.0293	0.035	17.7	0.0349	0.0325	0.269	0.015	0.025	3.05	0.0231	0.0325
Flavobacteriaceae	0.00626	3.55	0.212	0.0025	3.85	1.12	0.00876	0.468	0.45	0.842	0.381	0.0238	11	33.7	0.0287	5.46	2.2	0.0109	0.455	0.775	0.01	0.85	0.409	0.045	1.12	0.795	0.0125	1.39	1.65	0.0113	0.892	1.95	0.0225	0.751	0.0175	2.01	0.807	0.0381	0.449	0.258	0.0113	1.74	1.63	0.00751	0.552	0.552	0.0163	0.262	0.106
Bacteroidaceae	33.8	0.02	0.02	26.6	0.0623	0.111	30.4	0.0268	0.0125	0.0189	0.253	35.6	0.289	0.0149	28	0.0085	0.239	8.01	0.0582	0.0451	9.55	0.0428	0.0488	11	0.205	0.0849	7.48	0.00874	0.00877	23	0.0477	0.005	15.3	0.0184	17.4	0.0877	0.0163	51.3	0.0113	0.0163	15.5	0.0399	0.0625	34	0.0125	0.02	10.1	0.0545	0.00999
Leptotrichiaceae	0.0213	9.59	7.38	0	2.27	1.19	0.0113	1.01	1.92	0.542	0.249	0.0025	0.035	0.0614	0.00624	3.72	1.36	0.00779	1.36	0.743	0.00626	1.14	1.7	0	0.719	0.678	0.00125	2.12	2.86	0.00751	0.435	14.5	0.0175	0.821	0.00626	3.45	6.3	0	0.814	2.3	0.005	0.906	0.99	0.00501	0.18	0.293	0	0.53	1.46
Actinomycetaceae	0.0664	1.93	3	0.0275	1.29	0.765	0.0463	1.02	2.69	2.14	4.44	0.0188	4.22	0.103	0.0137	0.552	0.592	0.014	0.0924	0.733	0.0138	2.71	5.84	0.0163	1.69	1.51	0.01	0.403	1.31	0.0138	2.6	5.69	0.19	3.19	0.015	1.01	3.81	0.0365	0.981	4.89	0.0363	0.534	0.918	0.0688	0.8	2.13	0.0413	2.26	5.87
Spirochaetaceae	0	0.045	0.0501	0	0.342	0.467	0	0.0067	0.00876	0	0	0	0.899	0.158	0.00125	0.139	0.0405	0	0.024	0.0714	0	0.103	0.111	0	1.91	0.36	0	0.175	0.461	0	0.509	0.155	0	0.00334	0.00125	0.0383	0.0763	0	0.018	0.116	0	0.0824	0.124	0	0.01	0.131	0	0.918	0.161
Neisseriaceae	0.0977	12.3	6.92	0.173	27	33.8	0.136	7.32	19.2	6.12	4.25	0.115	7.38	20.5	0.139	20.2	6.18	0.0857	19.8	35.8	0.0976	22.5	7.08	0.0913	11.9	26.7	0.133	24.6	23.3	0.0926	4.83	12.3	0.0938	14.7	0.11	16	5.11	0.204	6.6	4.45	0.0338	20.9	29.9	0.0776	9.73	30.6	0.11	4.21	8.46
Pasteurellaceae	0.0514	9.47	2.09	0.103	12.4	4.36	0.0538	41.5	4.53	26.6	8.68	0.0726	0.781	0.574	0.0774	28.3	13.7	0.564	12.9	6.64	0.05	9.45	3.69	0.125	6.45	3.03	0.0963	7.06	1.72	0.0313	0.64	0.124	1.66	17.8	0.11	14.8	4.89	0.154	33.5	5.54	0.0375	14.4	9.97	0.0463	26.8	16	0.108	27.4	6.06
Fusobacteriaceae	0.02	1.86	1.32	0.0138	5.32	7.57	0.02	1.28	2.69	0.673	4.81	0.911	0.241	0.355	0.0162	3.76	7.8	0.0125	0.967	4.61	0.0188	2.77	2.88	0.0213	5.94	4.74	0.015	4.71	5.46	0.0138	4.87	5.82	5.72	6.04	0.0175	10	3.54	0.0481	2.32	8.11	0.00626	1.44	3.13	0.0213	0.559	2	0.0238	1.69	2.16
Erysipelotrichaceae	2.24	0.0075	0.00751	1.15	0.00819	0.0238	0.665	0.0067	0.0125	0.00344	0.0199	10.8	0.05	0.0133	1.81	0	0.0147	1.91	0.00342	0.00125	0.85	0.0274	0.0463	3.2	0.0538	0.0175	0.89	0.00999	0.0188	1.88	0.0872	0.00876	5.86	0.00167	0.395	0.0271	0.0163	0.575	0.0158	0.0225	1.68	0.0112	0.0125	0.911	0.015	0.015	0.0989	0.033	0.00874
Streptococcaceae	0.367	22.5	19.6	0.293	5.55	6.22	0.473	25.8	16.4	36.6	10.6	1.11	11.9	21.4	0.633	7.86	10.8	1.91	24.6	9.66	0.216	18.9	15.9	0.344	18.3	7.6	0.384	31.7	16.4	0.322	38.3	6.85	2.96	15.2	0.693	7.94	6.3	0.323	31.6	6.63	0.29	36.2	14.7	0.926	36.2	16.5	0.432	38.1	17.7
Coriobacteriaceae	0.383	0.253	5.31	2.33	0.179	0.274	0.292	0.0553	1.76	0.0379	0.723	0.005	0.363	0.176	0.477	0.0085	0.0993	0.0639	0.00513	0.0764	2.07	0.248	1.32	0.658	0.258	0.311	0.81	0.3	0.236	1.8	0.079	2.15	0.664	0.0784	0.592	0.188	1.39	0.466	0.0496	1.84	0.284	0.0299	0.179	0.0163	0.143	0.617	0.836	0.17	1.1
Enterobacteriaceae	0.117	0	0.0163	0.151	0.0213	0.00626	0.876	0.0134	0.0738	0.0396	0.00499	8.43	0.0763	0.0116	0.68	0.0799	0.0129	1.75	0.065	0.00125	8.68	0.00342	0.0375	0.564	0.0163	0.00624	0.0813	0.00499	0	0.643	0.00988	0.00125	1.9	0.0801	0.737	0.0191	0.00125	4.52	0.0135	0.00125	25.7	0.00624	0.0025	14.4	0.0025	0	0.277	0.0215	0.00125
Comamonadaceae	0.0614	0.0438	0.0163	0.0225	0.0967	0.0175	0.0325	0.0905	0.0663	0.112	0.00831	0.216	3.61	0.833	0.0499	0.931	0.0496	0.0218	0.00855	0.0326	0.0338	0.0565	0.00375	0.279	0.228	0.04	0.0188	0.0599	0.00752	0.0113	0.257	0.0213	0.108	0.0818	0.104	0.8	0.0138	0.333	0.0609	0.00626	0.01	0.0898	0.0701	0.035	0.0513	0.0413	0.0851	0.14	0.00999
Rikenellaceae	0.0626	0	0.00125	0.139	0	0.00125	1.37	0.00335	0.00125	0	0.00499	0.00375	0.0438	0.00498	0.273	0	0	0.332	0.00171	0.00376	1.66	0.00342	0.00375	0.524	0.005	0.00125	0.313	0.0025	0.00376	1.31	0.00658	0.00751	0.129	0.00334	1.6	0.0526	0.00375	0.111	0.00676	0.00125	1.23	0.00749	0	0.94	0	0.00125	0.355	0.00495	0.00375
Eubacteriaceae	0.5	0.0775	1.52	0.11	0.223	0.906	0.272	0.0201	1.29	0.148	1.96	0.168	0.46	0.269	0.371	0.0884	0.41	1.31	0.0359	1.05	0.876	0.183	0.75	0.294	0.583	0.643	2.96	0.192	0.635	0.902	0.0214	1.59	0.616	0.217	1.55	0.12	1.09	0.28	0.0631	3.15	0.611	0.0474	0.424	0.0188	0.15	0.764	0.412	0.82	1.42
Lactobacillaceae	0.00626	0.0025	0.00626	0.0025	0.0115	0	0.00501	0.0184	0.0075	0.0189	0.00332	0.00626	0.653	0.00332	0.00998	0.0051	0.00736	0.0109	0.00855	0.00751	4.25	0.0205	0.00501	0.0113	0.055	0.0212	0.00125	0.0275	0.00376	0.0263	0.0329	0.0025	0.144	0.0234	0.00375	0.14	0.00626	0.00829	0.00676	0	0.00375	0.015	0	0.267	0.254	0.0776	0.00125	0.0528	0.00624
Micrococcaceae	0.0438	0.802	20.8	0.0814	1.35	8.76	0.0889	1.71	8.96	7.1	13	0.0413	8.15	0.244	0.0724	3.93	16.4	0.0607	0.358	5.28	0.0288	6.91	8.81	0.08	9.83	14.5	0.0413	1.69	16.6	0.0488	17.4	5.86	0.174	23.9	0.0338	6.41	9.98	0.0762	1.19	3.37	0.0676	1.34	13.5	0.144	4.07	4.98	0.0826	1.89	12.6
Peptostreptococcaceae	0.0601	0.34	0.78	1.17	0.944	2.02	0.0801	0.0771	0.798	0.4	3.02	0.119	1.62	0.398	2.09	0.612	1.33	0.579	0.121	2.2	0.0638	0.679	1.33	0.0113	2.06	3.22	0.143	1.19	1.87	0.0538	0.532	1.58	4.22	0.299	0.543	0.588	1.25	1.11	0.401	5.09	0.0901	0.216	0.958	0.133	0.414	2.06	0.0175	1.22	1.05
Synergistaceae	0	0.0725	0.0225	0	0.0901	0.204	0	0.00335	0.0113	0	0	0	0.216	0.0548	0.00125	0.0595	0.00184	0.00311	0.00513	0.0125	0.0876	0.0205	0.02	0.121	0.284	0.0936	0.00125	0.0275	0.118	0	0.15	0.0175	0	0.00501	0	0.0271	0.00626	0.00663	0.0361	0.0238	0.02	0.0175	0.0625	0	0.02	0.0238	0.00125	0.112	0.0262
Moraxellaceae	0.135	0.0025	0.015	0.0501	1.05	1.03	0.0701	0.00335	0.00125	0.00172	0	0.45	0.0838	0	0.104	0	0.00184	0.0592	0	0.00125	0.0826	0	0.00125	0.611	0.005	0	0.0375	0	0.00376	0.0188	0.0148	0	0.241	0	0.0701	0.043	0.00125	0.681	0	0.00125	0.0113	0.0562	0.0375	0.1	0.00376	0.00125	0.175	0	0
Acidaminococcaceae	0.563	0	0	0.875	0.00655	0.00501	0.353	0.00168	0	0.00172	0	0.04	0	0	0.701	0	0	0.106	0	0	0.0988	0.00171	0	0.305	0	0.00125	1.75	0	0	0.782	0.00165	0	0.0663	0	0.305	0	0	4.38	0	0	1.1	0.00125	0	0	0	0	0.205	0	0
Sutterellaceae	1.84	0	0.0025	1.28	0	0.00125	1.31	0	0.0025	0	0.00166	1.41	0.0175	0	2.3	0.0034	0.00368	0.00623	0.00171	0.00125	0.946	0.00171	0.0025	4.01	0.0025	0	0.519	0.00375	0.00125	1.45	0.00165	0	1.68	0.00167	0.467	0	0	0.00994	0	0.00125	0.788	0.0025	0	4.13	0.00125	0	2.42	0.0033	0.00125
Burkholderiaceae	0.0125	0.0288	0.1	0.00626	0.537	0.146	0.01	0.0067	0.0175	0.694	0.116	0.00751	0.269	0.958	0.00624	3.73	0.0644	0.00467	0.0154	0.0363	0.0025	0.0376	0.0275	0.0025	0.0775	0.0375	0.00501	0.529	0.585	0.00751	0.854	0.0713	0.00626	0.0467	0.005	0.139	0.0188	0.00497	0.0383	0.0175	0.005	3.08	0.56	0.00626	0.0814	0.0688	0.01	0.352	0.0749
Corynebacteriaceae	0.00251	3.38	0.337	0.00376	0.765	0.103	0	0.0201	0.0113	0.515	0.457	0	0.0826	0.00166	0.00374	2.03	0.103	0.00156	0.0274	0.0601	0.0025	0.469	0.0551	0.0025	0.296	0.321	0.00125	0.396	0.0915	0.00125	0.102	0.0125	0.00501	0.0734	0	0.674	0.189	0.00166	0.178	0.0776	0.00125	0.202	0.148	0.0025	0.0663	0.0501	0.00501	0.0941	0.0649
Planctomycetaceae	0	0	0	0	0	0	0	0	0	0	0	0	0	0	0.00125	0	0	0	0	0	0	0	0	0	0	0	0	0	0	0	0	0	0	0	0	0	0	0	0	0	0	0	0	0	0	0	0	0	0
Clostridiaceae_1	0.00501	0.00125	0	0.187	0.0115	0	0.0814	0	0	0.00172	0	0.00125	0	0.00166	0.0212	0	0	0.478	0	0	0.0125	0	0	0.00375	0	0	0.0163	0	0	0.0113	0	0	6.4	0	0.0676	0	0	0.467	0	0	0.035	0.00125	0	0.0551	0	0	0.00501	0.00165	0
Desulfovibrionaceae	0.0251	0	0	0.0601	0	0	0	0	0.00125	0	0	0.0363	0.0338	0.00166	0.0324	0	0	0.0374	0	0.00125	0.656	0	0	0.158	0.0138	0.00499	0.105	0.00375	0.00376	0.239	0.00165	0	0.0663	0	0.454	0.0112	0	0	0	0	0.312	0.0025	0.00375	0	0.00125	0	0.339	0.00495	0
Chloroplast	0	0	0	0.00125	0	0	0	0	0	0	0	0	0.0175	0	0	0	0	0	0	0	0	0	0	0	0	0	0	0.00874	0	0	0.00165	0	0	0	0	0	0	0	0	0	0	0	0	0	0	0	0	0	0
Sphingomonadaceae	0.00125	0	0	0.00125	0	0	0.0025	0	0	0	0	0.00626	0.0613	0	0.00499	0	0	0	0	0	0.00125	0	0	0.01	0	0	0	0	0	0	0	0	0.00375	0	0.00125	0.00159	0	0.00663	0	0	0	0	0	0.00125	0	0	0.0025	0.0033	0
Cardiobacteriaceae	0	0.529	0.0238	0	0.0967	0.0225	0	0.00168	0	0.165	0.0432	0	0.02	0.00166	0.00125	1.6	0.0313	0.00156	0.00513	0.0138	0	0.0137	0.00375	0.0025	0.169	0.147	0.0025	0.0437	0.0263	0	0.0724	0.005	0.00375	0.02	0	0.217	0.0288	0	0.0248	0.005	0.0025	0.216	0.0876	0	0.0914	0.0363	0	0.0116	0.00999
Enterococcaceae	0.00125	0	0.00125	0.00501	0.00819	0.00125	0.015	0.00503	0	0.00517	0.00166	0.00125	0.045	0	0.00624	0.0051	0	0.00623	0	0	1.09	0.00342	0.00501	0	0.00375	0.0025	0	0.00125	0.00125	0.0025	0.00494	0	0.106	0	0.00876	0.0143	0.00125	0.00663	0.00225	0	0.00125	0.00125	0.00125	0.00751	0	0.00125	0.00626	0.00825	0.00125
Bifidobacteriaceae	0.798	0.02	0.0688	12.8	0.00655	0.0113	0.0776	0.0101	0.00125	0.0138	0.00332	17.7	1.11	0.0365	1.78	0.0102	0.00184	2.43	0.00513	0.00626	2.62	0.0222	0.00375	0.116	0.025	0.0025	0.609	0.00624	0.0238	0.871	0.0148	0.315	1.28	0.00834	6.64	0.0494	0.00375	0.603	0.0113	0.0025	0.0638	0.0025	0.00125	11.9	0.0163	0.0125	6.67	0.0248	0.0125
Clostridiales_Incertae_Sedis_XIII	0.00125	0.144	0.121	0.00626	0.0328	0.131	0.0213	0.00335	0.184	0.00517	0.0116	0.00125	2.68	0.387	0.00125	0.257	0.324	0.00156	0.0188	0.0664	0.02	0.154	0.332	0.00625	0.313	0.378	0.0175	0.212	0.818	0.00125	0.461	0.238	0.00125	0.0267	0.0125	0.107	0.0926	0.00497	0.122	0.443	0.0125	0.139	0.285	0.00125	0.0401	0.164	0.0025	0.249	0.0662
Pseudomonadaceae	0.0927	0.015	0.0213	0.0238	0.0573	0.00501	0.0451	0.0654	0.0438	0.157	0.00831	0.324	6.56	0.0199	0.0811	0.0799	0.00184	0.0358	0.0222	0.0025	0.0638	0.0787	0.0188	0.48	0.401	0.0287	0.03	0.0874	0.00877	0.0263	0.344	0.0138	0.179	0.125	0.0475	1.52	0.00626	0.459	0.0879	0.00626	0.0125	0.0886	0.01	0.0463	0.0175	0.00501	0.115	0.231	0.00624
Peptococcaceae_1	0	0.0113	0.0238	0	0.0672	0.0451	0	0	0	0.0155	0.0465	0	0.0275	0	0	0.0102	0.0184	0	0.00342	0.0263	0	0.0103	0.0476	0.00125	0.244	0.112	0	0.0287	0.015	0	0.023	0.0188	0.0025	0.0434	0	0.113	0.0125	0	0.0248	0.0938	0	0.00374	0.0313	0	0.00125	0.0726	0	0.0215	0.0812
Family_II	0	0	0	0	0	0	0	0	0	0	0	0	0	0	0	0	0	0	0	0	0	0	0	0	0	0	0	0	0	0	0	0	0	0	0	0	0	0	0	0	0	0	0	0.00125	0	0	0	0	0
Campylobacteraceae	0.00125	1.16	0.245	0.00125	1.51	0.461	0	0.0637	0.153	0.186	0.63	0.0025	0.758	0.375	0	0.258	0.138	0.00934	0.0342	0.267	0.00125	0.164	0.225	0.00125	0.877	0.278	0.00125	0.708	0.198	0.00125	0.54	0.487	0.0926	0.03	0.00125	0.384	0.537	0	0.106	0.612	0.0025	0.216	0.158	0.00125	0.025	0.233	0.00501	0.299	0.377
Rhodocyclaceae	0	0	0	0	0	0	0	0	0	0	0	0	0	0	0	0	0	0	0	0	0	0	0	0	0	0	0	0	0	0	0	0	0	0	0	0	0	0	0	0	0	0	0	0	0	0	0	0	0
Rhodospirillaceae	0	0	0	0	0	0	0	0	0	0	0	0	0	0	0.0025	0	0	0	0	0	0	0	0	0	0	0	0	0	0	0	0	0	0	0	0	0	0	0.00166	0	0	0.186	0	0	0.0025	0	0	0	0	0
Xanthomonadaceae	0.195	0	0.00125	0.0501	0	0.00125	0.0676	0.00168	0.00125	0.00172	0.00332	0.503	0.00125	0.00332	0.125	0	0	0.0467	0	0.00125	0.105	0	0	0.771	0	0.0025	0.0488	0.00125	0	0.0388	0.00658	0.00125	0.379	0	0.0801	0.00638	0.00125	0.792	0	0.0025	0.035	0	0	0.139	0	0.00125	0.208	0.00165	0.00125
Bacillaceae_1	0	0	0	0	0	0	0	0	0	0	0	0	0.04	0	0	0	0	0	0	0	0	0	0	0	0	0.00125	0	0.00125	0	0	0	0	0	0	0	0	0	0	0	0	0	0.00125	0	0	0	0	0.00125	0	0
Clostridiales_Incertae_Sedis_XI	0.00626	0.101	0.0576	0.00125	0.262	0.762	0.00125	0.00335	0.015	0.00172	0.00332	0.0025	0.376	0.529	0.00125	0.306	0.978	0	0.0205	0.0626	0.0025	0.421	0.738	0.0325	0.904	1.26	0.01	0.38	0.271	0.0025	0.798	0.17	0.0325	0.729	0.0025	0.105	0.221	0.00994	0.151	0.479	0.00125	0.0574	0.283	0.00375	0.0726	0.177	0.00125	0.376	0.0712
Oxalobacteraceae	0	0	0	0	0	0	0	0	0	0	0	0	0.0025	0	0	0	0	0	0	0	0.0275	0	0	0	0	0	0.0175	0	0	0.00751	0	0	0	0	0.0513	0	0	0	0	0	0.0138	0	0	0.0025	0	0	0	0	0
Leuconostocaceae	0	0	0	0.00125	0	0	0	0	0	0	0	0.02	0.0338	0	0	0.0051	0	0.00156	0.00513	0	0	0.00171	0	0	0	0	0.00125	0	0	0	0	0	0.00501	0	0	0.00319	0	0	0	0	0	0	0	0.0025	0	0	0.00125	0.00165	0
Propionibacteriaceae	0	0	0	0	0.0213	0	0	0	0	0.00861	0	0	0.075	0	0	0.0476	0	0	0	0	0	0.00171	0	0	0.00125	0.00125	0	0.00125	0	0	0.00165	0	0	0	0	0.00797	0	0	0	0	0	0.00749	0.00125	0	0	0.00125	0	0	0
Bacillales_Incertae_Sedis_XI	0.015	7.02	1.03	0.02	5.9	0.842	0.0263	0.816	0.218	2.34	0.371	0.0363	0.409	4.54	0.0462	1.88	0.645	0.0265	9.93	1.01	0.0138	2.51	1.49	0.0513	1.78	1.1	0.0313	4.46	1.01	0.0225	15.5	0.216	0.0526	1.41	0.0238	7.47	1.22	0.0265	1.26	1.62	0.0238	3.21	0.573	0.0225	1.29	1.07	0.0188	2.44	1.49
Chitinophagaceae	0	0	0	0	0	0	0	0	0	0	0	0	0.0125	0	0	0	0	0	0	0	0	0	0	0	0.00125	0	0	0	0	0	0	0	0	0	0	0	0	0	0	0	0	0	0	0	0	0	0	0	0
Mycoplasmataceae	0	0.0025	0.00501	0	0.0246	0.025	0	0	0.0025	0	0	0	0.174	0.0332	0	0	0	0	0.00342	0.00626	0	0.0291	0.0438	0	0.627	0.0612	0	0.00624	0.0213	0	0.0922	0.00625	0	0	0	0	0.0025	0	0	0.00751	0	0.0424	0.0263	0	0.015	0.0776	0	0.249	0.0387
Halomonadaceae	0.0927	0.0213	0.0175	0.0238	0.0688	0.00125	0.0451	0.0704	0.035	0.169	0.00499	0.231	5.82	0.0183	0.0986	0.0646	0.00184	0.0405	0.0222	0.0025	0.0601	0.0958	0.0163	0.369	0.421	0.02	0.0375	0.0737	0.01	0.0125	0.329	0.0163	0.184	0.132	0.0563	1.26	0.00501	0.439	0.0879	0.00751	0.0163	0.0799	0.01	0.0801	0.02	0.00626	0.104	0.196	0.00375
Chromatiaceae	0	0	0	0	0	0	0	0	0	0	0	0	0	0	0	0	0	0	0	0	0	0	0	0	0	0	0	0	0	0	0	0	0	0	0	0	0	0	0	0	0	0	0	0	0	0	0	0	0
Caulobacteraceae	0	0.00125	0.00375	0.00125	0.00983	0.00375	0.00125	0.0067	0.00625	0.0224	0.00166	0.00125	0.67	0.00332	0.00125	0.017	0	0.00156	0.00171	0	0	0.0154	0.00125	0.00125	0.0525	0.00874	0	0.00749	0.00125	0.00125	0.056	0.00375	0.00125	0.0234	0	0.163	0	0	0.0135	0	0	0.015	0.00375	0	0.00876	0	0	0.0314	0.00125
Acidimicrobiaceae	0	0	0	0	0	0	0	0	0	0	0	0	0	0	0	0	0	0	0	0	0	0	0	0	0	0	0	0	0	0.00125	0	0	0	0	0	0	0	0	0	0	0	0	0	0.00125	0	0	0	0	0
Aerococcaceae	0.00251	0.00875	0.0426	0.00125	0.441	0.183	0.00125	0	0.00125	0.0689	0.00665	0.0025	0.0425	0.232	0.00125	0.0102	0.00919	0	0.115	0.0764	0.00125	0.612	0.0563	0.00125	0.0263	0.02	0.00125	0.62	0.187	0.0025	0.0198	0	0.00626	0.0134	0.00125	0.282	0.00375	0.00331	0	0.00751	0.0576	0.0125	0.00625	0.00125	0.827	0.0601	0.00125	0.0033	0.00624
Methylophilaceae	0	0	0	0	0	0	0	0	0	0	0	0	0	0	0	0	0	0	0	0	0.00125	0	0	0	0	0	0	0	0	0	0	0	0	0	0	0	0	0	0	0	0	0	0	0	0	0	0	0	0
Microbacteriaceae	0	0.00125	0	0	0	0	0	0	0	0	0	0	0.0075	0	0	0	0	0	0	0	0	0	0	0	0	0	0	0	0	0	0	0	0.0025	0	0	0.00319	0	0	0	0	0	0	0	0	0	0	0	0	0
Cryomorphaceae	0	0	0	0	0	0	0	0	0	0	0	0	0	0	0	0	0	0	0	0	0	0	0	0	0	0	0	0	0	0	0	0	0	0	0	0	0	0	0	0	0	0	0	0	0	0	0	0	0
Methylocystaceae	0	0	0	0	0	0	0	0	0	0	0	0	0	0	0	0	0	0	0	0	0	0	0	0	0	0	0	0	0	0	0	0	0	0	0	0	0	0	0	0	0	0	0	0	0	0	0	0	0
Rhodobacteraceae	0	0	0	0	0	0	0	0	0	0	0	0	0	0	0.00125	0	0	0	0	0	0	0	0	0	0	0	0	0	0	0.0025	0	0	0	0	0	0	0	0	0	0	0	0	0	0	0	0	0	0	0
Acholeplasmataceae	0	0	0	0	0	0	0	0	0	0	0	0	0	0	0	0	0	0	0.00171	0.0025	0	0.0154	0.00876	0	0	0	0	0.0125	0.0138	0	0	0	0	0	0	0	0	0	0	0	0	0.0025	0.0025	0	0.00125	0	0	0.0314	0.00999
Phyllobacteriaceae	0.0125	0.0075	0.00501	0.00376	0.018	0	0.00626	0.0268	0.0163	0.062	0.00332	0.0163	2.16	0.00996	0.00873	0.0323	0	0.00467	0.00684	0	0.01	0.0291	0.00626	0.0538	0.151	0.00999	0.00125	0.0125	0.00501	0.00501	0.109	0.00751	0.0438	0.0567	0.01	0.445	0.0025	0.0431	0.0383	0.00125	0.0025	0.0275	0.00375	0.00751	0.01	0.0025	0.015	0.0743	0.00125
Burkholderiales_incertae_sedis	0	0	0	0	0	0	0	0	0	0	0	0	0.0125	0	0	0	0	0	0	0	0	0	0	0	0.0025	0	0	0	0	0	0	0	0	0	0	0.00638	0	0	0	0	0	0.00125	0	0	0	0	0	0	0
Erythrobacteraceae	0	0	0	0	0	0	0	0	0	0	0	0	0.0213	0	0	0	0	0	0	0	0	0	0	0	0	0	0	0	0	0	0	0	0	0	0	0	0	0	0	0	0	0	0	0	0	0	0	0	0
Bradyrhizobiaceae	0.00251	0.0025	0.00501	0.00376	0.0164	0	0	0.0201	0.0238	0.0603	0.00499	0	1.58	0.00996	0.00125	0.0289	0	0	0.00513	0	0	0.0257	0.00375	0.005	0.174	0.00749	0.00125	0.0187	0.00501	0.00626	0.12	0.0113	0.00501	0.0467	0.00125	0.604	0.0025	0.00663	0.0271	0.0025	0	0.0324	0.0025	0.00125	0.01	0.00376	0.00125	0.0644	0.00624
Verrucomicrobiaceae	0.00251	0	0	0.0025	0	0	0.00125	0	0.00125	0.00344	0.0249	0.00125	0.0338	0	0.105	0	0	0.00311	0	0	0.00125	0	0.00876	0.0025	0.00125	0.00125	0.0188	0	0	0.00375	0	0	0.0138	0.00167	1.73	0.0223	0	0.00331	0	0	0.82	0	0	0.00375	0	0	0.22	0.00825	0
Methylobacteriaceae	0	0	0	0	0	0	0.00125	0	0	0	0	0.00375	0.00375	0	0.00125	0	0	0.00156	0	0	0	0	0	0.0025	0	0	0.00125	0	0	0	0	0	0.00501	0	0.0025	0	0	0.00663	0	0	0	0	0	0	0	0	0.0025	0	0
Desulfobulbaceae	0	0.0075	0.0025	0	0.00328	0.0188	0	0	0	0	0	0	0.0113	0.00664	0	0.0034	0	0	0	0.00125	0	0.00342	0	0	0.02	0.0112	0	0.00375	0.0163	0	0.0132	0.00125	0	0	0	0	0	0	0.00225	0.00125	0	0.0025	0.0025	0	0	0	0	0	0.0025
Staphylococcaceae	0	0.00125	0	0	0	0	0	0.00335	0.00125	0	0.00166	0	1.93	0.00498	0	0.0017	0	0	0.00513	0	0	0.00513	0	0	0.0025	0.00125	0	0.00125	0.00125	0	0.0642	0	0.00125	0.00501	0	0	0	0	0.0699	0	0	0.0324	0.00125	0.00125	0.00125	0	0.00125	0.0297	0.00125
Helicobacteraceae	0	0	0	0	0.00164	0	0	0	0	0.00172	0	0.00125	0.01	0	0	0.0017	0	0	0.00171	0	0	0.00513	0.0025	0.00125	0.065	0.00999	0	0.00499	0	0	0.00329	0	0.00501	0.00167	0	0	0	0	0.00451	0	0	0	0	0.00125	0.00125	0.0025	0	0.0132	0.00125
Carnobacteriaceae	0.0263	1.41	2.27	0.0401	2.63	1.89	0.025	2.93	2.25	0.994	3.6	0.0213	2.37	8.68	0.0275	1.19	4.01	0.0249	7.66	2.44	0.02	3.72	2	0.0288	1.14	1.36	0.0175	1.39	3.28	0.0275	0.522	0.545	0.125	2.28	0.0288	2.58	1.68	0.0381	0.487	1.21	0.0175	2.81	2.57	0.0526	0.976	0.915	0.0338	2.2	2.06
Sphingobacteriaceae	0.0614	0	0	0.0113	0	0	0.0325	0.00335	0	0	0	0.186	0.1	0	0.0537	0	0	0.0249	0	0	0.0375	0	0	0.289	0.0075	0.0025	0.0225	0.00125	0	0.0125	0.00658	0	0.121	0.00334	0.0363	0.0223	0	0.302	0.00451	0	0.0113	0.00125	0	0.0313	0	0	0.0663	0.00165	0
SAR11	0	0	0	0	0	0	0	0	0	0	0	0	0	0	0	0	0	0	0	0	0	0	0	0	0	0	0	0	0	0.00125	0	0	0	0	0	0	0	0	0	0	0	0	0	0	0	0	0	0	0
Rhizobiaceae	0	0	0	0	0	0	0.00125	0	0	0	0	0.0025	0	0	0.00125	0	0	0	0	0	0.00125	0	0	0.0025	0	0	0.00125	0	0	0	0	0	0.00375	0	0.00125	0	0	0.00497	0	0	0	0	0	0.00125	0	0	0	0	0
Thermaceae	0	0	0	0	0	0	0	0	0	0	0	0	0	0	0	0	0	0	0	0	0	0	0	0	0	0	0	0	0	0	0	0	0	0	0	0	0	0	0	0	0	0	0	0	0.00125	0.0501	0	0	0.00125
Sinobacteraceae	0	0	0	0	0	0	0	0	0	0	0	0	0	0	0.00125	0	0	0	0	0	0	0	0	0	0	0	0	0	0	0	0	0	0	0	0	0	0	0	0	0	0	0	0	0	0	0	0	0	0
Peptoniphilaceae	0.00125	0	0	0	0	0	0	0	0	0	0	0	0.0163	0	0	0	0	0	0	0	0	0	0	0.00125	0	0	0	0	0	0	0	0	0	0	0	0	0	0	0	0	0	0	0	0	0	0	0	0	0
Desulfomicrobiaceae	0	0	0	0	0	0	0	0	0	0	0	0	0.00625	0.00166	0	0	0	0	0	0	0	0	0	0	0	0	0	0.0025	0.0113	0	0	0	0	0	0	0	0	0	0	0.0025	0	0.00125	0.0025	0	0	0.00125	0	0.00495	0
Deferribacteraceae	0	0	0	0	0	0	0	0	0	0	0	0	0.0588	0	0.00125	0.0034	0	0	0	0	0.00125	0	0	0.00125	0	0.00125	0	0	0	0.00501	0.00494	0	0.00751	0	0.00125	0.0112	0	0	0	0	0	0	0	0	0	0	0	0	0
Dietziaceae	0.00752	0	0	0.00125	0	0	0	0	0	0.00172	0	0.00751	0.0325	0	0.00374	0	0	0	0	0	0.0025	0	0	0.0163	0.00125	0.00125	0.00125	0	0	0.00125	0.00329	0	0.00876	0	0.0025	0.00319	0	0.0282	0	0	0	0.00125	0	0.0025	0	0	0.00375	0	0
Hyphomicrobiaceae	0.0163	0.0025	0	0.00626	0.00819	0	0.01	0.0134	0.005	0.0224	0	0.0526	0.739	0	0.0137	0.0068	0	0.0109	0.00342	0	0.0138	0.0154	0.00125	0.08	0.0363	0.00499	0.00626	0.00999	0	0.00876	0.0428	0.0025	0.1	0.015	0.0125	0.171	0.00125	0.101	0.0158	0	0.0025	0.0137	0	0.0325	0.00501	0.00125	0.0288	0.0149	0.00125
Family_I	0	0	0	0	0	0	0	0	0	0	0	0	0	0	0	0	0	0	0	0	0	0	0	0	0	0	0	0	0	0	0	0	0	0	0	0	0	0	0	0	0	0	0	0	0	0	0	0	0
Rhodothermaceae	0	0	0	0	0	0	0	0	0	0	0	0	0	0	0	0	0	0	0	0	0	0	0	0	0	0	0	0	0	0	0	0	0	0	0	0	0	0	0	0	0	0	0	0	0	0	0	0	0
Victivallaceae	0	0	0	0	0	0	0	0	0	0	0	0	0	0	0.00125	0	0	0	0	0	0	0	0	0	0	0	0.0288	0	0	0.00125	0	0	0	0	0.109	0	0	0	0	0	0.0576	0	0	0	0	0	0	0	0
Alcaligenaceae	0.0626	0.00125	0	0.0225	0	0	0.0263	0.00335	0.00125	0	0	0.135	0.0463	0.00166	0.0449	0.0017	0	0.0156	0	0	0.045	0.00171	0	0.206	0.00625	0.0025	0.0163	0.0025	0.00125	0.0263	0.00329	0	0.186	0	0.0263	0.0159	0	0.245	0	0	0.00876	0.0025	0	0.0651	0	0	0.0726	0.00165	0
Cytophagaceae	0	0	0	0	0	0	0	0	0	0	0	0	0	0	0	0	0	0	0	0	0	0	0	0	0	0	0	0	0	0	0	0	0	0	0	0	0	0	0	0	0	0	0	0	0	0	0	0	0
Beijerinckiaceae	0.00752	0	0	0.00501	0	0	0.00376	0	0.0025	0	0	0.0375	0.0438	0	0.00998	0	0	0.00467	0.00171	0	0.00876	0	0	0.0313	0.005	0.00125	0.00375	0	0	0	0.00165	0	0.0225	0.00167	0.00375	0.0128	0	0.0514	0.00225	0	0.00125	0	0	0.0125	0	0	0.0138	0.00495	0.00125
Mycobacteriaceae	0	0	0	0	0	0	0	0	0	0	0	0	0	0	0	0	0	0	0	0	0	0	0	0	0	0	0	0	0	0	0	0	0	0	0	0	0	0	0	0	0	0.00125	0	0	0	0	0.00125	0	0
Brucellaceae	0.0789	0.0025	0	0.015	0.00328	0	0.0288	0.00503	0	0	0	0.131	0.00375	0	0.0474	0.0051	0	0.0389	0	0	0.0513	0	0	0.168	0	0	0.0238	0.0025	0.00501	0.0163	0.00165	0	0.191	0.00167	0.025	0	0	0.232	0	0	0.0113	0	0	0.0601	0	0	0.0638	0	0
Christensenellaceae	0	0	0	0	0	0	0.00626	0	0	0	0	0	0	0	0.00125	0	0	0	0	0	0	0	0	0	0	0	0.00125	0	0	0	0	0	0	0	0.00125	0	0	0	0	0	0.00125	0	0	0	0	0	0	0	0
Bacteriovoracaceae	0	0	0	0	0	0	0	0	0	0	0	0	0	0	0	0	0	0	0	0	0	0	0	0	0	0	0	0	0	0	0	0	0	0	0	0	0	0	0	0	0	0	0	0	0	0	0	0	0
Nitrosomonadaceae	0	0	0	0	0	0	0	0	0	0	0	0	0	0	0	0	0	0	0	0	0	0	0	0	0	0	0	0	0	0	0	0	0	0	0	0	0	0	0	0	0	0	0	0	0	0	0	0	0
Nitrosopumilaceae	0	0	0	0	0	0	0	0	0	0	0	0	0	0	0	0	0	0	0	0	0	0	0	0	0	0	0	0	0	0	0	0	0	0	0	0	0	0	0	0	0	0	0	0	0	0	0	0	0
Rickettsiaceae	0	0	0	0	0	0	0	0	0	0	0	0	0	0	0	0	0	0	0	0	0	0	0	0	0	0	0	0	0	0	0	0	0	0	0	0	0	0	0	0	0	0	0	0	0	0	0	0	0
Shewanellaceae	0	0	0	0	0	0	0	0	0	0	0	0	0	0	0	0	0	0	0	0	0	0	0	0	0	0	0	0	0	0	0	0	0	0	0	0	0	0	0	0	0	0	0	0	0	0	0	0	0
Coxiellaceae	0	0	0	0	0	0	0	0	0	0	0	0	0	0	0	0	0	0	0	0	0	0	0	0	0	0	0	0	0	0	0	0	0	0	0	0	0	0	0	0	0	0	0	0	0	0	0.00125	0	0
Acetobacteraceae	0	0	0	0	0	0	0	0	0	0	0	0	0	0	0	0	0	0	0	0	0	0	0	0	0	0	0	0	0	0	0	0	0	0	0	0	0	0	0	0	0	0	0	0	0	0	0	0	0
Aeromonadaceae	0	0	0	0	0	0	0	0	0	0	0	0	0	0	0	0	0	0	0	0	0	0	0	0	0	0	0	0	0	0	0	0	0	0	0	0	0	0	0	0	0	0	0	0	0	0	0	0	0
Methylococcaceae	0	0	0	0	0	0	0	0	0	0	0	0	0	0	0	0	0	0	0	0	0	0	0	0	0	0	0	0	0	0	0	0	0	0	0	0	0	0	0	0	0	0	0	0	0	0	0	0	0
Bacteroidales_incertae_sedis	0	0.0113	0.00125	0	0.00655	0.00375	0	0	0	0	0	0	0.0801	0.00166	0	0	0	0	0	0	0	0	0	0	0.0125	0.00624	0	0	0.00501	0	0.00988	0.0025	0	0	0	0.00478	0.00125	0	0	0.00125	0	0.00125	0.0025	0	0	0	0	0.0033	0
Anaerolineaceae	0	0	0	0	0.00164	0.00501	0	0	0	0	0	0	0.00125	0.00166	0	0.0017	0	0	0.00171	0	0	0	0	0	0.02	0.0025	0	0.00125	0.00125	0	0.00165	0	0	0.00167	0	0.00159	0	0	0.00225	0	0	0	0.00125	0	0	0	0	0.00165	0
Anaeroplasmataceae	0	0	0	0	0	0	0	0	0	0	0	0	0	0	0	0	0	0	0	0	0	0	0	0	0	0	0	0	0	0	0	0	0	0	0	0	0	0	0	0	0	0	0	0.00125	0	0	0	0	0
Nitriliruptoraceae	0	0	0	0	0	0	0	0	0	0.00172	0	0	0	0	0	0	0	0	0	0	0	0	0	0	0	0	0	0	0	0	0.00165	0	0	0	0	0.00159	0	0	0	0	0	0	0	0	0	0	0	0	0
Streptomycetaceae	0	0	0	0	0	0	0	0	0	0	0	0	0.0238	0	0	0	0	0	0	0	0	0	0	0	0	0	0	0	0	0	0	0	0	0	0	0	0	0	0	0	0	0	0	0	0	0	0	0	0
Nitrospiraceae	0	0	0	0	0	0	0	0	0	0	0	0	0	0	0	0	0	0	0	0	0	0	0	0	0	0	0	0	0	0	0	0	0	0	0	0	0	0	0	0	0	0	0	0	0	0	0	0	0
Phycisphaeraceae	0	0	0	0	0	0	0	0	0	0	0	0	0	0	0	0	0	0	0	0	0	0	0	0	0	0	0	0	0	0	0	0	0	0	0	0	0	0	0	0	0	0	0	0	0	0	0	0	0
Planococcaceae	0	0	0	0	0	0	0	0	0	0	0	0	0	0	0	0	0	0	0	0	0	0	0	0	0	0	0	0	0	0	0	0	0	0	0	0	0	0	0	0	0	0	0	0	0	0	0	0	0
Family_XIII	0	0	0	0	0	0	0	0	0	0	0	0	0	0	0	0	0	0	0	0	0	0	0	0	0	0	0	0	0	0	0	0	0	0	0	0	0	0	0	0	0	0	0	0	0	0	0	0	0
Intrasporangiaceae	0	0	0	0	0	0	0	0	0	0	0	0	0.0338	0	0	0	0	0	0	0	0	0	0	0	0	0	0	0	0	0	0	0	0	0	0	0	0	0	0	0	0	0	0	0	0	0	0	0	0
Legionellaceae	0	0	0	0	0	0	0	0	0	0	0	0	0	0	0	0	0	0	0	0	0	0	0	0	0	0	0	0	0	0	0	0	0	0	0	0	0	0	0	0	0	0	0	0	0	0	0	0	0
Methanobacteriaceae	0	0	0	0	0	0.00125	0	0	0	0	0	0	0.0025	0	0.00125	0	0	0	0	0	0.0225	0	0	0	0	0.00125	0.00375	0	0.00251	0	0	0	0	0	0	0	0	0	0	0	0.444	0	0.00125	0	0	0	0	0	0
Hyphomonadaceae	0	0	0	0	0	0	0	0	0	0	0	0	0	0	0	0	0	0	0	0	0	0	0	0	0	0	0	0	0	0	0	0	0	0	0	0	0	0	0	0	0	0	0	0	0	0	0	0	0
Polyangiaceae	0	0	0	0	0	0	0	0	0	0	0	0	0	0	0	0	0	0	0	0	0	0	0	0	0	0	0	0	0	0	0	0	0	0	0	0	0	0	0	0	0	0	0	0	0	0	0	0	0
Oceanospirillales_incertae_sedis	0	0	0	0	0	0	0	0	0	0	0	0	0	0	0.00125	0	0	0	0	0	0	0	0	0	0	0	0	0	0	0	0	0	0	0	0	0	0	0	0	0	0	0	0	0	0	0	0	0	0
Ectothiorhodospiraceae	0	0	0	0	0	0	0	0	0	0	0	0	0	0	0	0	0	0	0	0	0	0	0	0	0	0	0	0	0	0	0	0	0	0	0	0	0	0	0	0	0	0	0	0	0	0	0	0	0
Nocardiaceae	0	0	0.0025	0	0.00164	0.0025	0	0.00503	0.00125	0.00344	0	0	0.206	0.00166	0	0.0034	0	0	0	0	0	0.00171	0	0	0.0225	0.00125	0	0.00499	0.00251	0	0.0165	0	0	0.00501	0	0.0606	0	0	0.00225	0.00125	0	0.00125	0	0	0.00125	0	0	0.00825	0.00125
Nocardioidaceae	0.00752	0	0	0.0025	0.00328	0	0.0025	0	0.00125	0.00344	0.00166	0.0175	0.0563	0	0.00374	0.0017	0	0.00156	0	0	0.00375	0	0	0.0288	0.00625	0	0.0025	0	0	0	0.00329	0.00125	0.00501	0	0.01	0.0128	0	0.0232	0	0	0.00125	0	0	0.00501	0.00125	0	0.00751	0	0.0025
Pseudoalteromonadaceae	0	0	0	0	0	0	0	0	0	0	0	0	0	0	0	0	0	0	0	0	0	0	0	0	0	0	0	0	0	0	0	0	0	0	0	0	0	0	0	0	0	0	0	0	0	0	0	0	0
Family_XII	0	0	0	0	0	0	0	0	0	0	0	0	0	0	0	0	0	0	0	0	0	0	0	0	0	0	0	0	0	0	0	0	0	0	0	0	0	0	0	0	0	0	0	0	0	0	0	0	0
Pseudonocardiaceae	0	0	0	0	0	0	0	0	0	0	0	0	0	0	0	0	0	0	0	0	0	0	0	0	0	0	0	0	0	0	0	0	0	0	0	0	0	0	0	0	0	0	0	0	0	0	0	0	0
Oleiphilaceae	0	0	0	0	0	0	0	0	0	0	0	0	0	0	0	0	0	0	0	0	0	0	0	0	0	0	0	0	0	0	0	0	0	0	0	0	0	0	0	0	0	0	0	0	0	0	0	0	0
[truncated: 197 more columns]

## Sheet: Table S6
Genus	CON10_F	CON10_J	CON10_T	CON11_F	CON11_J	CON11_T	CON12_F	CON12_J	CON12_T	CON13_J	CON13_T	CON14_F	CON14_J	CON14_T	CON15_F	CON15_J	CON15_T	CON16_F	CON16_J	CON16_T	CON17_F	CON18_J	CON18_T	CON19_F	CON19_J	CON19_T	CON1_F	CON1_J	CON1_T	CON20_F	CON20_J	CON20_T	CON21_F	CON21_J	CON22_F	CON22_J	CON22_T	CON23_F	CON23_J	CON23_T	CON24_F	CON24_J	CON24_T	CON25_F	CON25_J	CON25_T	CON26_F	CON26_J	CON26_T
Unassigned	3.58	1.27	1.93	2.99	1.85	2.98	2.97	0.516	4.33	2.34	7.54	5.37	12.4	2.18	5.07	2.29	8.37	13.6	2.15	3.92	13.8	1.6	5.51	2.9	2.56	1.91	10.1	1.14	1.47	2.99	2.03	3.63	4.12	0.928	15	1.64	3.19	4.06	0.586	3.95	32.6	2.4	4.86	1.46	1.05	2.18	1.76	0.921	2.1
Prevotella	0.0702	4.65	9.75	0.0263	4.21	9.39	0.0338	2.02	19.4	1.35	11.4	0.0263	2.39	1.38	0.0561	1.18	5.25	0.0623	1.92	11.1	0.0475	6.83	20.6	28.9	8.26	11.5	32.6	2.51	3.54	0.0313	0.77	9.78	0.0563	1.31	0.0513	4.79	18.6	0.0497	0.965	21.7	0.05	1.46	3.15	0.0463	2.46	8.91	45.7	4.54	15.9
Selenomonas	0.00125	3.85	0.768	0.0025	1.74	0.26	0.00376	0.0402	0.0888	0.0344	0.243	0	0.125	0.139	0.0025	0.267	0.068	0	0.0154	0.245	0	0.13	0.284	0	0.354	0.272	0	0.38	0.516	0	0.11	2.04	0.0138	0.035	0	0.429	2.21	0	0.135	0.555	0.0025	0.0674	0.104	0	0.0138	0.109	0	0.0545	0.283
Bacteroides	33.8	0.02	0.02	26.6	0.0623	0.111	30.4	0.0268	0.0125	0.0189	0.253	35.6	0.289	0.0149	28	0.0085	0.239	8	0.0582	0.0451	9.55	0.0428	0.0488	11	0.205	0.0849	7.48	0.00874	0.00877	23	0.0477	0.005	15.3	0.0184	17.4	0.0877	0.0163	51.3	0.0113	0.0163	15.5	0.0399	0.0625	34	0.0125	0.02	10.1	0.0545	0.00999
Clostridium_XlVa	4.98	0.00125	0.00751	5.44	0.00983	0.0213	7.76	0.0134	0.00375	0.0189	0.00499	3.78	0.364	0.00996	2.85	0.0068	0.0147	1.53	0.00684	0.0025	0.825	0.012	0.00751	2.94	0.0225	0.00624	2.45	0.00999	0.00125	4.05	0.0379	0.0025	5.49	0.0134	0.662	0.0749	0.00626	10.6	0.0113	0.00751	2.7	0.025	0	9.41	0.00125	0.00125	4.69	0.0363	0.00125
Leptotrichia	0.0213	9.59	7.38	0	2.27	1.19	0.0113	1.01	1.92	0.542	0.249	0.0025	0.035	0.0581	0.00624	3.72	1.36	0.00779	0.154	0.694	0.00626	1.14	1.7	0	0.719	0.678	0.00125	2.12	2.86	0.00751	0.435	14.5	0.0175	0.821	0.00626	3.45	6.3	0	0.814	2.3	0.005	0.873	0.99	0.00501	0.18	0.293	0	0.477	1.46
Actinomyces	0.0664	1.93	3	0.0275	1.29	0.765	0.0451	1.01	2.45	2.14	4.44	0.0175	4.22	0.0398	0.0137	0.552	0.59	0.014	0.0924	0.733	0.0138	2.71	5.84	0.0163	1.69	1.51	0.01	0.402	1.29	0.0138	2.6	5.14	0.19	3.19	0.015	1.01	3.35	0.0365	0.981	4.64	0.0363	0.534	0.916	0.0688	0.79	2.1	0.0413	2.26	5.86
Capnocytophaga	0.00125	3.53	0.184	0	3.57	0.848	0.00501	0.367	0.334	0.794	0.336	0.0025	10.9	33.4	0.015	4.88	1.88	0.00311	0.231	0.452	0.00626	0.621	0.283	0.005	1.02	0.657	0.00751	1.34	1.47	0.00876	0.869	1.91	0.0125	0.691	0.01	1.74	0.677	0.00331	0.383	0.208	0.00876	1.51	1.33	0	0.383	0.283	0.00501	0.19	0.0662
Treponema	0	0.045	0.0501	0	0.342	0.467	0	0.0067	0.00876	0	0	0	0.899	0.158	0.00125	0.139	0.0405	0	0.024	0.0714	0	0.103	0.111	0	1.89	0.358	0	0.164	0.457	0	0.509	0.155	0	0.00334	0.00125	0.0383	0.0763	0	0.018	0.116	0	0.0824	0.124	0	0.01	0.131	0	0.918	0.161
Porphyromonas	0.00251	1.03	0.811	0.025	5.29	8.26	0.02	0.0402	0.24	2.84	9.86	0.0113	3.4	1.05	0.0275	8.11	12.5	0.0156	2.03	5.1	0.0275	2.47	1.86	0.0238	9.51	9.02	0.0388	2.96	6.53	0.0163	1.58	1.79	0.0188	3.97	0.0213	3.55	1.53	0.0365	0.947	3.26	0.00751	3.68	5.33	0.00501	0.512	1.53	0.00876	2.43	1
Alloprevotella	0	1.82	0.426	0	0.521	0.453	0	0.0218	1.47	0.00172	0.00499	0.00876	0.648	0.149	0.00624	0.0017	0.131	0	6.83	1.73	0.0025	0.137	1.72	0	1.11	0.37	0	0.136	0.383	0.00125	0.179	1.49	0.0025	0.0134	0.005	0.0877	0.332	0.00663	0.0834	2.2	0	1.89	0.293	0.00125	0.15	3.02	0.00125	0.155	1.26
Barnesiella	0	0	0	0.00125	0.00491	0.00125	0.00376	0.0101	0.0025	0.0121	0.00166	0.00876	0.228	0.00332	0.00749	0.0068	0	0.0171	0	0	0.672	0.00684	0	0.0338	0.0338	0.00499	0.0188	0.00999	0	0.686	0.0181	0.00625	0.0788	0.00501	0.832	0.0462	0.0025	0.0663	0.00451	0.00125	0.37	0.00873	0.0025	0.0138	0.00626	0.00125	0.303	0.0314	0.0025
Neisseria	0.0639	11.7	6.57	0.165	15.7	32.1	0.124	6.97	18.6	5.56	4.12	0.0938	7.17	19.9	0.125	19.7	6.08	0.0748	5.69	31.7	0.0888	11.6	6.97	0.0838	9.98	26.2	0.114	16	23	0.0801	1.7	12.3	0.0788	14.5	0.0876	7.71	4.75	0.194	2.26	3.8	0.0275	18.2	29.4	0.0713	6.99	28.6	0.0963	4.03	8.39
Fusobacterium	0.02	1.86	1.32	0.0138	5.32	7.57	0.02	1.28	2.69	0.673	4.81	0.911	0.241	0.355	0.0162	3.76	7.8	0.0125	0.967	4.61	0.0188	2.77	2.88	0.0213	5.94	4.74	0.015	4.71	5.46	0.0138	4.87	5.82	5.72	6.04	0.0175	10	3.54	0.0481	2.32	8.11	0.00626	1.44	3.13	0.0213	0.559	2	0.0238	1.69	2.16
Saccharibacteria_genera_incertae_sedis	0.00626	0.665	1.14	0.00376	0.881	0.708	0.00626	0.0687	0.176	0.108	0.651	0.00876	0.265	0.163	0.00749	0.161	0.432	0.00934	4.59	0.309	0.00125	2.49	2.1	0.00375	0.29	0.375	0.00751	0.335	0.703	0.0025	0.239	2.06	0.0475	0.12	0.00375	0.971	1.37	0.00331	0.0609	1.24	0.00626	0.414	0.635	0.0325	0.368	0.978	0.00626	0.188	1.49
Streptococcus	0.367	22.5	19.6	0.293	5.55	6.22	0.473	25.8	16.4	36.6	10.6	1.11	11.9	21.4	0.633	7.86	10.8	1.91	24.6	9.66	0.216	18.9	15.9	0.344	18.3	7.6	0.384	31.7	16.4	0.322	38.3	6.85	2.96	15.2	0.692	7.94	6.3	0.323	31.6	6.63	0.29	36.2	14.7	0.926	36.2	16.5	0.432	38.1	17.7
Veillonella	0.114	6.97	6.87	0.0638	8.96	2.39	0.0889	12.8	7.53	5.91	8.58	0.0163	0.314	0.0598	0.0212	1.02	3.42	0.255	3.35	2.42	0.0851	9.42	6.25	0.0238	5.26	3.27	0.035	6.24	4.52	0.0213	2.32	7.36	6.57	2.78	0.153	4.87	9.39	0.0497	16	10.3	0.05	1.36	2.88	0.417	12.2	3.41	0.0901	3.87	12.3
Clostridium_IV	0.0476	0	0	0.155	0.00328	0	0.19	0.00168	0	0	0.00332	0.045	0.0363	0	0.0549	0	0	0.0514	0.00171	0	1.51	0.00342	0.00125	0.148	0.00125	0.0025	0.333	0	0	0.0713	0	0	0.0801	0	3.48	0.0112	0	0.00663	0.00225	0	0.773	0.00125	0.00125	0.0776	0	0	0.153	0	0
Lachnospiracea_incertae_sedis	13.4	0.0025	0.00125	6.8	0.00819	0.00626	22.2	0.00168	0.00125	0.00344	0.00166	1.73	0.0075	0.00166	20.8	0	0.00919	10.3	0.00171	0.00501	8.84	0.0103	0.0125	13.6	0.00125	0.00125	7.4	0.0112	0.00376	6.31	0.00165	0	0.913	0.00334	6.32	0.00797	0.0025	3.39	0.00451	0	10.1	0.00749	0	7.35	0	0	0.966	0.0165	0
Oscillibacter	0.0238	0	0	0.285	0.00164	0.00125	0.293	0	0.00125	0.00172	0	0.00375	0.065	0.00166	0.228	0.0017	0	0.0639	0	0.00376	3.44	0.00171	0.0025	0.104	0.0075	0.00125	1.5	0.00375	0	1.17	0.00494	0.0025	0.0263	0.00167	1.28	0.0128	0.00125	0.0215	0.00451	0.00125	1.67	0.00125	0.00125	0	0	0	0.109	0.0099	0.00125
Parabacteroides	0.19	0.00125	0	0.514	0	0.0025	1.8	0.00168	0.00125	0.00172	0	3.01	0.0613	0.00166	0.167	0.0017	0	0.554	0.00513	0.00125	1.38	0.00855	0.00125	0.623	0	0	0.518	0	0	0.841	0.00823	0.0025	0.773	0	0.609	0.00478	0	1.4	0.00451	0.00375	0.642	0	0	7.54	0.00125	0	0.608	0.0099	0.0025
Haemophilus	0.0413	8.75	1.97	0.0951	11.4	4.14	0.0463	39.4	4.35	22	8.59	0.0551	0.0951	0.164	0.0699	22.7	13.7	0.55	12.6	5.97	0.04	8.23	3.53	0.119	2.9	2.92	0.0838	3.32	1.66	0.025	0.405	0.111	1.59	16.3	0.108	13.4	4.83	0.143	28.5	5.43	0.03	13.3	9.44	0.04	18.8	7.61	0.0963	26.8	5.89
Alistipes	0.0626	0	0.00125	0.139	0	0.00125	1.37	0.00335	0.00125	0	0.00499	0.00375	0.0275	0.00498	0.273	0	0	0.332	0.00171	0.00376	1.66	0.00342	0.00375	0.524	0.005	0.00125	0.313	0	0	1.31	0.00658	0.005	0.123	0.00334	1.6	0.0446	0.00375	0.111	0.00676	0.00125	1.23	0.00499	0	0.937	0	0.00125	0.354	0.0033	0.00375
Eubacterium	0.5	0.0775	1.52	0.11	0.223	0.906	0.272	0.0201	1.29	0.148	1.96	0.168	0.458	0.269	0.371	0.0884	0.41	1.31	0.0359	1.05	0.873	0.183	0.75	0.294	0.564	0.638	2.96	0.192	0.633	0.902	0.0198	1.59	0.616	0.217	1.55	0.12	1.09	0.28	0.0631	3.15	0.611	0.0474	0.424	0.0188	0.148	0.759	0.412	0.815	1.42
Butyricimonas	0	0	0	0	0	0	0.126	0	0	0	0	0	0	0	0	0	0.00184	0.111	0	0	0.153	0	0	0.055	0	0	0.234	0	0	0.458	0	0	0.0363	0	0.164	0	0	0.0862	0	0	1.24	0	0	0	0	0	0	0	0
Lactobacillus	0.00626	0.0025	0.00626	0.0025	0.0115	0	0.00501	0.0184	0.0075	0.0189	0.00332	0.00626	0.653	0.00332	0.00998	0.0051	0.00736	0.0109	0.00855	0.00751	4.25	0.0205	0.00501	0.0113	0.055	0.0212	0.00125	0.0275	0.00376	0.0263	0.0329	0.0025	0.144	0.0234	0.00375	0.14	0.00626	0.00829	0.00676	0	0.00375	0.015	0	0.267	0.254	0.0776	0.00125	0.0528	0.00624
Rothia	0.0438	0.764	20.8	0.0764	1.21	8.75	0.0864	1.55	8.9	6.76	13	0.035	0.276	0.219	0.0686	3.82	16.4	0.0592	0.332	5.28	0.025	6.75	8.79	0.07	8.94	14.5	0.0375	1.61	16.6	0.0438	16.9	5.83	0.171	23.6	0.03	3.7	9.96	0.0729	1.01	3.36	0.0663	1.19	13.4	0.136	4.02	4.98	0.0788	1.44	12.6
Blautia	10.5	0.0025	0.01	3.8	0.00491	0.0113	8.1	0.00503	0.005	0.00689	0.0133	4.2	0	0.00498	4.01	0.0017	0.0239	3.45	0.0103	0	3.91	0.00513	0.00501	2.14	0.00125	0.00375	5.89	0.00999	0.00501	6.98	0.00823	0.00125	10.6	0.00668	3.49	0.00319	0.00626	2.32	0.00451	0.00751	2.97	0.00873	0.00375	1.2	0.00125	0.00125	2.48	0.00165	0.00375
Schwartzia	0	0.326	0.0313	0	0.041	0.0501	0	0.00838	0.0025	0	0	0	0.01	0.00166	0	0.0102	0	0	0	0.0125	0	0.0188	0.0163	0	0.065	0.0262	0	0.0212	0.0551	0	0.0247	0.00625	0.00125	0	0	0.0223	0.015	0	0.00902	0.00125	0	0.00499	0.01	0	0.00626	0.00376	0	0.0099	0.00499
Chryseobacterium	0	0.0238	0.0275	0.0025	0.192	0.166	0.0025	0.101	0.116	0.0482	0.0449	0.0025	0.0926	0.373	0.00125	0.311	0.313	0.00467	0.224	0.316	0	0.229	0.126	0.0025	0.105	0.139	0	0.0437	0.177	0	0.023	0.0375	0	0.0584	0.0025	0.19	0.121	0	0.0654	0.05	0.00125	0.195	0.185	0	0.169	0.269	0	0.0726	0.04
Ruminococcus	1.41	0	0	0.00751	0.00655	0	0.105	0.00168	0.00125	0.0121	0	0.0138	0.0025	0	8.33	0	0	15.9	0	0.00125	10.7	0	0	0.0263	0.00125	0	1.03	0.0025	0.00501	10.8	0	0	0.0213	0	2.26	0	0	0.0829	0	0	2.26	0	0	0.0188	0.00125	0	0.0188	0.00165	0
Tannerella	0	0.833	0.0451	0	0.252	0.228	0	0.0168	0.0688	0	0	0	0.653	0.32	0.00125	0.287	0.0405	0	0.00342	0.0188	0	0.0633	0.0526	0	0.315	0.125	0	0.291	0.372	0	0.216	0.138	0.00375	0.015	0.00125	0.394	0.27	0	0.0496	0.131	0	0.109	0.0776	0	0.0188	0.025	0	0.0875	0.0212
Corynebacterium	0.00251	3.38	0.337	0.00376	0.765	0.103	0	0.0201	0.0113	0.515	0.457	0	0.0826	0.00166	0.00374	2.03	0.103	0.00156	0.0274	0.0601	0.0025	0.469	0.0551	0.0025	0.296	0.321	0.00125	0.396	0.0915	0.00125	0.102	0.0125	0.00501	0.0734	0	0.674	0.189	0.00166	0.178	0.0776	0.00125	0.202	0.148	0.0025	0.0663	0.0501	0.00501	0.0941	0.0649
Roseburia	10	0.00125	0.00125	11.8	0.00164	0	1.66	0.00503	0	0.00344	0	0.0263	0.075	0.0149	3.47	0.0017	0.00184	5.18	0.00171	0.00125	2.68	0.00513	0.00125	1.64	0.0125	0.00375	4.12	0.00749	0.00125	1.16	0.00165	0	8.91	0	3.75	0.00478	0	3.74	0.0113	0	1.61	0.00374	0	0.0175	0.00125	0	4.65	0.00495	0
Oribacterium	0.00501	0.268	1.61	0.0113	0.201	0.304	0.00751	0.0721	0.748	0.391	2.3	0.00751	0.055	0.34	0.00125	0.146	0.542	0.00467	0.0376	0.655	0.0025	0.34	1.53	0.00625	0.702	1.9	0.00501	0.105	0.527	0.00125	0.459	2.9	0.0488	0.97	0.005	0.644	2.41	0.00166	0.0992	1.86	0.0025	0.0499	0.472	0.00375	0.035	0.0789	0.0138	0.375	1.12
Lachnoanaerobaculum	0.00626	0.745	0.881	0.00125	0.711	0.529	0.00501	0.0519	0.463	0.0499	0.632	0.0025	0.274	0.266	0.0025	0.369	1.14	0.00467	0.0513	0.934	0.00125	0.37	0.553	0.0025	0.564	0.484	0.00125	0.71	1.48	0.00375	0.143	1.55	0.0438	1.11	0.0025	0.996	1.08	0.00331	0.207	1.39	0.00375	0.19	0.512	0	0.0463	0.131	0.00125	0.111	0.523
Clostridium_sensu_stricto	0.00501	0.00125	0	0.187	0.0115	0	0.0814	0	0	0.00172	0	0.00125	0	0.00166	0.0212	0	0	0.478	0	0	0.0125	0	0	0.00375	0	0	0.0163	0	0	0.0113	0	0	6.4	0	0.0676	0	0	0.467	0	0	0.035	0.00125	0	0.0551	0	0	0.00501	0.00165	0
Clostridium_XlVb	0.0689	0	0	0.769	0.00164	0	0.193	0	0	0	0.00166	0.025	0.0238	0	0.13	0	0.00184	0.107	0	0.00125	0.194	0.00171	0.0025	0.589	0	0.00375	0.551	0.00125	0	0.00626	0	0.00125	2.65	0.00167	0.229	0.00797	0	1.38	0.00225	0.00125	0.293	0.00374	0.00125	0.647	0.0025	0.00125	0.171	0.00165	0.00125
Fretibacterium	0	0.0725	0.0225	0	0.0901	0.204	0	0.00335	0.0113	0	0	0	0.216	0.0548	0	0.0595	0.00184	0	0.00513	0.0125	0	0.0205	0.02	0	0.279	0.0936	0	0.0275	0.118	0	0.15	0.0175	0	0.00501	0	0.0271	0.00626	0	0.0361	0.0238	0	0.0175	0.06	0	0.0138	0.0225	0	0.112	0.0262
Faecalibacterium	6.08	0.0113	0.01	7.31	0.00655	0.015	2.47	0.00168	0.01	0.00861	0.00499	3.84	0.005	0.0116	7.29	0	0.0313	11.1	0.00342	0.00376	5.79	0.0154	0.0025	4.74	0.00375	0.015	2.81	0.00749	0.00626	14.8	0.00988	0.00876	4.42	0.00167	9.66	0.00797	0.0025	0.133	0.00676	0.0188	5.89	0.00998	0.0188	0.0475	0.00376	0.0113	1.71	0.00165	0.0137
Megasphaera	0.00877	0.138	0.95	0	0.0737	0.025	0	0.00503	0.972	0.0189	0.543	0	0	0.0083	0.00499	0	0.0147	0.00467	0	0.0351	0	0.0701	1.41	0	0.0225	0.00874	0	0.0886	0.0601	0.00125	0.0165	1.13	0.045	0.00834	1.86	0.128	3.49	0	0.0135	0.915	0.0025	0.00499	0.0163	0.319	0.01	0.22	1.72	0.0396	0.683
Cardiobacterium	0	0.529	0.0238	0	0.0967	0.0225	0	0.00168	0	0.165	0.0432	0	0.02	0.00166	0.00125	1.6	0.0313	0.00156	0.00513	0.0138	0	0.0137	0.00375	0.0025	0.169	0.147	0.0025	0.0437	0.0263	0	0.0724	0.005	0.00375	0.02	0	0.217	0.0288	0	0.0248	0.005	0.0025	0.216	0.0876	0	0.0914	0.0363	0	0.0116	0.00999
Desulfovibrio	0	0	0	0	0	0	0	0	0.00125	0	0	0	0.0338	0	0.00125	0	0	0	0	0	0.5	0	0	0.126	0.0138	0.00499	0.00501	0.0025	0.00376	0	0.00165	0	0	0	0.394	0.0112	0	0	0	0	0.25	0.0025	0.00375	0	0	0	0.00125	0.0033	0
Clostridium_XVIII	2.13	0.005	0.00375	1.02	0.00164	0	0.354	0	0.00125	0.00344	0	10.8	0	0	1.78	0	0.011	1.76	0.00342	0	0.797	0.00342	0.0025	3.17	0.00125	0.0025	0.862	0.00125	0.00125	1.79	0	0	2.74	0	0.343	0.00319	0	0.449	0.00225	0	0.382	0.00499	0.00125	0.583	0	0	0.0613	0	0
Flavonifractor	0.0213	0.00125	0	0.0363	0	0	0.0663	0	0	0	0	0.1	0.0763	0.00498	0.025	0	0	0.067	0.00171	0	0.0438	0.00342	0	0.0325	0	0.00125	0.0263	0	0	0.196	0	0.00125	0.0475	0	0.0826	0.00159	0	0.00497	0.00451	0	0.0363	0.00125	0.00125	0.11	0	0	0.104	0	0.00375
Acinetobacter	0.135	0	0	0.0501	0	0	0.0701	0.00168	0	0.00172	0	0.449	0.0838	0	0.104	0	0	0.0592	0	0	0.0776	0	0	0.611	0.00375	0	0.0375	0	0.00125	0.0188	0.00494	0	0.241	0	0.0701	0.0415	0	0.681	0	0	0.0113	0.0025	0	0.1	0.00376	0	0.175	0	0
Catonella	0	0.03	0.0726	0	0.0344	0.0914	0.00125	0.0067	0.131	0.108	0.249	0	0.534	0.143	0.00125	0.0935	0.131	0	0.00342	0.109	0	0.13	0.217	0	0.478	0.272	0.0025	0.0662	0.153	0	0.0527	0.433	0	0.12	0	0.226	0.398	0	0.0225	0.203	0	0.0287	0.0751	0	0.00501	0.0388	0.00125	0.106	0.109
Dialister	0.00376	0.44	0.141	0.00501	0.2	0.247	0.568	0.0352	0.035	0.00517	0.00997	0.00626	0.126	0.0398	0.00624	0.0187	0.0294	1.31	0.0154	0.0639	1.18	0.111	0.624	0.00625	0.434	0.0974	0.00751	0.243	0.104	0.444	0.142	0.397	0.785	0.00668	2.28	0.163	0.0551	0.00829	0.0744	0.164	0.01	0.0125	0.0988	0.922	0.0325	0.123	5.43	0.0825	0.0337
Coprococcus	0.7	0	0	1.47	0	0	0.759	0	0	0	0.00166	0.005	0	0	1.92	0	0	3.44	0	0	3.25	0	0	0.48	0	0.0025	3.28	0	0	0.00501	0	0	0.00751	0	0.938	0.00159	0	0.467	0	0	0.649	0.00125	0	0.00626	0	0	0.683	0	0
Peptococcus	0	0.0113	0.0238	0	0.0672	0.0451	0	0	0	0.0155	0.0465	0	0.0275	0	0	0.0102	0.0184	0	0.00342	0.0263	0	0.0103	0.0476	0.00125	0.244	0.112	0	0.0287	0.015	0	0.023	0.0188	0.0025	0.0434	0	0.113	0.0125	0	0.0248	0.0938	0	0.00374	0.0313	0	0.00125	0.0726	0	0.0215	0.0812
GpIIa	0	0	0	0	0	0	0	0	0	0	0	0	0	0	0	0	0	0	0	0	0	0	0	0	0	0	0	0	0	0	0	0	0	0	0	0	0	0	0	0	0	0	0	0.00125	0	0	0	0	0
Campylobacter	0.00125	1.16	0.245	0.00125	1.51	0.461	0	0.0637	0.153	0.186	0.63	0.0025	0.758	0.375	0	0.258	0.138	0.00934	0.0342	0.267	0.00125	0.164	0.225	0.00125	0.877	0.278	0.00125	0.708	0.198	0.00125	0.54	0.487	0.0926	0.03	0.00125	0.384	0.537	0	0.106	0.612	0.0025	0.216	0.158	0.00125	0.025	0.233	0.00501	0.299	0.377
Pseudomonas	0.0927	0.015	0.0213	0.0238	0.0573	0.00501	0.0451	0.0654	0.0438	0.155	0.00831	0.324	6.53	0.0199	0.0811	0.0799	0.00184	0.0358	0.0222	0.0025	0.0638	0.0787	0.0188	0.48	0.401	0.0287	0.03	0.0874	0.00877	0.0263	0.344	0.0138	0.179	0.125	0.0475	1.52	0.00626	0.459	0.0879	0.00626	0.0125	0.0886	0.01	0.0463	0.0175	0.00501	0.115	0.231	0.00624
Paraprevotella	0	0	0	0	0	0	0	0	0	0	0	0	0	0	0	0	0	0	0	0	0	0	0	0.0275	0	0	0	0	0	0	0	0	0	0	0	0	0	0	0	0	0	0.00125	0	0	0	0	0	0	0
Odoribacter	0.015	0	0	0	0.018	0.0175	0.0638	0.00335	0	0.00172	0	0	0.055	0	0.0287	0.0085	0	0.00156	0	0	0.154	0	0	0.0875	0.0025	0	0.165	0.0112	0.0313	0.238	0.00329	0	0.00125	0.00334	0.206	0.0128	0	0.0414	0.00225	0	0.317	0.0025	0.0113	0.00125	0	0.00125	0.0963	0.00165	0.00125
Olsenella	0.00125	0.025	0.0113	0	0.0115	0.0188	0.00125	0.0067	0.0325	0	0	0	0.0225	0.0232	0.00624	0	0	0.00156	0	0	0.0263	0.00855	0.00501	0	0.0275	0.00499	0	0.00624	0.02	0.0125	0.0165	0.0713	0	0	0	0	0	0	0.00676	0.0113	0.0025	0.00624	0.00625	0	0.00501	0.02	0	0.00495	0.0025
Erysipelotrichaceae_incertae_sedis	0.00501	0	0	0.0125	0	0	0.19	0	0	0	0	0.01	0	0	0.0112	0	0	0.0249	0	0	0.0413	0	0	0.0238	0	0	0.00375	0	0	0.03	0	0	0.0325	0	0.00125	0	0	0.121	0	0	0	0	0	0.233	0	0	0.015	0	0
Enterococcus	0.00125	0	0.00125	0.00501	0.00819	0.00125	0.015	0.00503	0	0.00517	0.00166	0.00125	0.045	0	0.00624	0.0051	0	0.00623	0	0	1.09	0.00342	0.00501	0	0.00375	0.0025	0	0.00125	0.00125	0.0025	0.00494	0	0.106	0	0.00876	0.0143	0.00125	0.00663	0.00225	0	0.00125	0.00125	0.00125	0.00751	0	0.00125	0.00626	0.00825	0.00125
Phascolarctobacterium	0.563	0	0	0.875	0.00655	0.00501	0.353	0.00168	0	0.00172	0	0.04	0	0	0.701	0	0	0.00156	0	0	0.0988	0.00171	0	0.305	0	0.00125	1.75	0	0	0.782	0.00165	0	0.0663	0	0.108	0	0	4.38	0	0	1.1	0.00125	0	0	0	0	0.205	0	0
Centipeda	0	0.055	0.0964	0	0.0377	0.00375	0	0	0.0225	0	0.0814	0	0	0	0	0.0051	0.00736	0.00156	0.00342	0.00626	0	0.00171	0.0425	0	0.0163	0.0175	0	0.0112	0.0138	0	0.00329	0.04	0	0	0	0.0143	0.198	0	0.00451	0.055	0	0.0025	0.0025	0	0	0.00751	0	0.00165	0.04
Sutterella	0.00125	0	0	0	0	0	0	0	0	0	0	1.09	0	0	0	0	0	0.00156	0	0	0.0025	0	0.0025	4.01	0	0	0.499	0	0.00125	1.39	0	0	0.01	0	0	0	0	0.00166	0	0	0.767	0	0	0.00125	0	0	0.00125	0.00165	0
Peptostreptococcaceae_incertae_sedis	0	0.0138	0.00375	0	0.036	0.0889	0	0	0	0.0448	0.302	0	0.0175	0.00166	0.0025	0.116	0.169	0	0.00342	0.0288	0	0.0547	0.0914	0	0.145	0.237	0	0.0537	0.377	0.00125	0.0593	0.103	0	0.0434	0	0.113	0.0638	0	0.00902	0.05	0.00125	0.0162	0.134	0	0.0025	0.00751	0	0.0512	0.02
Parasutterella	1.84	0	0.0025	1.28	0	0.00125	1.31	0	0.0025	0	0.00166	0.319	0.0175	0	2.3	0.0034	0.00368	0.00467	0.00171	0.00125	0.943	0.00171	0	0.0025	0.0025	0	0.02	0.00375	0	0.0601	0.00165	0	1.67	0.00167	0.467	0	0	0.00829	0	0.00125	0.0213	0.0025	0	4.13	0.00125	0	2.42	0.00165	0.00125
Bacillus	0	0	0	0	0	0	0	0	0	0	0	0	0.04	0	0	0	0	0	0	0	0	0	0	0	0	0.00125	0	0.00125	0	0	0	0	0	0	0	0	0	0	0	0	0	0.00125	0	0	0	0	0.00125	0	0
Bifidobacterium	0.798	0.0175	0.00501	12.8	0.00328	0	0.0776	0	0.00125	0.00172	0.00332	17.6	0.0413	0.0166	1.78	0.0068	0	2.42	0.00513	0	2.61	0.00684	0.00125	0.115	0.005	0	0.573	0.00125	0.0225	0.868	0.00165	0.0025	1.25	0	6.64	0	0.00125	0.598	0.00451	0	0.0626	0.00125	0.00125	11.9	0.0025	0.00376	6.67	0	0.00874
Atopobium	0.00501	0.224	5.26	0.0025	0.154	0.249	0.00501	0.0419	1.72	0.0379	0.715	0	0.331	0.149	0.00125	0.0085	0.0993	0.00156	0.00513	0.0751	0.0025	0.229	1.31	0.0025	0.216	0.303	0.0025	0.288	0.212	0.00125	0.0527	1.99	0.0175	0.0784	0.00125	0.185	1.39	0.00497	0.0428	1.83	0.00375	0.0225	0.169	0.0113	0.123	0.586	0.01	0.162	1.1
Acidaminococcus	0	0	0	0	0	0	0	0	0	0	0	0	0	0	0	0	0	0.104	0	0	0	0	0	0	0	0	0	0	0	0	0	0	0	0	0.198	0	0	0	0	0	0	0	0	0	0	0	0	0	0
Ruminococcus2	0.4	0	0.00501	1.18	0	0.00125	0.322	0	0.00125	0	0.015	0.0175	0.0163	0.00332	0.814	0	0.00184	0.734	0.00684	0.00125	0.876	0.00342	0.0025	4.94	0.00125	0.00499	2.29	0	0.00251	1.76	0	0.00125	0.00626	0.00167	1.24	0.00797	0.00125	3.14	0.00225	0	1.34	0.0025	0.0025	1.17	0	0	0.533	0.00165	0.0025
SR1_genera_incertae_sedis	0	0.0375	0.0538	0	0.244	0.596	0.0025	0.00335	0.0075	0.00861	0.00997	0.00125	0.00876	0.00996	0.00125	0.257	0.397	0	0.248	1.58	0.00125	0.616	1.4	0.00125	0.229	0.712	0.00125	0.165	0.392	0	0.0412	1.17	0	0.0885	0.0025	0.603	4.11	0.00497	0.0609	1.19	0.00125	0.172	0.36	0.0025	0.104	0.0789	0.00125	0.0099	0.00499
Flavobacterium	0.00501	0	0	0	0	0	0.00125	0	0	0	0	0.0188	0	0	0.00749	0	0	0.00311	0	0	0.00375	0	0	0.0375	0	0	0.00501	0	0	0.00125	0	0	0.00876	0	0.005	0	0	0.0348	0	0	0	0	0	0.00751	0	0	0.01	0	0
Clostridium_III	0.163	0	0	0.113	0.00164	0	0.259	0	0	0	0	0	0	0	0.00125	0	0	1.78	0	0	0.193	0	0	0.00125	0	0.0025	0.822	0	0.00125	0.969	0	0	0.402	0	0.423	0	0	0.0149	0	0	0.115	0	0	0.0025	0	0	0.0863	0	0
Eikenella	0	0.106	0.00751	0	0.0377	0.0476	0	0.246	0.514	0.00689	0.00499	0.00125	0.179	0.146	0	0.246	0.00552	0	0.00342	0.0538	0	0.0616	0.00751	0	0.0963	0.0724	0.00125	0.0512	0.0113	0	0.0724	0.0338	0.00125	0.00668	0	0.0845	0.0225	0	0.018	0.01	0	0.0275	0.114	0	0.329	0.11	0	0.0182	0.0025
Aggregatibacter	0.00752	0.714	0.118	0.0025	0.483	0.0826	0.00125	0.00503	0.00375	0.102	0.0216	0.00626	0.677	0.402	0.00374	1.88	0.0625	0.00467	0.185	0.558	0.005	0.917	0.11	0	1.27	0.0562	0.00626	3.69	0.0601	0.0025	0.23	0.00375	0.0588	0.0834	0.00125	1.39	0.0475	0.00331	0.318	0.0513	0.00375	1.13	0.508	0.00125	0.133	0.874	0.00375	0.576	0.131
Bacillariophyta	0	0	0	0.00125	0	0	0	0	0	0	0	0	0	0	0	0	0	0	0	0	0	0	0	0	0	0	0	0	0	0	0	0	0	0	0	0	0	0	0	0	0	0	0	0	0	0	0	0	0
Dorea	0.698	0	0	0.696	0	0.00125	0.631	0	0.00125	0	0	0.729	0	0.00166	0.0948	0	0	0.656	0	0	1.32	0	0	1.45	0	0	0.562	0	0	0.728	0	0	0.00751	0	0.727	0	0.00125	0.34	0	0	0.544	0.00125	0	0.0025	0	0	0.972	0	0
Anaerostipes	2.39	0	0	0.227	0.00164	0	0.148	0	0	0	0.00166	0.627	0.00876	0	0.386	0	0	0.704	0	0	0.0888	0	0	0.0963	0	0	0.574	0.00375	0	0.861	0	0	0.0275	0	1.02	0	0	0.469	0	0	0.0588	0.00125	0	0.534	0	0	1.24	0	0
Anaerotruncus	0.00752	0	0	0.00751	0	0	0.0113	0	0	0	0	0	0.0125	0	0.00374	0	0	0.00311	0	0	0.00876	0	0	0.01	0	0	0.00375	0.00375	0	0.0213	0.00165	0	0.01	0	0.01	0	0	0.00166	0	0	0.0125	0.00125	0	0	0	0	0	0.00165	0
Gemella	0.015	7.02	1.03	0.02	5.9	0.842	0.0263	0.816	0.218	2.34	0.371	0.0363	0.409	4.54	0.0462	1.88	0.645	0.0265	9.93	1.01	0.0138	2.51	1.49	0.0513	1.78	1.1	0.0313	4.46	1.01	0.0225	15.5	0.216	0.0526	1.41	0.0238	7.47	1.22	0.0265	1.26	1.62	0.0238	3.21	0.573	0.0225	1.29	1.07	0.0188	2.44	1.49
Novosphingobium	0	0	0	0	0	0	0	0	0	0	0	0	0.0125	0	0.0025	0	0	0	0	0	0	0	0	0	0	0	0	0	0	0	0	0	0	0	0	0	0	0	0	0	0	0	0	0	0	0	0	0.0033	0
Shuttleworthia	0	0.00375	0.129	0	0.00819	0.0163	0	0.00838	0.00625	0	0	0	0.0813	0.0266	0	0	0	0	0.00171	0.00376	0	0.0393	0.0288	0	0.0425	0.02	0	0.0262	0.0125	0	0.0132	0.114	0	0	0	0.0143	0	0.00166	0	0.0275	0	0.0137	0.0175	0.0025	0.015	0.0401	0	0.00165	0.00125
Mitsuokella	0	0	0	0.00125	0.00328	0	0	0	0	0	0	0	0	0	0	0	0	0	0	0	0	0	0	0	0	0	0	0	0	0	0	0	0	0	2.89	0	0	0	0	0	0	0	0	0	0	0	0.00125	0	0
Lautropia	0.0125	0.0288	0.1	0.00626	0.537	0.146	0.01	0.0067	0.0175	0.691	0.116	0.00751	0.198	0.958	0.00624	3.73	0.0644	0.00467	0.0154	0.0363	0.0025	0.0376	0.0263	0.00125	0.0738	0.0362	0.00501	0.528	0.585	0.00626	0.853	0.0713	0.00626	0.0467	0.005	0.123	0.0188	0.00497	0.0383	0.0175	0.005	3.08	0.559	0.00626	0.0814	0.0688	0.01	0.35	0.0737
Stenotrophomonas	0.195	0	0.00125	0.0501	0	0.00125	0.0676	0.00168	0.00125	0.00172	0.00332	0.503	0.00125	0.00332	0.125	0	0	0.0467	0	0.00125	0.105	0	0	0.771	0	0.0025	0.0488	0.00125	0	0.0388	0.00658	0.00125	0.379	0	0.0801	0.00638	0.00125	0.792	0	0.0025	0.035	0	0	0.139	0	0.00125	0.208	0.00165	0.00125
Intestinimonas	0.00125	0	0.00125	0	0	0.0025	0.0025	0	0.0025	0.00172	0.00332	0	0	0.00498	0.00125	0	0.00184	0.00156	0.00171	0.00125	0.00125	0	0	0.0175	0.00125	0.00125	0.00375	0	0	0.00125	0	0	0.00375	0.00334	0.00751	0.00159	0	0	0.00451	0.00125	0.1	0.0025	0.00125	0	0.00125	0	0	0.00165	0.00499
Coprobacter	0	0	0	0	0	0	0.131	0	0	0	0	0.00125	0	0	0.00125	0	0	0	0	0	0	0	0	0.025	0	0	0.04	0	0	0	0	0	0	0	0.22	0	0	0	0	0	0.463	0	0	0.123	0	0	0.0551	0	0
Stomatobaculum	0.00376	0.276	0.602	0.00125	0.347	0.125	0.00125	0.0419	0.413	0.00172	0.00332	0.0025	0.065	0.425	0	0.0085	0.0441	0	0.0103	0.133	0.00375	0.241	0.762	0	0.638	0.24	0.00125	0.111	0.149	0	0.254	1.9	0.02	0.262	0	0.223	0.579	0	0.0316	0.533	0.0025	0.00749	0.025	0	0.0125	0.0238	0.0025	0.206	0.365
Gemmiger	0.573	0	0.0025	1.1	0.0147	0	1.33	0.00335	0.00375	0.0121	0.00665	0.01	0.00125	0.00166	1.34	0.0017	0.00184	6.33	0.00171	0.0025	1.8	0.00684	0.0025	0.718	0	0.00375	2.27	0.00125	0.00501	8.18	0	0	0.0125	0	4.92	0.00478	0.00751	0.116	0.00225	0	1.61	0.0025	0	0.00751	0	0.00626	0.805	0.00165	0
Proteus	0	0	0	0	0	0	0	0	0	0	0	0	0	0	0	0.0068	0	0	0	0	0	0	0	0	0	0	0	0	0	0	0	0	0	0	0	0	0	0	0	0	0	0	0	0	0	0	0.00626	0	0
Allobaculum	0.00125	0	0	0	0	0	0	0.00335	0.00125	0	0	0	0.03	0	0.00125	0	0	0.00311	0	0	0.00125	0.00171	0	0	0.0025	0.00125	0	0	0	0	0	0	0.00501	0	0	0.00319	0	0	0	0	0	0	0	0	0	0	0	0.00495	0
Sphingomonas	0.00125	0	0	0.00125	0	0	0.0025	0	0	0	0	0.00626	0.0488	0	0.0025	0	0	0	0	0	0.00125	0	0	0.01	0	0	0	0	0	0	0	0	0.00375	0	0.00125	0.00159	0	0.00663	0	0	0	0	0	0.00125	0	0	0.0025	0	0
Mycoplasma	0	0.0025	0.00501	0	0.0246	0.025	0	0	0.0025	0	0	0	0.174	0.0332	0	0	0	0	0.00342	0.00626	0	0.0291	0.0438	0	0.627	0.0612	0	0.00624	0.0213	0	0.0922	0.00625	0	0	0	0	0.0025	0	0	0.00751	0	0.0424	0.0263	0	0.015	0.0776	0	0.249	0.0387
Collinsella	0.36	0	0	2.28	0	0	0.224	0.00168	0.00125	0	0.00166	0.005	0	0	0.439	0	0	0.0234	0	0.00125	1.87	0.00171	0	0.639	0	0	0.693	0	0	1.7	0	0.00125	0.636	0	0.349	0	0	0.443	0	0	0.161	0.00125	0	0.0025	0	0	0.801	0	0
Halomonas	0.0927	0.0213	0.0175	0.0238	0.0688	0.00125	0.0451	0.0704	0.035	0.169	0.00499	0.231	5.82	0.0183	0.0986	0.0646	0.00184	0.0405	0.0222	0.0025	0.0601	0.0958	0.0163	0.369	0.421	0.02	0.0375	0.0737	0.01	0.0125	0.329	0.0163	0.184	0.132	0.0563	1.26	0.00501	0.439	0.0879	0.00751	0.0163	0.0799	0.01	0.0801	0.02	0.00626	0.104	0.196	0.00375
Holdemanella	0	0	0	0	0	0	0	0.00168	0	0	0	0	0	0	0.00125	0	0	0	0	0	0	0	0	0	0	0	0	0	0	0	0	0	0	0	0	0	0	0.00166	0	0	1.3	0	0	0.00125	0	0	0	0	0
Ilumatobacter	0	0	0	0	0	0	0	0	0	0	0	0	0	0	0	0	0	0	0	0	0	0	0	0	0	0	0	0	0	0.00125	0	0	0	0	0	0	0	0	0	0	0	0	0	0.00125	0	0	0	0	0
Butyrivibrio	0.00125	0	0.14	0	0	0.00375	0	0.00335	0.0538	0.00344	0.186	0	0	0.00332	0	0.0017	0.0129	0	0	0.01	0	0.00171	0.0538	0	0.01	0.0587	0	0	0.0626	0	0.00165	1.26	0	0.00167	0	0.0367	2.08	0	0	0.15	0	0.00125	0.00625	0	0.00626	0.0438	0	0.00495	0.0749
Mogibacterium	0	0.005	0.0801	0	0.00819	0.0375	0.00751	0.00335	0.181	0.00517	0.0116	0	0.03	0.00996	0.00125	0	0.0129	0	0.00171	0.015	0.0113	0.00684	0.146	0	0.0188	0.0187	0.0025	0.00624	0.0175	0	0.00823	0.0425	0	0.00334	0.00125	0.00957	0.0776	0	0.00676	0.114	0.0025	0.00499	0.025	0	0.00376	0.02	0	0.0413	0.0487
Rheinheimera	0	0	0	0	0	0	0	0	0	0	0	0	0	0	0	0	0	0	0	0	0	0	0	0	0	0	0	0	0	0	0	0	0	0	0	0	0	0	0	0	0	0	0	0	0	0	0	0	0
Actinobacillus	0.00251	0.00625	0.0025	0.00501	0.441	0.121	0.00626	1.87	0.166	4.39	0.0615	0.00876	0.0075	0.00664	0.00374	3.29	0.00919	0.00623	0.0547	0.0538	0.005	0.132	0.02	0.00625	2.23	0.0449	0.00626	0.00375	0	0.00375	0.00494	0.00876	0.00751	1.27	0.00125	0.00957	0.01	0.00829	4.45	0.0538	0.00375	0.00499	0.0025	0.00375	7.31	6.92	0.00751	0.00495	0.00624
Slackia	0	0.00125	0.0225	0	0.00983	0.00501	0	0.00335	0.0075	0	0.00665	0	0.00876	0.00332	0	0	0	0	0	0	0	0.00513	0.00626	0	0.00625	0.00125	0	0.00125	0.00251	0	0.00823	0.0625	0.00125	0	0	0	0.0025	0	0	0.005	0.0113	0	0	0.00125	0.0025	0.0025	0	0.0033	0.00499
Acetatifactor	0	0	0	0	0	0	0	0	0	0	0	0	0.0263	0	0	0	0	0.00156	0	0	0	0	0	0	0	0	0	0.00125	0	0	0.00165	0	0	0	0	0.00638	0	0	0	0	0	0	0	0.00125	0	0	0	0	0
Kingella	0	0.238	0.0138	0	0.0557	0.00375	0	0.0519	0.0813	0.0672	0.00332	0	0.00125	0.00166	0	0.189	0	0	0.00171	0.00125	0	0.0428	0.0025	0	0.025	0.0025	0	0.00624	0.00501	0	1.78	0.00125	0	0	0	0.0941	0.00876	0	0.153	0.005	0	0.00125	0	0	0.025	0.0125	0	0.0561	0.015
Streptophyta	0	0	0	0	0	0	0	0	0	0	0	0	0.0175	0	0	0	0	0	0	0	0	0	0	0	0	0	0	0.00874	0	0	0.00165	0	0	0	0	0	0	0	0	0	0	0	0	0	0	0	0	0	0
Turicibacter	0.109	0.0025	0.00125	0.0939	0	0	0	0	0	0	0	0	0	0	0.00374	0	0	0.0825	0	0	0	0	0	0	0.00125	0.0025	0.00751	0	0	0.00125	0	0	3.08	0	0.0225	0	0.0025	0.00331	0	0	0.00125	0.00125	0	0.0763	0	0.00125	0.00501	0.00165	0
Weissella	0	0	0	0	0	0	0	0	0	0	0	0	0.0338	0	0	0	0	0.00156	0	0	0	0.00171	0	0	0	0	0.00125	0	0	0	0	0	0.00501	0	0	0.00319	0	0	0	0	0	0	0	0.0025	0	0	0	0.00165	0
Anaeroglobus	0	0.0213	0.0138	0	0.0131	0.0188	0	0.0117	0.02	0	0	0	0.00125	0.00332	0	0	0	0.00156	0.00171	0.00501	0.00626	0.00855	0.00751	0	0.06	0.0162	0	0.0549	0.0276	0	0.0296	0.0138	0.00125	0	0	0.00957	0.00375	0	0.00225	0.0113	0	0.0025	0.00876	0.106	0.0025	0.02	0	0.0033	0
Leuconostoc	0	0	0	0.00125	0	0	0	0	0	0	0	0.02	0	0	0	0.0051	0	0	0.00513	0	0	0	0	0	0	0	0	0	0	0	0	0	0	0	0	0	0	0	0	0	0	0	0	0	0	0	0.00125	0	0
Megamonas	0.01	0	0	5.6	0.00328	0	9.09	0	0	0	0	0.0138	0	0.0166	0.00998	0	0	0.014	0	0	0.0113	0	0	7.41	0	0	2.31	0	0	0.0163	0	0.005	0.015	0	0.0163	0	0.0113	0.00829	0.0135	0	0.01	0	0	0.01	0	0	0.015	0	0
Methylocystis	0	0	0	0	0	0	0	0	0	0	0	0	0	0	0	0	0	0	0	0	0	0	0	0	0	0	0	0	0	0	0	0	0	0	0	0	0	0	0	0	0	0	0	0	0	0	0	0	0
Acholeplasma	0	0	0	0	0	0	0	0	0	0	0	0	0	0	0	0	0	0	0.00171	0.0025	0	0.0154	0.00876	0	0	0	0	0.0125	0.0138	0	0	0	0	0	0	0	0	0	0	0	0	0.0025	0.0025	0	0.00125	0	0	0.0314	0.00999
Streptobacillus	0	0.00125	0.00375	0	0	0	0	0	0	0	0	0	0	0.00332	0	0.0017	0	0	1.2	0.0488	0	0	0	0	0	0	0	0	0	0	0	0	0	0	0	0	0	0	0	0	0	0.0324	0	0	0	0	0	0.0528	0.00499
Klebsiella	0.00877	0	0	0.0163	0	0	0.01	0.00503	0	0.0155	0	0.47	0.0025	0.00166	0.00374	0.0272	0	0.235	0.0205	0	0.05	0	0.00375	0.00125	0	0.00125	0.00626	0	0	0.00125	0	0.00125	0.0175	0	0.323	0	0	0.313	0	0	6.36	0	0	0.161	0	0	0.0275	0.00165	0
Citrobacter	0	0	0	0.00376	0	0	0	0	0	0	0	0.0163	0	0	0	0	0	0	0	0	0.00876	0	0	0.0025	0	0	0.00125	0	0	0	0	0	0.241	0	0.00626	0	0	0.00829	0	0	0.00125	0.00125	0	0	0	0	0	0	0
Asaccharobacter	0	0	0	0.0175	0	0	0.0025	0	0	0	0	0	0	0	0	0	0	0	0	0	0.0113	0	0	0	0	0	0.0663	0	0	0	0	0	0	0	0.0876	0	0	0.00331	0	0	0.0551	0	0	0	0	0	0	0	0
Coprobacillus	0.00251	0	0	0.0113	0	0	0	0	0	0	0	0.00125	0	0	0.0025	0	0	0	0	0	0	0	0	0	0	0	0	0	0	0.0138	0	0	0	0	0	0	0	0	0	0	0	0	0	0.00125	0	0	0.00375	0	0
Desulfobulbus	0	0.0075	0.0025	0	0.00328	0.0188	0	0	0	0	0	0	0.0113	0.00664	0	0.0034	0	0	0	0.00125	0	0.00342	0	0	0.02	0.0112	0	0.00375	0.0163	0	0.0132	0.00125	0	0	0	0	0	0	0.00225	0.00125	0	0.0025	0.0025	0	0	0	0	0	0.0025
Intestinibacter	0.0188	0.00375	0	0.0551	0.00164	0	0.0701	0.00168	0	0	0	0.109	0	0	0.00125	0	0	0.0748	0	0	0.035	0	0	0.00125	0	0.00125	0.0138	0	0	0.045	0	0	3.19	0	0.229	0	0	0.00331	0	0	0.025	0	0	0.0538	0	0	0.00375	0	0
Comamonas	0.00125	0	0	0	0	0	0.00125	0	0	0	0	0.0025	0	0	0.00125	0	0	0	0	0	0	0	0	0.00125	0	0	0	0	0	0	0.00165	0	0	0	0	0	0	0.00497	0	0	0.00125	0	0	0	0	0	0.0113	0	0
Holdemania	0	0	0	0.0163	0	0	0.0263	0	0	0	0	0	0	0	0.00125	0	0	0.0296	0	0	0.01	0	0	0.00625	0	0	0.0163	0	0	0.0375	0	0	0	0	0.0288	0	0	0	0	0	0.00626	0	0	0.0163	0	0	0.0138	0	0
Eggerthella	0.0175	0	0	0.0275	0	0	0.0463	0	0	0	0	0	0	0	0.0299	0	0	0.0358	0	0	0.015	0	0	0.00375	0	0.00125	0.00876	0	0	0.0901	0	0	0.01	0	0.0175	0	0	0.0133	0	0	0.00751	0	0	0	0	0	0.025	0	0
Howardella	0	0	0	0	0	0.0025	0	0	0	0	0.00831	0	0.00625	0.00166	0	0	0	0	0	0.00125	0	0.00171	0.00501	0	0.00125	0	0.0901	0.0112	0	0	0	0.00125	0	0	0	0.00159	0	0	0	0.00375	0	0	0	0	0	0	0	0	0
Senegalimassilia	0	0	0	0	0	0	0	0.00168	0	0	0	0	0	0	0	0	0	0	0	0	0.131	0	0	0.0113	0	0	0	0	0	0	0	0	0	0	0	0	0	0	0	0	0	0	0	0	0	0	0	0	0
Hydrogenophaga	0	0	0	0	0	0	0	0	0	0	0	0	0	0	0.0025	0	0	0	0	0	0	0	0	0	0	0	0	0	0	0	0	0	0	0	0	0	0	0	0	0	0.00125	0	0	0	0	0	0	0	0
Brevundimonas	0	0.00125	0.00375	0.00125	0.00983	0.00375	0.00125	0.0067	0.00625	0.0224	0.00166	0.00125	0.67	0.00332	0.00125	0.017	0	0.00156	0.00171	0	0	0.0154	0.00125	0.00125	0.0525	0.00874	0	0.00749	0.00125	0.00125	0.056	0.00375	0.00125	0.0234	0	0.163	0	0	0.0135	0	0	0.015	0.00375	0	0.00876	0	0	0.0314	0.00125
Malikia	0	0	0	0	0	0	0	0	0	0	0	0	0	0	0	0	0	0	0	0	0	0	0	0	0	0	0	0	0	0	0	0	0	0	0	0	0	0	0	0	0	0	0	0	0	0	0	0	0
Sediminibacterium	0	0	0	0	0	0	0	0	0	0	0	0	0.0113	0	0	0	0	0	0	0	0	0	0	0	0	0	0	0	0	0	0	0	0	0	0	0	0	0	0	0	0	0	0	0	0	0	0	0	0
Methylobacterium	0	0	0	0	0	0	0.00125	0	0	0	0	0.00375	0.00375	0	0.00125	0	0	0.00156	0	0	0	0	0	0.0025	0	0	0.00125	0	0	0	0	0	0.00501	0	0.0025	0	0	0.00663	0	0	0	0	0	0	0	0	0.0025	0	0
Polynucleobacter	0	0	0	0	0	0	0	0	0	0	0	0	0	0	0	0	0	0	0	0	0	0	0	0	0	0	0	0	0	0	0	0	0	0	0	0	0	0	0	0	0	0	0	0	0	0	0	0	0
Moraxella	0	0	0.00125	0	1.05	1.03	0	0	0	0	0	0.00125	0	0	0	0	0.00184	0	0	0.00125	0.005	0	0.00125	0	0.00125	0	0	0	0.00251	0	0.00494	0	0	0	0	0	0.00125	0	0	0.00125	0	0	0.00751	0	0	0.00125	0	0	0
Butyricicoccus	0	0	0	0	0	0	0	0	0	0	0	0	0.00625	0	0	0	0	0	0	0	0.0025	0	0	0	0	0	0.0263	0	0	0.00125	0	0	0	0	0.0025	0.00478	0	0	0	0	0.0425	0	0	0	0	0	0	0	0
Rhodoferax	0	0	0	0	0	0	0.00125	0	0	0	0	0	0	0	0.00125	0	0	0	0	0	0	0	0	0	0	0	0	0	0	0	0	0	0	0	0	0	0	0	0	0	0	0	0	0.00375	0	0	0	0	0
Propionibacterium	0	0	0	0	0.00655	0	0	0	0	0	0	0	0.03	0	0	0	0	0	0	0	0	0	0	0	0	0	0	0	0	0	0.00165	0	0	0	0	0.00159	0	0	0	0	0	0	0	0	0	0	0	0	0
Allisonella	0.0188	0	0	0	0	0	0	0	0	0	0	0	0	0	0	0	0	0	0	0	0	0	0	0	0	0	0.0125	0	0	0	0	0	0	0	0.015	0	0	0	0	0	0	0.00125	0	0	0	0	0.0801	0	0
Eisenbergiella	0	0	0	0	0	0	0.0113	0	0	0	0	0	0	0	0.00499	0	0	0.00623	0	0	0.0363	0	0	0.00875	0	0	0	0	0	0	0	0	0	0	0.00125	0	0	0	0	0	0	0	0	0	0	0	0	0	0.00125
Variovorax	0	0.005	0.0025	0.00125	0.0131	0	0	0.0184	0.00125	0.031	0.00166	0	1.24	0.00332	0.00125	0.017	0	0	0	0	0.00125	0.0171	0	0.0025	0.0838	0.0025	0.0025	0.0112	0.00251	0.00125	0.0658	0.005	0	0.0334	0	0.269	0.0025	0	0.0293	0.00125	0	0.0312	0.00125	0	0.00376	0.0025	0	0.0594	0.0025
Arthrobacter	0	0.0375	0.0138	0.00501	0.139	0.00375	0.0025	0.161	0.0575	0.346	0.00997	0.00626	7.87	0.0249	0.00374	0.112	0.00184	0.00156	0.0257	0	0.00375	0.156	0.0188	0.01	0.887	0.04	0.00375	0.0799	0.01	0.00501	0.55	0.025	0.0025	0.299	0.00375	2.71	0.0175	0.00331	0.176	0.0113	0.00125	0.155	0.015	0.00751	0.0476	0.00876	0.00375	0.452	0.0187
Abiotrophia	0.00251	0.00875	0.0426	0.00125	0.441	0.183	0.00125	0	0.00125	0.0689	0.00665	0.0025	0.0288	0.232	0.00125	0.0102	0.00919	0	0.115	0.0764	0.00125	0.612	0.0563	0.00125	0.025	0.02	0.00125	0.62	0.187	0.0025	0.0198	0	0.00626	0.0134	0.00125	0.282	0.00375	0.00331	0	0.00751	0.0576	0.0125	0.00625	0.00125	0.827	0.0601	0.00125	0.0033	0.00624
Cloacibacillus	0	0	0	0	0	0	0	0	0	0	0	0	0	0	0.00125	0	0	0.00311	0	0	0	0	0	0.113	0	0	0.00125	0	0	0	0	0	0	0	0	0	0	0.00663	0	0	0.02	0	0	0	0	0	0	0	0
Vagococcus	0	0	0	0	0	0	0	0	0	0	0	0	0	0	0	0	0	0	0	0	0	0	0	0	0	0	0	0	0	0	0	0	0	0	0	0	0	0	0	0	0	0	0	0	0	0	0	0	0
Raoultella	0	0	0	0.0275	0	0	0	0	0	0	0	0	0	0	0	0	0	0	0	0	0	0	0	0	0	0	0	0	0	0	0	0	0.00125	0	0.00125	0	0	0	0	0	0	0	0	0.00125	0	0	0	0	0
Burkholderia	0	0	0	0	0	0	0	0	0	0	0	0	0.0125	0	0	0	0	0	0	0	0	0	0	0.00125	0	0	0	0	0	0.00125	0	0	0	0	0	0	0	0	0	0	0	0	0	0	0	0	0	0.00165	0.00125
Pyramidobacter	0	0	0	0	0	0	0	0	0	0	0	0	0	0	0	0	0	0	0	0	0.0876	0	0	0.00875	0.005	0	0	0	0	0	0	0	0	0	0	0	0	0	0	0	0	0	0.0025	0	0.00626	0.00125	0.00125	0	0
Granulicatella	0.0263	1.41	2.27	0.0401	2.63	1.89	0.025	2.93	2.25	0.994	3.6	0.0213	2.37	8.68	0.0275	1.19	4.01	0.0249	7.66	2.44	0.02	3.72	2	0.0288	1.14	1.36	0.0175	1.39	3.28	0.0275	0.522	0.545	0.125	2.28	0.0288	2.58	1.68	0.0381	0.487	1.21	0.0175	2.81	2.57	0.0526	0.976	0.915	0.0338	2.2	2.06
Anaerofilum	0	0	0	0	0	0	0.00125	0	0	0	0	0	0	0	0	0	0	0	0	0	0.00125	0	0	0	0	0	0.00751	0	0	0	0	0	0	0	0.00375	0	0	0	0	0	0	0	0	0	0	0	0	0	0
Pandoraea	0	0	0	0	0	0	0	0	0	0	0	0	0.0413	0	0	0	0	0	0	0	0	0	0.00125	0	0.00125	0	0	0	0	0	0	0	0	0	0	0.00638	0	0	0	0	0	0.0025	0.00125	0	0	0	0	0	0
Aquabacterium	0	0	0	0	0	0	0	0	0	0	0	0	0.0025	0	0	0	0	0	0	0	0	0	0	0	0.00125	0	0	0	0	0	0	0	0	0	0	0	0	0	0	0	0	0	0	0	0	0	0	0	0
Sporobacter	0	0	0	0	0	0	0	0	0	0	0	0	0	0	0	0	0	0	0	0	0	0	0	0	0	0	0.0025	0	0	0	0	0	0	0	0.00375	0	0	0	0	0	0.00876	0	0	0	0	0	0	0	0
Candidatus_Pelagibacter	0	0	0	0	0	0	0	0	0	0	0	0	0	0	0	0	0	0	0	0	0	0	0	0	0	0	0	0	0	0.00125	0	0	0	0	0	0	0	0	0	0	0	0	0	0	0	0	0	0	0
Peptoniphilus	0.00125	0	0	0	0	0	0	0	0	0	0	0	0.0163	0	0	0	0	0	0	0	0	0	0	0.00125	0	0	0	0	0	0	0	0	0	0	0	0	0	0	0	0	0	0	0	0	0	0	0	0	0
Akkermansia	0.00251	0	0	0.0025	0	0	0.00125	0	0.00125	0.00344	0.0249	0.00125	0.0338	0	0.105	0	0	0.00311	0	0	0.00125	0	0.00876	0.0025	0.00125	0.00125	0.0188	0	0	0.00375	0	0	0.0138	0.00167	1.73	0.0223	0	0.00331	0	0	0.82	0	0	0.00375	0	0	0.22	0.00825	0
Staphylococcus	0	0.00125	0	0	0	0	0	0.00335	0.00125	0	0.00166	0	1.93	0.00498	0	0.0017	0	0	0.00513	0	0	0.00513	0	0	0.0025	0.00125	0	0.00125	0.00125	0	0.0642	0	0.00125	0.00501	0	0	0	0	0.0699	0	0	0.0324	0.00125	0.00125	0.00125	0	0.00125	0.0297	0.00125
Methylophilus	0	0	0	0	0	0	0	0	0	0	0	0	0	0	0	0	0	0	0	0	0.00125	0	0	0	0	0	0	0	0	0	0	0	0	0	0	0	0	0	0	0	0	0	0	0	0	0	0	0	0
Oxalobacter	0	0	0	0	0	0	0	0	0	0	0	0	0	0	0	0	0	0	0	0	0.0275	0	0	0	0	0	0	0	0	0.00751	0	0	0	0	0.0513	0	0	0	0	0	0.0138	0	0	0	0	0	0	0	0
Romboutsia	0.0251	0	0.00751	1.11	0	0.00125	0.00501	0	0	0.00172	0.00166	0.005	0	0.00498	2.08	0	0	0.475	0.00171	0	0.025	0	0.00125	0.0025	0.00375	0.00125	0.121	0.00624	0	0.0025	0	0	1	0	0.28	0	0	1.09	0.00225	0	0.0576	0.00125	0.00125	0.0626	0	0.00125	0.00876	0.0033	0
Peptostreptococcus	0.01	0.09	0.706	0.00501	0.432	1.17	0.00376	0.0687	0.786	0.351	2.71	0.00125	0.783	0.209	0.00125	0.202	1.12	0.00623	0.0821	2.1	0.00125	0.491	1.13	0.00625	0.834	2.36	0.00375	0.888	1.06	0.0025	0.0296	1.39	0.0275	0.242	0.00626	0.392	1.1	0.00497	0.246	4.86	0.00626	0.131	0.643	0.0025	0.37	1.89	0.0025	0.652	0.97
Mycobacterium	0	0	0	0	0	0	0	0	0	0	0	0	0	0	0	0	0	0	0	0	0	0	0	0	0	0	0	0	0	0	0	0	0	0	0	0	0	0	0	0	0	0.00125	0	0	0	0	0.00125	0	0
Perlucidibaca	0	0	0	0	0	0	0	0	0	0	0	0	0	0	0	0	0	0	0	0	0	0	0	0	0	0	0	0	0	0	0	0	0	0	0	0	0	0	0	0	0	0	0	0	0	0	0	0	0
Arenimonas	0	0	0	0	0	0	0	0	0	0	0	0	0	0	0	0	0	0	0	0	0	0	0	0	0	0	0	0	0	0	0	0	0	0	0	0	0	0	0	0	0	0	0	0	0	0	0	0	0
Nisaea	0	0	0	0	0	0	0	0	0	0	0	0	0	0	0	0	0	0	0	0	0	0	0	0	0	0	0	0	0	0	0	0	0	0	0	0	0	0.00166	0	0	0	0	0	0	0	0	0	0	0
Morganella	0	0	0	0	0	0	0	0	0	0	0	0	0	0	0	0	0	0.00156	0	0	0.402	0	0	0	0	0	0	0	0	0	0	0	0	0	0	0	0	0	0	0	0	0	0	0	0	0	0.00125	0	0
Simonsiella	0	0	0	0	0	0	0	0	0	0	0	0	0	0	0	0	0	0	0	0.0564	0	0	0	0	0	0	0	0	0	0	0	0	0	0	0	0	0	0	0	0	0	0	0	0	0	0	0	0	0
Rikenella	0	0	0	0	0	0	0	0	0	0	0	0	0.0163	0	0	0	0	0	0	0	0	0	0	0	0	0	0	0	0	0	0	0.0025	0.00626	0	0	0.00797	0	0	0	0	0	0.0025	0	0.0025	0	0	0.00125	0.00165	0
Clostridium_XI	0	0	0.00125	0	0	0	0	0	0	0	0	0	0	0	0	0	0	0	0	0	0	0	0	0	0	0	0	0	0	0	0	0	0.00125	0	0	0	0	0	0	0	0	0	0	0	0	0	0	0	0
Mucispirillum	0	0	0	0	0	0	0	0	0	0	0	0	0.0588	0	0.00125	0.0034	0	0	0	0	0.00125	0	0	0.00125	0	0.00125	0	0	0	0.00501	0.00494	0	0.00751	0	0.00125	0.0112	0	0	0	0	0	0	0	0	0	0	0	0	0
Morococcus	0.0338	0.218	0.334	0.00751	11.1	1.61	0.0125	0.0452	0.0288	0.465	0.0598	0.02	0.03	0.0797	0.0137	0.0425	0.0423	0.0109	14.1	3.93	0.00876	10.8	0.103	0.0075	1.78	0.313	0.0175	8.46	0.281	0.0125	1.21	0.0213	0.0138	0.179	0.0225	8.13	0.31	0.00994	4.14	0.569	0.00626	2.54	0.339	0.00626	2.38	1.86	0.0138	0.099	0.0462
Helicobacter	0	0	0	0	0.00164	0	0	0	0	0.00172	0	0.00125	0.01	0	0	0.0017	0	0	0.00171	0	0	0	0	0.00125	0.0025	0	0	0.00125	0	0	0	0	0.00501	0.00167	0	0	0	0	0.00451	0	0	0	0	0.00125	0	0	0	0.00495	0
GpI	0	0	0	0	0	0	0	0	0	0	0	0	0	0	0	0	0	0	0	0	0	0	0	0	0	0	0	0	0	0	0	0	0	0	0	0	0	0	0	0	0	0	0	0	0	0	0	0	0
Gordonibacter	0	0	0	0.00751	0	0	0.0125	0	0	0	0	0	0	0	0	0	0	0.00156	0	0	0.015	0	0	0	0	0	0.03	0	0	0	0	0	0	0	0.005	0	0	0.00166	0	0	0.00375	0	0	0	0	0	0	0	0
Herbaspirillum	0	0	0	0	0	0	0	0	0	0	0	0	0.0025	0	0	0	0	0	0	0	0	0	0	0	0	0	0	0	0	0	0	0	0	0	0	0	0	0	0	0	0	0	0	0	0	0	0	0	0
Dietzia	0.00752	0	0	0.00125	0	0	0	0	0	0.00172	0	0.00751	0.0325	0	0.00374	0	0	0	0	0	0.0025	0	0	0.0163	0.00125	0.00125	0.00125	0	0	0.00125	0.00329	0	0.00876	0	0.0025	0.00319	0	0.0282	0	0	0	0.00125	0	0.0025	0	0	0.00375	0	0
Acetanaerobacterium	0	0	0	0	0	0.00125	0	0	0.0025	0	0	0	0	0.00166	0	0	0.00368	0.00623	0.00171	0.00125	0.1	0.00171	0	0.00125	0	0.00125	0.412	0	0	0	0	0.00125	0.00125	0.00167	0	0	0.00125	0	0	0.00125	0.113	0.0025	0	0	0.00125	0	0	0	0.00125
Hydrogenoanaerobacterium	0	0	0	0	0	0	0	0	0	0	0	0	0	0	0	0	0	0	0	0	0.00125	0	0	0	0	0	0.00125	0	0	0	0	0	0	0	0	0	0	0	0	0	0	0	0	0	0	0	0	0	0
Enterobacter	0.0326	0	0	0	0	0	0	0	0.0663	0	0	0.634	0.0113	0	0.00499	0.0017	0	0	0	0	0.00876	0	0	0.0025	0	0	0.00125	0.00125	0	0.00125	0.00165	0	0.0563	0.0734	0.02	0	0	0.0249	0	0	0.00125	0	0	0.0125	0	0	0.00125	0	0
Fluviicola	0	0	0	0	0	0	0	0	0	0	0	0	0	0	0	0	0	0	0	0	0	0	0	0	0	0	0	0	0	0	0	0	0	0	0	0	0	0	0	0	0	0	0	0	0	0	0	0	0
Azoarcus	0	0	0	0	0	0	0	0	0	0	0	0	0	0	0	0	0	0	0	0	0	0	0	0	0	0	0	0	0	0	0	0	0	0	0	0	0	0	0	0	0	0	0	0	0	0	0	0	0
Filifactor	0	0.233	0.0613	0	0.473	0.761	0.00125	0.0067	0.0125	0.00172	0.00166	0	0.822	0.183	0.00125	0.294	0.0423	0	0.0342	0.0651	0.0025	0.133	0.106	0	1.08	0.617	0	0.24	0.43	0.00125	0.443	0.0838	0.00125	0.0134	0.0025	0.0829	0.0826	0	0.144	0.175	0	0.0674	0.18	0.00125	0.0413	0.158	0.0025	0.517	0.0612
Pseudoramibacter	0	0	0	0	0	0	0	0	0	0	0	0	0.0025	0	0	0	0	0	0	0	0.0025	0	0	0	0.0188	0.00499	0	0	0.00251	0	0.00165	0	0	0	0	0	0	0	0	0	0	0	0	0	0.0025	0.00501	0	0.00495	0
Victivallis	0	0	0	0	0	0	0	0	0	0	0	0	0	0	0.00125	0	0	0	0	0	0	0	0	0	0	0	0.0288	0	0	0.00125	0	0	0	0	0.109	0	0	0	0	0	0.0576	0	0	0	0	0	0	0	0
Escherichia/Shigella	0.0351	0	0.0163	0.0901	0.0213	0.00626	0.814	0.00335	0.00625	0.00172	0.00499	4.7	0.045	0.00996	0.641	0	0.0129	0.121	0	0	7.86	0.00342	0.0288	0.503	0.015	0.00375	0.0613	0	0	0.631	0.00658	0	1.42	0.00668	0.0626	0.00957	0.00125	3.06	0.0113	0.00125	0.02	0.00499	0.00125	13.8	0.0025	0	0.159	0.0116	0.00125
Fusicatenibacter	2.58	0	0	1.75	0	0	1.59	0	0	0	0	0.0113	0	0.00166	2.5	0	0	3.8	0	0	2.68	0	0	1.07	0	0	0.667	0.00125	0.00125	2.39	0	0	2.44	0	1.13	0	0	0.449	0	0	0.971	0	0	0.0113	0	0	1	0	0
Thermus	0	0	0	0	0	0	0	0	0	0	0	0	0	0	0	0	0	0	0	0	0	0	0	0	0	0	0	0	0	0	0	0	0	0	0	0	0	0	0	0	0	0	0	0	0.00125	0.0501	0	0	0.00125
Delftia	0.0601	0.00625	0.00876	0.0213	0.0311	0	0.03	0.0352	0.01	0.0654	0	0.213	1.93	0.0116	0.0374	0.0255	0.00184	0.0202	0.00513	0.00125	0.0325	0.0342	0.00125	0.271	0.133	0.00999	0.0163	0.015	0.00125	0.00876	0.104	0.005	0.105	0.0384	0.025	0.458	0.00501	0.326	0.0271	0.005	0.00751	0.0387	0.00125	0.03	0.0113	0	0.0726	0.0809	0.00499
Curvibacter	0	0	0	0	0	0	0	0	0	0	0	0	0.005	0	0.00125	0	0	0	0	0	0	0	0	0	0	0	0	0	0	0	0	0	0	0	0	0	0	0	0	0	0	0	0	0	0	0	0	0	0
Lactococcus	0	0	0	0	0	0	0	0	0	0	0	0	0.00125	0	0	0	0	0	0	0	0	0	0	0	0	0	0	0	0	0	0	0	0	0	0.00125	0	0	0	0	0	0	0	0	0	0	0	0	0	0
Lactonifactor	0.00125	0	0	0	0	0	0.00751	0	0	0	0	0.00125	0	0	0.00374	0	0	0.00467	0	0	0	0	0	0.00375	0	0	0	0	0	0.01	0	0	0.02	0	0	0	0	0.0878	0	0	0	0	0	0	0	0	0	0	0
Cryptomonadaceae	0	0	0	0	0	0	0	0	0	0	0	0	0	0	0	0	0	0	0	0	0	0	0	0	0	0	0	0	0	0	0	0	0	0	0	0	0	0	0	0	0	0	0	0	0	0	0	0	0
Bradyrhizobium	0	0	0	0	0	0	0	0	0	0	0	0	0.00125	0	0	0	0	0	0	0	0	0	0	0	0	0	0	0	0	0.00375	0	0	0.00125	0	0	0.00159	0	0.00166	0	0	0	0.00125	0	0	0	0	0	0	0
Parvimonas	0.00125	0.0975	0.0576	0.00125	0.221	0.708	0.00125	0.00335	0.015	0.00172	0.00332	0.0025	0.366	0.529	0.00125	0.297	0.978	0	0.0205	0.0576	0.0025	0.419	0.737	0.03	0.723	1.18	0.00751	0.347	0.198	0.0025	0.797	0.17	0.0313	0.729	0.0025	0.105	0.221	0.00994	0.147	0.475	0.00125	0.0562	0.271	0.00375	0.0701	0.175	0.00125	0.37	0.0712
Cupriavidus	0	0	0	0	0	0	0	0	0	0.00344	0	0	0.01	0	0	0	0	0	0	0	0	0	0	0	0.0025	0.00125	0	0.00125	0	0	0.00165	0	0	0	0	0.00478	0	0	0	0	0	0	0	0	0	0	0	0	0
Tessaracoccus	0	0	0	0	0.00328	0	0	0	0	0.00689	0	0	0.0025	0	0	0	0	0	0	0	0	0.00171	0	0	0.00125	0	0	0	0	0	0	0	0	0	0	0.00478	0	0	0	0	0	0.0025	0.00125	0	0	0.00125	0	0	0
Terrisporobacter	0.00626	0	0	0	0	0	0	0	0	0	0	0.00375	0	0	0	0	0	0.0234	0	0	0	0	0	0.00125	0	0	0.00375	0	0	0.00125	0	0	0.00125	0	0.025	0	0	0.00663	0	0	0	0	0	0.0125	0	0	0	0	0
Johnsonella	0	0.02	0.00626	0	0.00164	0.00125	0	0	0.00125	0	0	0.00125	0.0113	0.00166	0	0	0	0	0	0.00376	0	0.00342	0.00375	0	0.00125	0.00125	0	0.0187	0.0188	0	0.0214	0.00125	0	0	0	0	0.00125	0	0.00451	0.005	0	0.00125	0	0	0	0	0	0.00165	0
Desulfomicrobium	0	0	0	0	0	0	0	0	0	0	0	0	0.00625	0.00166	0	0	0	0	0	0	0	0	0	0	0	0	0	0.0025	0.0113	0	0	0	0	0	0	0	0	0	0	0.0025	0	0.00125	0.0025	0	0	0.00125	0	0.00495	0
Rhizobium	0	0	0	0	0	0	0.00125	0	0	0	0	0.0025	0	0	0.00125	0	0	0	0	0	0.00125	0	0	0.0025	0	0	0.00125	0	0	0	0	0	0.00375	0	0.00125	0	0	0.00497	0	0	0	0	0	0.00125	0	0	0	0	0
Bilophila	0.0251	0	0	0.0601	0	0	0	0	0	0	0	0.0363	0	0.00166	0.0312	0	0	0.0374	0	0.00125	0.155	0	0	0.0313	0	0	0.1	0.00125	0	0.239	0	0	0.0663	0	0.06	0	0	0	0	0	0.0613	0	0	0	0.00125	0	0.338	0.00165	0
Cellvibrio	0	0	0	0	0	0	0	0	0	0.00172	0	0	0.025	0	0	0	0	0	0	0	0	0	0	0	0	0	0	0	0	0	0	0	0	0	0	0	0	0	0	0	0	0	0	0	0	0	0	0	0
Candidatus_Endomicrobium	0	0.0025	0	0	0.00164	0.00125	0	0	0	0	0	0	0	0	0	0	0	0	0	0	0	0	0	0	0	0	0	0.00499	0.00626	0	0	0	0	0	0	0	0	0	0	0	0	0	0	0	0	0	0	0.0033	0.00125
Cellulophaga	0	0	0	0	0	0	0	0	0	0	0	0	0	0	0	0	0	0	0	0	0	0	0	0	0	0	0	0	0	0	0	0	0	0	0	0	0	0	0	0	0	0	0	0	0	0	0	0	0
Rhodobacter	0	0	0	0	0	0	0	0	0	0	0	0	0	0	0	0	0	0	0	0	0	0	0	0	0	0	0	0	0	0	0	0	0	0	0	0	0	0	0	0	0	0	0	0	0	0	0	0	0
Ralstonia	0	0	0	0	0	0	0	0	0	0	0	0	0.0075	0	0	0	0	0	0	0	0	0	0	0	0	0	0	0	0	0	0	0	0	0	0	0.00478	0	0	0	0	0	0	0	0	0	0	0	0	0
Reyranella	0	0	0	0	0	0	0	0	0	0	0	0	0	0	0	0	0	0	0	0	0	0	0	0	0	0	0	0	0	0	0	0	0	0	0	0	0	0	0	0	0	0	0	0	0	0	0	0	0
Rhodopseudomonas	0	0	0	0	0	0	0	0	0	0	0	0	0	0	0	0	0	0	0	0	0	0	0	0	0	0	0	0	0	0	0	0	0	0	0	0	0	0	0	0	0	0	0	0	0	0	0	0	0
Roseomonas	0	0	0	0	0	0	0	0	0	0	0	0	0	0	0	0	0	0	0	0	0	0	0	0	0	0	0	0	0	0	0	0	0	0	0	0	0	0	0	0	0	0	0	0	0	0	0	0	0
Rubinisphaera	0	0	0	0	0	0	0	0	0	0	0	0	0	0	0.00125	0	0	0	0	0	0	0	0	0	0	0	0	0	0	0	0	0	0	0	0	0	0	0	0	0	0	0	0	0	0	0	0	0	0
Rickettsia	0	0	0	0	0	0	0	0	0	0	0	0	0	0	0	0	0	0	0	0	0	0	0	0	0	0	0	0	0	0	0	0	0	0	0	0	0	0	0	0	0	0	0	0	0	0	0	0	0
Aerococcus	0	0	0	0	0	0	0	0	0	0	0	0	0.0138	0	0	0	0	0	0	0	0	0	0	0	0.00125	0	0	0	0	0	0	0	0	0	0	0	0	0	0	0	0	0	0	0	0	0	0	0	0
Streptomyces	0	0	0	0	0	0	0	0	0	0	0	0	0.0238	0	0	0	0	0	0	0	0	0	0	0	0	0	0	0	0	0	0	0	0	0	0	0	0	0	0	0	0	0	0	0	0	0	0	0	0
Blastocatella	0	0	0	0	0	0	0	0	0	0	0	0	0	0	0	0	0	0	0	0	0	0	0	0	0	0	0	0	0	0	0	0	0	0	0	0	0	0	0	0	0	0	0	0	0	0	0	0	0
Tepidimonas	0	0	0	0	0	0	0	0	0	0	0	0	0.01	0	0	0	0	0	0	0	0	0	0	0	0.00125	0	0	0	0	0	0	0	0	0	0	0.00638	0	0	0	0	0	0.00125	0	0	0	0	0	0	0
Steroidobacter	0	0	0	0	0	0	0	0	0	0	0	0	0	0	0	0	0	0	0	0	0	0	0	0	0	0	0	0	0	0	0	0	0	0	0	0	0	0	0	0	0	0	0	0	0	0	0	0	0
Bosea	0.00251	0.0025	0.00501	0.00376	0.0164	0	0	0.0201	0.0238	0.0603	0.00499	0	1.57	0.00996	0.00125	0.0289	0	0	0.00513	0	0	0.0257	0.00375	0.005	0.174	0.00749	0.00125	0.0187	0.00501	0.0025	0.12	0.0113	0.00375	0.0467	0.00125	0.603	0.0025	0.00497	0.0271	0.0025	0	0.0312	0.0025	0.00125	0.01	0.00376	0.00125	0.0644	0.00624
Bordetella	0	0	0	0	0	0	0	0	0	0	0	0	0	0	0	0	0	0	0	0	0	0	0	0	0	0	0	0	0	0	0	0	0	0	0	0	0	0	0	0	0	0	0	0	0	0	0	0	0
Terrimonas	0	0	0	0	0	0	0	0	0	0	0	0	0	0	0	0	0	0	0	0	0	0	0	0	0	0	0	0	0	0	0	0	0	0	0	0	0	0	0	0	0	0	0	0	0	0	0	0	0
Vibrionimonas	0	0	0	0	0	0	0	0	0	0	0	0	0.00125	0	0	0	0	0	0	0	0	0	0	0	0.00125	0	0	0	0	0	0	0	0	0	0	0	0	0	0	0	0	0	0	0	0	0	0	0	0
Vogesella	0	0	0	0	0	0	0	0	0	0	0	0	0	0	0	0	0	0	0	0	0	0	0	0	0	0	0	0	0	0	0	0	0	0	0	0	0	0	0	0	0	0	0	0	0	0	0	0	0
Wolinella	0	0	0	0	0	0	0	0	0	0	0	0	0	0	0	0	0	0	0	0	0	0.00513	0.0025	0	0.0625	0.00999	0	0.00375	0	0	0.00329	0	0	0	0	0	0	0	0	0	0	0	0	0	0.00125	0.0025	0	0.00825	0.00125
Thermogutta	0	0	0	0	0	0	0	0	0	0	0	0	0	0	0	0	0	0	0	0	0	0	0	0	0	0	0	0	0	0	0	0	0	0	0	0	0	0	0	0	0	0	0	0	0	0	0	0	0
Beijerinckia	0	0	0	0	0	0	0	0	0	0	0	0	0	0	0	0	0	0	0	0	0	0	0	0	0	0	0	0	0	0	0	0	0	0	0	0	0	0	0	0	0	0	0	0	0	0	0	0	0
Undibacterium	0	0	0	0	0	0	0	0	0	0	0	0	0	0	0	0	0	0	0	0	0	0	0	0	0	0	0	0	0	0	0	0	0	0	0	0	0	0	0	0	0	0	0	0	0	0	0	0	0
Shewanella	0	0	0	0	0	0	0	0	0	0	0	0	0	0	0	0	0	0	0	0	0	0	0	0	0	0	0	0	0	0	0	0	0	0	0	0	0	0	0	0	0	0	0	0	0	0	0	0	0
Buttiauxella	0	0	0	0	0	0	0	0	0	0	0	0	0	0	0	0	0	0	0	0	0	0	0	0	0	0	0	0	0	0	0	0	0	0	0	0	0	0	0	0	0	0	0	0	0	0	0	0	0
Singulisphaera	0	0	0	0	0	0	0	0	0	0	0	0	0	0	0	0	0	0	0	0	0	0	0	0	0	0	0	0	0	0	0	0	0	0	0	0	0	0	0	0	0	0	0	0	0	0	0	0	0
Acidovorax	0	0	0	0	0	0	0	0	0	0	0	0.00125	0.00375	0	0.00125	0	0	0	0	0	0	0	0	0.00375	0.00125	0	0	0	0	0	0.00165	0	0.0025	0	0	0.00319	0	0.00166	0	0	0	0	0	0.00125	0	0	0	0	0
Scardovia	0	0.00125	0.0025	0	0.00164	0.0113	0	0	0	0.00689	0	0.00125	1.03	0.0149	0	0	0	0	0	0.00626	0	0.0103	0.0025	0	0.01	0.00125	0	0.00499	0.00125	0	0	0	0	0	0	0.00797	0.00125	0	0	0	0	0	0	0.00125	0.00751	0.00376	0	0.0132	0.0025
Achromobacter	0.0626	0.00125	0	0.0225	0	0	0.0263	0.00335	0.00125	0	0	0.135	0.0463	0.00166	0.0449	0.0017	0	0.0156	0	0	0.045	0.00171	0	0.206	0.00625	0.0025	0.0163	0.0025	0.00125	0.0263	0.00329	0	0.186	0	0.0263	0.0159	0	0.245	0	0	0.00876	0.0025	0	0.0651	0	0	0.0726	0.00165	0
Snodgrassella	0	0	0	0	0	0	0	0	0	0	0	0	0	0	0	0	0	0	0	0	0	0	0	0	0	0	0	0	0	0	0	0	0	0	0	0	0	0	0	0	0	0	0	0	0	0	0	0	0
Sphingomicrobium	0	0	0	0	0	0	0	0	0	0	0	0	0	0	0	0	0	0	0	0	0	0	0	0	0	0	0	0	0	0	0	0	0	0	0	0	0	0	0	0	0	0	0	0	0	0	0	0	0
Bulleidia	0	0	0	0	0	0	0	0	0.005	0	0	0.00125	0.00625	0.00166	0	0	0	0	0	0	0	0.0103	0.0238	0.0025	0.0175	0.00375	0	0.00125	0.01	0	0.0658	0.00125	0	0	0	0.0207	0.00876	0	0.0113	0.0138	0	0.00125	0.00625	0	0.0113	0.00626	0	0.0248	0.00624
Spirochaeta	0	0	0	0	0	0	0	0	0	0	0	0	0	0	0	0	0	0	0	0	0	0	0	0	0.0188	0.00125	0	0.0112	0.00376	0	0	0	0	0	0	0	0	0	0	0	0	0	0	0	0	0	0	0	0
Soonwooa	0	0	0	0	0.0868	0.101	0	0	0	0	0	0	0	0	0.00125	0.268	0.0147	0	0	0.00125	0	0	0	0	0	0	0	0	0	0	0	0	0	0.00167	0	0	0	0	0	0	0	0	0	0	0	0	0.00125	0	0
Spartobacteria_genera_incertae_sedis	0	0	0	0	0	0	0	0	0	0	0	0	0	0	0	0	0	0	0	0	0	0	0	0	0	0	0	0	0	0	0	0	0	0	0	0	0	0	0	0	0	0	0	0	0	0	0	0	0
Sphingobacterium	0.0614	0	0	0.0113	0	0	0.0325	0	0	0	0	0.186	0	0	0.0537	0	0	0.0249	0	0	0.0375	0	0	0.289	0	0	0.0225	0	0	0.0125	0	0	0.121	0	0.0363	0	0	0.302	0	0	0.0113	0	0	0.0313	0	0	0.0663	0	0
Loktanella	0	0	0	0	0	0	0	0	0	0	0	0	0	0	0	0	0	0	0	0	0	0	0	0	0	0	0	0	0	0	0	0	0	0	0	0	0	0	0	0	0	0	0	0	0	0	0	0	0
Limnohabitans	0	0	0	0	0	0	0	0	0	0	0	0	0	0	0	0	0	0	0	0	0	0	0	0	0	0	0	0	0	0	0	0	0	0	0	0	0	0	0	0	0	0	0	0	0	0	0	0	0
Mesorhizobium	0	0	0	0	0	0	0	0	0	0	0	0	0	0	0	0	0	0	0	0	0	0	0	0	0	0	0	0	0	0	0	0	0	0	0	0.00319	0	0	0	0	0	0	0	0	0	0	0	0	0
Macrococcus	0	0	0	0	0	0	0	0	0	0	0	0	0	0	0	0	0	0	0	0	0	0	0	0	0	0	0	0	0	0	0	0	0	0	0	0	0	0	0	0	0	0	0	0	0	0	0	0	0
Altererythrobacter	0	0	0	0	0	0	0	0	0	0	0	0	0.0213	0	0	0	0	0	0	0	0	0	0	0	0	0	0	0	0	0	0	0	0	0	0	0	0	0	0	0	0	0	0	0	0	0	0	0	0
Amycolatopsis	0	0	0	0	0	0	0	0	0	0	0	0	0	0	0	0	0	0	0	0	0	0	0	0	0	0	0	0	0	0	0	0	0	0	0	0	0	0	0	0	0	0	0	0	0	0	0	0	0
Alloscardovia	0	0	0.0601	0	0	0	0	0	0	0	0	0	0	0.00332	0	0	0.00184	0	0	0	0	0	0	0	0	0	0	0	0	0	0.00165	0.313	0	0	0	0	0	0	0	0.0025	0	0	0	0	0	0	0	0	0
Legionella	0	0	0	0	0	0	0	0	0	0	0	0	0	0	0	0	0	0	0	0	0	0	0	0	0	0	0	0	0	0	0	0	0	0	0	0	0	0	0	0	0	0	0	0	0	0	0	0	0
Mobiluncus	0	0	0	0	0	0	0.00125	0.00503	0.245	0	0	0.00125	0	0.0631	0	0	0.00184	0	0	0	0	0	0	0	0	0	0	0.00125	0.0225	0	0.00165	0.542	0	0	0	0.00478	0.463	0	0	0.246	0	0	0.0025	0	0.01	0.0263	0	0	0.00999
Anaerorhabdus	0	0	0	0	0	0	0	0	0	0	0	0	0	0	0.00374	0	0	0.00311	0	0	0	0	0	0.00125	0	0	0	0	0	0	0	0	0	0	0	0	0	0	0	0	0	0	0	0	0	0	0.00876	0	0
Nesterenkonia	0	0	0	0	0	0	0	0	0	0	0	0	0.00125	0	0	0	0	0	0	0	0	0	0	0	0	0	0	0	0	0	0	0	0	0	0	0.00159	0	0	0	0	0	0	0	0	0	0	0	0	0
Anaerovorax	0	0	0	0	0.00491	0.0138	0	0	0	0	0	0	0	0.00166	0	0.11	0.259	0	0.00342	0.00501	0.00125	0.0205	0.0889	0	0.0963	0.29	0.00125	0.0287	0.465	0.00125	0.00165	0.154	0	0.015	0.00125	0	0.00501	0.00166	0.0135	0.204	0	0.0187	0.113	0	0	0.00125	0	0	0
Cryptobacterium	0	0.0025	0.015	0	0.00328	0.00125	0	0	0	0	0	0	0	0	0	0	0	0	0	0	0	0.00342	0.0025	0	0.0075	0	0	0.00125	0.00125	0	0.00165	0.00125	0	0	0	0.00319	0	0	0	0	0	0	0.0025	0.00125	0.0125	0.00876	0	0	0.00125
Methanobrevibacter	0	0	0	0	0	0.00125	0	0	0	0	0	0	0.0025	0	0.00125	0	0	0	0	0	0.0225	0	0	0	0	0.00125	0.00375	0	0.00251	0	0	0	0	0	0	0	0	0	0	0	0.444	0	0.00125	0	0	0	0	0	0
Microbacterium	0	0.00125	0	0	0	0	0	0	0	0	0	0	0.0075	0	0	0	0	0	0	0	0	0	0	0	0	0	0	0	0	0	0	0	0	0	0	0.00159	0	0	0	0	0	0	0	0	0	0	0	0	0
Methyloparacoccus	0	0	0	0	0	0	0	0	0	0	0	0	0	0	0	0	0	0	0	0	0	0	0	0	0	0	0	0	0	0	0	0	0	0	0	0	0	0	0	0	0	0	0	0	0	0	0	0	0
Gemmobacter	0	0	0	0	0	0	0	0	0	0	0	0	0	0	0	0	0	0	0	0	0	0	0	0	0	0	0	0	0	0	0	0	0	0	0	0	0	0	0	0	0	0	0	0	0	0	0	0	0
Enhydrobacter	0	0	0	0	0	0	0	0.00168	0.00125	0	0	0	0	0	0	0	0	0	0	0	0	0	0	0	0	0	0	0	0	0	0.00494	0	0	0	0	0	0	0	0	0	0	0	0	0	0	0	0	0	0
GpXIII	0	0	0	0	0	0	0	0	0	0	0	0	0	0	0	0	0	0	0	0	0	0	0	0	0	0	0	0	0	0	0	0	0	0	0	0	0	0	0	0	0	0	0	0	0	0	0	0	0
GpXII	0	0	0	0	0	0	0	0	0	0	0	0	0	0	0	0	0	0	0	0	0	0	0	0	0	0	0	0	0	0	0	0	0	0	0	0	0	0	0	0	0	0	0	0	0	0	0	0	0
Faucicola	0	0.0025	0.0138	0	0	0	0	0	0	0	0	0	0	0	0	0	0	0	0	0	0	0	0	0	0	0	0	0	0	0	0	0	0	0	0	0.00159	0	0	0	0	0	0.0537	0.03	0	0	0	0	0	0
Finegoldia	0.00501	0	0	0	0	0	0	0	0	0	0	0	0.01	0	0	0	0	0	0	0	0	0	0	0.00125	0.00125	0	0.0025	0	0	0	0.00165	0	0.00125	0	0	0	0	0	0	0	0	0	0	0	0	0	0	0	0
Gardnerella	0	0.00125	0.00125	0.0025	0.00164	0	0	0.0101	0	0.00517	0	0.005	0.04	0.00166	0	0.0034	0	0.00311	0	0	0.00375	0.00513	0	0.00125	0.01	0.00125	0.0363	0	0	0.0025	0.0115	0	0.0313	0.00834	0.00125	0.0415	0.00125	0.00497	0.00676	0	0.00125	0.00125	0	0.00501	0.0025	0	0	0.0116	0.00125
Anaeroplasma	0	0	0	0	0	0	0	0	0	0	0	0	0	0	0	0	0	0	0	0	0	0	0	0	0	0	0	0	0	0	0	0	0	0	0	0	0	0	0	0	0	0	0	0.00125	0	0	0	0	0
Kurthia	0	0	0	0	0	0	0	0	0	0	0	0	0	0	0	0	0	0	0	0	0	0	0	0	0	0	0	0	0	0	0	0	0	0	0	0	0	0	0	0	0	0	0	0	0	0	0	0	0
Knoellia	0	0	0	0	0	0	0	0	0	0	0	0	0.0338	0	0	0	0	0	0	0	0	0	0	0	0	0	0	0	0	0	0	0	0	0	0	0	0	0	0	0	0	0	0	0	0	0	0	0	0
Lachnospira	0	0	0	0	0	0	0	0	0	0	0	0	0	0	0.00499	0	0	0.201	0	0	0.0175	0	0	0	0	0	0	0	0	0	0	0	0	0	0.404	0	0	0	0	0	0.00876	0	0	0	0	0	0	0	0
Anaerocella	0	0	0	0	0	0	0	0	0	0	0	0	0	0	0	0	0	0	0	0	0	0	0	0	0	0	0	0.0025	0.00376	0	0	0	0	0	0	0	0	0	0	0	0	0	0	0	0	0	0	0	0
Eggerthia	0	0	0.00125	0	0	0.00375	0	0	0	0	0	0	0.0138	0.00996	0	0	0	0	0	0	0	0	0.0025	0	0.0225	0.00499	0	0	0	0	0	0.00125	0	0	0	0	0	0	0	0	0	0.00125	0.0025	0	0.00125	0.00125	0	0	0
Halobacteriovorax	0	0	0	0	0	0	0	0	0	0	0	0	0	0	0	0	0	0	0	0	0	0	0	0	0	0	0	0	0	0	0	0	0	0	0	0	0	0	0	0	0	0	0	0	0	0	0	0	0
Devosia	0	0	0	0	0	0	0	0	0	0	0	0	0	0	0	0	0	0	0	0	0	0	0	0	0	0	0	0	0	0.00125	0	0	0	0	0	0	0	0	0	0	0	0	0	0	0	0	0	0	0
Hyphomonas	0	0	0	0	0	0	0	0	0	0	0	0	0	0	0	0	0	0	0	0	0	0	0	0	0	0	0	0	0	0	0	0	0	0	0	0	0	0	0	0	0	0	0	0	0	0	0	0	0
Nitriliruptor	0	0	0	0	0	0	0	0	0	0.00172	0	0	0	0	0	0	0	0	0	0	0	0	0	0	0	0	0	0	0	0	0.00165	0	0	0	0	0.00159	0	0	0	0	0	0	0	0	0	0	0	0	0
Phyllobacterium	0.00125	0.00375	0.00501	0.00125	0.0147	0	0	0.0218	0.0138	0.0465	0.00332	0.0025	1.8	0.0083	0.00374	0.0289	0	0.00156	0.00684	0	0.0025	0.0274	0.00501	0.00875	0.125	0.00624	0	0.00624	0.00501	0.00375	0.0872	0.00625	0.00751	0.0517	0.00125	0.354	0.0025	0.00829	0.0271	0.00125	0	0.0262	0	0.00125	0.01	0.0025	0.00375	0.066	0.00125
Phycisphaera	0	0	0	0	0	0	0	0	0	0	0	0	0	0	0	0	0	0	0	0	0	0	0	0	0	0	0	0	0	0	0	0	0	0	0	0	0	0	0	0	0	0	0	0	0	0	0	0	0
Plesiomonas	0	0	0	0	0	0	0	0	0	0	0	0	0	0	0	0	0	0	0	0	0	0	0	0	0	0	0	0	0	0	0	0	0	0	0	0	0	0	0	0	0.168	0	0	0	0	0	0	0	0
Planctomicrobium	0	0	0	0	0	0	0	0	0	0	0	0	0	0	0	0	0	0	0	0	0	0	0	0	0	0	0	0	0	0	0	0	0	0	0	0	0	0	0	0	0	0	0	0	0	0	0	0	0
Cetobacterium	0	0	0	0	0	0	0	0	0	0	0	0	0	0	0	0	0	0	0	0	0	0	0	0	0	0	0	0	0	0	0	0	0	0	0	0	0	0	0	0	0	0	0	0	0	0	0	0	0
Chelatococcus	0.00752	0	0	0.00501	0	0	0.00376	0	0.0025	0	0	0.0375	0.0438	0	0.00998	0	0	0.00467	0.00171	0	0.00876	0	0	0.0313	0.005	0.00125	0.00375	0	0	0	0.00165	0	0.0225	0.00167	0.00375	0.0128	0	0.0514	0.00225	0	0.00125	0	0	0.0125	0	0	0.0138	0.00495	0.00125
Phocaeicola	0	0.0113	0.00125	0	0.00655	0.00375	0	0	0	0	0	0	0.0801	0.00166	0	0	0	0	0	0	0	0	0	0	0.0125	0.00624	0	0	0.00501	0	0.00988	0.0025	0	0	0	0.00478	0.00125	0	0	0.00125	0	0.00125	0.0025	0	0	0	0	0.0033	0
Phenylobacterium	0	0	0	0	0	0	0	0	0	0	0	0	0	0	0	0	0	0	0	0	0	0	0	0	0	0	0	0	0	0	0	0	0	0	0	0	0	0	0	0	0	0	0	0	0	0	0	0	0
Pseudohongiella	0	0	0	0	0	0	0	0	0	0	0	0	0	0	0.00125	0	0	0	0	0	0	0	0	0	0	0	0	0	0	0	0	0	0	0	0	0	0	0	0	0	0	0	0	0	0	0	0	0	0
Pseudoflavonifractor	0	0	0	0	0	0	0	0	0	0	0	0	0	0	0	0	0	0	0	0	0	0	0	0	0	0	0	0	0	0	0	0	0	0	0	0	0	0	0	0	0	0	0	0	0	0	0	0	0
Pseudoxanthomonas	0	0	0	0	0	0	0	0	0	0	0	0	0	0	0	0	0	0	0	0	0	0	0	0	0	0	0	0	0	0	0	0	0	0	0	0	0	0	0	0	0	0	0	0	0	0	0	0	0
Cellulosilyticum	0	0	0	0	0	0	0	0	0	0	0	0	0	0	0	0	0	0	0	0	0	0	0	0	0	0	0	0	0	0	0	0	0	0	0	0	0	0	0	0	0	0	0	0	0	0	0	0	0
Aeromicrobium	0.00752	0	0	0.0025	0.00328	0	0.0025	0	0.00125	0.00344	0.00166	0.0175	0.0563	0	0.00374	0.0017	0	0.00156	0	0	0.00375	0	0	0.0288	0.00625	0	0.0025	0	0	0	0.00329	0.00125	0.00501	0	0.01	0.0128	0	0.0232	0	0	0.00125	0	0	0.00501	0.00125	0	0.00751	0	0.0025
Aeromonas	0	0	0	0	0	0	0	0	0	0	0	0	0	0	0	0	0	0	0	0	0	0	0	0	0	0	0	0	0	0	0	0	0	0	0	0	0	0	0	0	0	0	0	0	0	0	0	0	0
Pseudoalteromonas	0	0	0	0	0	0	0	0	0	0	0	0	0	0	0	0	0	0	0	0	0	0	0	0	0	0	0	0	0	0	0	0	0	0	0	0	0	0	0	0	0	0	0	0	0	0	0	0	0
Prosthecobacter	0	0	0	0	0	0	0	0	0	0	0	0	0	0	0	0	0	0	0	0	0	0	0	0	0	0	0	0	0	0	0	0	0	0	0	0	0	0	0	0	0	0	0	0	0	0	0	0	0
Ochrobactrum	0.0789	0.0025	0	0.015	0.00328	0	0.0288	0.00503	0	0	0	0.131	0.00375	0	0.0474	0.0051	0	0.0389	0	0	0.0513	0	0	0.168	0	0	0.0238	0.0025	0.00501	0.0163	0.00165	0	0.191	0.00167	0.025	0	0	0.232	0	0	0.0113	0	0	0.0601	0	0	0.0638	0	0
Obesumbacterium	0	0	0	0	0	0	0	0	0	0	0	0	0	0	0	0	0	0	0	0	0	0	0	0	0	0	0	0	0	0	0	0	0	0	0	0	0	0	0	0	0	0	0	0	0	0	0	0	0
Aquicella	0	0	0	0	0	0	0	0	0	0	0	0	0	0	0	0	0	0	0	0	0	0	0	0	0	0	0	0	0	0	0	0	0	0	0	0	0	0	0	0	0	0	0	0	0	0	0.00125	0	0
Oleiphilus	0	0	0	0	0	0	0	0	0	0	0	0	0	0	0	0	0	0	0	0	0	0	0	0	0	0	0	0	0	0	0	0	0	0	0	0	0	0	0	0	0	0	0	0	0	0	0	0	0
Nitrosopumilus	0	0	0	0	0	0	0	0	0	0	0	0	0	0	0	0	0	0	0	0	0	0	0	0	0	0	0	0	0	0	0	0	0	0	0	0	0	0	0	0	0	0	0	0	0	0	0	0	0
Nitrosomonas	0	0	0	0	0	0	0	0	0	0	0	0	0	0	0	0	0	0	0	0	0	0	0	0	0	0	0	0	0	0	0	0	0	0	0	0	0	0	0	0	0	0	0	0	0	0	0	0	0
Nocardia	0	0	0.0025	0	0.00164	0.0025	0	0.00503	0.00125	0.00344	0	0	0.206	0.00166	0	0.0034	0	0	0	0	0	0.00171	0	0	0.0225	0.00125	0	0.00499	0.00251	0	0.0165	0	0	0.00501	0	0.0606	0	0	0.00225	0.00125	0	0.00125	0	0	0.00125	0	0	0.00825	0.00125
Nitrospira	0	0	0	0	0	0	0	0	0	0	0	0	0	0	0	0	0	0	0	0	0	0	0	0	0	0	0	0	0	0	0	0	0	0	0	0	0	0	0	0	0	0	0	0	0	0	0	0	0
Pelagibacterium	0.0163	0.0025	0	0.00626	0.00819	0	0.01	0.0134	0.005	0.0224	0	0.0526	0.739	0	0.0137	0.0068	0	0.0109	0.00342	0	0.0138	0.0154	0.00125	0.08	0.0363	0.00499	0.00626	0.00999	0	0.00751	0.0428	0.0025	0.1	0.015	0.0125	0.171	0.00125	0.101	0.0158	0	0.0025	0.0137	0	0.0325	0.00501	0.00125	0.0288	0.0149	0.00125
Pedobacter	0	0	0	0	0	0	0	0.00335	0	0	0	0	0.1	0	0	0	0	0	0	0	0	0	0	0	0.0075	0.0025	0	0.00125	0	0	0.00658	0	0	0.00334	0	0.0223	0	0	0.00451	0	0	0.00125	0	0	0	0	0	0.00165	0
Chlorophyta	0	0	0	0	0	0	0	0	0	0	0	0	0	0	0	0	0	0	0	0	0	0	0	0	0	0	0	0	0	0	0	0	0	0	0	0	0	0	0	0	0	0	0	0	0	0	0	0	0
Pelomonas	0	0	0	0	0	0	0	0	0	0	0	0	0.00625	0	0	0	0	0	0	0	0	0	0	0	0	0	0	0	0	0	0	0	0	0.00167	0	0.00159	0	0	0	0	0	0	0	0	0	0	0	0	0
Christensenella	0	0	0	0	0	0	0.00626	0	0	0	0	0	0	0	0.00125	0	0	0	0	0	0	0	0	0	0	0	0.00125	0	0	0	0	0	0	0	0.00125	0	0	0	0	0	0.00125	0	0	0	0	0	0	0	0
Parascardovia	0	0	0	0	0	0	0	0	0	0	0	0	0	0	0	0	0	0	0	0	0	0	0	0	0	0	0	0	0	0	0	0	0	0	0	0	0	0	0	0	0	0	0	0	0.00376	0.00501	0	0	0
Pediococcus	0	0	0	0	0	0	0	0	0	0	0	0	0	0	0	0	0	0	0	0	0	0	0	0	0	0	0	0	0	0	0	0	0	0	0	0	0	0	0	0	0	0	0	0	0	0	0	0	0
Paucibacter	0	0	0	0	0	0	0	0	0	0	0	0	0	0	0	0	0	0	0	0	0	0	0	0	0	0	0	0	0	0	0	0	0	0	0	0	0	0	0	0	0	0	0	0	0	0	0	0	0
[truncated: 197 more columns]

## Sheet: Table S7
Taxonomy								OU vs. CON							UC vs. CON							UC_OU vs. CON							UC_OU vs. OU							UC_OU vs. UC
GenusID	Kingdom	Phylum	Class	Order	Family	Genus		GenusID	logFC	logCPM	PValue	FDR	level		GenusID	logFC	logCPM	PValue	FDR	level		GenusID	logFC	logCPM	PValue	FDR	level		GenusID	logFC	logCPM	PValue	FDR	level		GenusID	logFC	logCPM	PValue	FDR	level
G1	Archaea	Euryarchaeota	Methanobacteria	Methanobacteriales	Methanobacteriaceae	Methanobrevibacter		G238	8.065	10.982	1.57105e-19	3.88048e-17	Enriched		G68	10.792	9.979	6.63283e-17	1.63831e-14	Enriched		G13	4.643	10.976	7.62007e-18	1.88216e-15	Enriched		G135	-5.155	4.454	2.0621e-08	4.37718e-06	Depleted		G216	4.864	12.215	3.30669e-12	8.16752e-10	Enriched
G10	Bacteria	Actinobacteria	Actinobacteria	Actinomycetales	Intrasporangiaceae	Knoellia		G74	5.289	8.09	8.16012e-12	1.00778e-09	Enriched		G235	6.701	5.136	9.68731e-15	1.19638e-12	Enriched		G195	5.153	8.33	7.81241e-17	8.07107e-15	Enriched		G99	-4.573	4.494	3.54428e-08	4.37718e-06	Depleted		G221	7.174	9.353	1.09927e-10	1.08833e-08	Enriched
G100	Bacteria	Firmicutes	Clostridia	Clostridiales	Lachnospiraceae	Johnsonella		G236	3.299	9.407	3.9644e-10	3.26402e-08	Enriched		G19	5.836	4.503	7.3519e-14	6.05306e-12	Enriched		G165	5.073	9.79	9.80291e-17	8.07107e-15	Enriched		G168	-3.918	5.597	6.85685e-07	5.64547e-05	Depleted		G148	-5.519	4.338	1.32185e-10	1.08833e-08	Depleted
G101	Bacteria	Firmicutes	Clostridia	Clostridiales	Lachnospiraceae	Lachnoanaerobaculum		G225	3.123	9.127	1.23913e-08	7.65162e-07	Enriched		G182	4.913	4.473	1.29408e-11	7.99091e-10	Enriched		G236	4.29	10.248	5.48672e-16	3.38805e-14	Enriched		G148	-6.195	5.102	1.02256e-06	6.3143e-05	Depleted		G124	-5.366	6.797	4.57142e-10	2.82285e-08	Depleted
G102	Bacteria	Firmicutes	Clostridia	Clostridiales	Lachnospiraceae	Lachnospira		G172	2.929	7.335	3.01781e-08	1.4069e-06	Enriched		G174	5.531	4.305	5.15801e-11	2.54806e-09	Enriched		G191	4.674	8.875	7.55398e-16	3.73166e-14	Enriched		G216	4.276	12.215	3.41178e-06	0.000143395	Enriched		G90	-4.852	3.915	4.49277e-09	1.90653e-07	Depleted
G103	Bacteria	Firmicutes	Clostridia	Clostridiales	Lachnospiraceae	Lachnospiracea_incertae_sedis		G191	3.029	7.479	3.41757e-08	1.4069e-06	Enriched		G10	4.486	4.008	6.72797e-11	2.76968e-09	Enriched		G37	5.292	8.25	1.9684e-15	8.10326e-14	Enriched		G117	-4.29	4.693	3.48329e-06	0.000143395	Depleted		G224	4.66	10.226	4.63125e-09	1.90653e-07	Enriched
G104	Bacteria	Firmicutes	Clostridia	Clostridiales	Lachnospiraceae	Oribacterium		G195	3.259	6.694	5.17918e-08	1.78486e-06	Enriched		G177	4.729	3.857	1.56943e-10	5.53783e-09	Enriched		G238	7.073	9.936	4.95488e-15	1.74836e-13	Enriched		G124	-4.096	5.68	7.14316e-06	0.000252052	Depleted		G99	-5.557	4.95	1.32195e-08	3.97886e-07	Depleted
G105	Bacteria	Firmicutes	Clostridia	Clostridiales	Lachnospiraceae	Roseburia		G165	3.091	8.103	5.78093e-08	1.78486e-06	Enriched		G17	3.649	5.269	1.92041e-10	5.92925e-09	Enriched		G225	4.263	10.106	1.45088e-14	4.47959e-13	Enriched		G91	-3.282	5.31	3.27719e-05	0.00101183	Depleted		G91	-4.145	6.049	1.39069e-08	3.97886e-07	Depleted
G106	Bacteria	Firmicutes	Clostridia	Clostridiales	Lachnospiraceae	Ruminococcus2		G13	2.809	9.428	7.69096e-08	2.11074e-06	Enriched		G40	3.969	4.555	2.99726e-10	8.2164e-09	Enriched		G23	6.298	7.338	1.05954e-13	2.64789e-12	Enriched		G71	4.884	14.314	3.86402e-05	0.0010179	Enriched		G10	-5.259	4.176	1.44979e-08	3.97886e-07	Depleted
G107	Bacteria	Firmicutes	Clostridia	Clostridiales	Lachnospiraceae	Shuttleworthia		G23	3.721	5.28	2.64103e-07	6.52335e-06	Enriched		G191	3.098	8.067	3.32648e-10	8.2164e-09	Enriched		G172	4.283	8.431	1.12962e-13	2.64789e-12	Enriched		G96	-3.79	3.874	4.12106e-05	0.0010179	Depleted		G71	4.771	14.354	1.9615e-08	4.84491e-07	Enriched
G108	Bacteria	Firmicutes	Clostridia	Clostridiales	Lachnospiraceae	Stomatobaculum		G169	3.319	6.403	6.29698e-07	1.41396e-05	Enriched		G165	3.386	8.918	4.35246e-10	9.77326e-09	Enriched		G216	6.535	13.517	1.17922e-13	2.64789e-12	Enriched		G126	-2.971	4.725	0.000223127	0.00501021	Depleted		G135	-4.688	3.824	3.49574e-08	7.16962e-07	Depleted
G109	Bacteria	Firmicutes	Clostridia	Clostridiales	Lachnospiraceae	Unassigned		G37	2.746	6.179	1.90059e-06	3.91205e-05	Enriched		G195	3.427	7.364	1.36523e-09	2.81009e-08	Enriched		G71	8.167	15.639	1.29027e-13	2.6558e-12	Enriched		G106	-3.419	4.373	0.000403933	0.00831428	Depleted		G188	3.499	12.685	3.57392e-08	7.16962e-07	Enriched
G11	Bacteria	Actinobacteria	Actinobacteria	Actinomycetales	Microbacteriaceae	Microbacterium		G120	3.84	3.884	3.97884e-06	7.55979e-05	Enriched		G163	4.956	3.976	1.80434e-09	3.27309e-08	Enriched		G116	-3.373	12.929	7.96573e-12	1.51349e-10	Depleted		G90	-3.542	3.796	0.000659572	0.0124297	NotSig		G198	-4.781	3.895	3.77349e-08	7.16962e-07	Depleted
G110	Bacteria	Firmicutes	Clostridia	Clostridiales	Peptococcaceae_1	Peptococcus		G51	3.631	4.115	4.97638e-06	8.5634e-05	Enriched		G236	2.92	9.637	1.85519e-09	3.27309e-08	Enriched		G86	-3.633	8.386	8.73066e-12	1.54034e-10	Depleted		G221	6.212	9.385	0.00070452	0.0124297	NotSig		G177	-4.984	3.994	2.27738e-07	4.01794e-06	Depleted
G111	Bacteria	Firmicutes	Clostridia	Clostridiales	Peptoniphilaceae	Peptoniphilus		G8	2.484	11.997	5.20044e-06	8.5634e-05	Enriched		G181	5.166	4.399	3.53818e-09	5.8262e-08	Enriched		G169	4.446	7.312	1.02324e-10	1.63664e-09	Enriched		G100	-3.748	5.858	0.000837627	0.0128914	NotSig		G181	-5.9	4.599	3.55565e-07	5.85497e-06	Depleted
G112	Bacteria	Firmicutes	Clostridia	Clostridiales	Peptostreptococcaceae	Clostridium_XI		G231	2.72	4.15	8.06697e-06	0.000120155	Enriched		G37	2.517	6.422	1.11609e-08	1.72296e-07	Enriched		G16	4.216	6.365	1.07465e-10	1.63664e-09	Enriched		G50	3.867	3.878	0.000885768	0.0128914	NotSig		G235	-5.332	5.454	4.92804e-07	7.60767e-06	Depleted
G113	Bacteria	Firmicutes	Clostridia	Clostridiales	Peptostreptococcaceae	Filifactor		G81	3.908	5.648	8.26978e-06	0.000120155	Enriched		G172	2.801	7.763	1.34528e-08	1.95461e-07	Enriched		G162	4.108	7.623	1.12643e-10	1.63664e-09	Enriched		G21	5.898	6.498	0.00088726	0.0128914	NotSig		G197	-4.746	5.818	6.81188e-07	9.89725e-06	Depleted
G114	Bacteria	Firmicutes	Clostridia	Clostridiales	Peptostreptococcaceae	Intestinibacter		G68	7.108	6.195	8.88467e-06	0.000121917	Enriched		G238	4.997	8.57	2.31163e-08	3.17207e-07	Enriched		G67	5.359	5.115	2.2343e-10	3.06596e-09	Enriched		G122	-3.59	3.811	0.0010935	0.0150053	NotSig		G163	-5.201	4.126	1.32385e-06	1.81662e-05	Depleted
G115	Bacteria	Firmicutes	Clostridia	Clostridiales	Peptostreptococcaceae	Peptostreptococcaceae_incertae_sedis		G162	2.651	6.478	2.2554e-05	0.000293202	Enriched		G13	2.614	9.777	3.9252e-08	5.10277e-07	Enriched		G231	5.676	5.904	2.79387e-10	3.63202e-09	Enriched		G53	2.279	14.152	0.00153095	0.0193542	NotSig		G126	-3.472	4.944	2.01547e-06	2.62011e-05	Depleted
G116	Bacteria	Firmicutes	Clostridia	Clostridiales	Peptostreptococcaceae	Peptostreptococcus		G40	3.488	4.229	2.78316e-05	0.000343721	Enriched		G225	2.634	9.267	6.01449e-08	7.42789e-07	Enriched		G175	4.354	5.574	4.31601e-09	5.33027e-08	Enriched		G149	2.242	12.689	0.00156715	0.0193542	NotSig		G23	2.982	6.887	2.25214e-06	2.7814e-05	Enriched
G117	Bacteria	Firmicutes	Clostridia	Clostridiales	Peptostreptococcaceae	Romboutsia		G174	3.769	3.725	3.2402e-05	0.000381109	Enriched		G49	2.596	5.127	7.05075e-08	8.29303e-07	Enriched		G224	6.66	11.428	4.6132e-09	5.42601e-08	Enriched		G231	2.676	6.224	0.00182239	0.0214347	NotSig		G19	-4.196	4.736	3.47325e-06	4.08521e-05	Depleted
G118	Bacteria	Firmicutes	Clostridia	Clostridiales	Peptostreptococcaceae	Terrisporobacter		G21	-6.242	6.999	4.08441e-05	0.000458567	Depleted		G162	2.719	6.92	1.26284e-07	1.41783e-06	Enriched		G17	4.61	5.484	6.08032e-09	6.82654e-08	Enriched		G197	-3.612	5.002	0.00248357	0.0278837	NotSig		G37	2.239	7.951	1.92116e-05	0.000215694	Enriched
G119	Bacteria	Firmicutes	Clostridia	Clostridiales	Ruminococcaceae	Acetanaerobacterium		G175	2.759	4.611	4.29539e-05	0.000461287	Enriched		G231	3.31	4.521	2.85546e-07	3.06652e-06	Enriched		G88	-2.563	12.652	1.10811e-08	1.19001e-07	Depleted		G38	-2.757	3.613	0.00351586	0.0377572	NotSig		G96	-4.277	3.628	3.02745e-05	0.000325122	Depleted
G12	Bacteria	Actinobacteria	Actinobacteria	Actinomycetales	Microbacteriaceae	Unassigned		G215	3.491	4.156	5.89986e-05	0.000607194	Enriched		G173	2.868	5.579	3.68369e-07	3.79113e-06	Enriched		G40	5.231	5.13	1.67982e-08	1.72882e-07	Enriched		G198	-3.644	3.82	0.0046646	0.0475419	NotSig		G97	-3.634	4.003	3.9004e-05	0.000401416	Depleted
G120	Bacteria	Firmicutes	Clostridia	Clostridiales	Ruminococcaceae	Anaerotruncus		G44	1.905	8.488	6.29605e-05	0.00062205	Enriched		G169	2.807	6.459	4.86461e-07	4.80624e-06	Enriched		G106	-4.123	4.842	2.68355e-08	2.58266e-07	Depleted		G16	1.982	6.827	0.00493144	0.0475419	NotSig		G106	-3.675	4.318	4.43015e-05	0.000429747	Depleted
G121	Bacteria	Firmicutes	Clostridia	Clostridiales	Ruminococcaceae	Butyricicoccus		G105	2.084	5.907	0.000216065	0.00205261	Enriched		G23	2.937	5.049	7.33581e-07	6.96902e-06	Enriched		G49	4.669	6.278	2.71859e-08	2.58266e-07	Enriched		G188	2.23	12.854	0.00500441	0.0475419	NotSig		G67	2.437	4.796	4.52365e-05	0.000429747	Enriched
G122	Bacteria	Firmicutes	Clostridia	Clostridiales	Ruminococcaceae	Clostridium_III		G16	2.083	4.952	0.000257147	0.00235242	Enriched		G175	2.742	4.797	8.69607e-07	7.95529e-06	Enriched		G120	5.568	4.558	3.07892e-08	2.81664e-07	Enriched		G114	-2.885	3.642	0.00529639	0.0484522	NotSig		G122	-5.056	4.023	5.4306e-05	0.0004968	Depleted
G123	Bacteria	Firmicutes	Clostridia	Clostridiales	Ruminococcaceae	Clostridium_IV		G32	-2.908	4.462	0.000371778	0.00327961	Depleted		G7	-4.042	8.651	1.61343e-06	1.42328e-05	Depleted		G173	4.074	6.108	4.56679e-08	4.02856e-07	Enriched		G116	-1.724	11.342	0.00626926	0.055017	NotSig		G46	-4.417	3.689	7.17096e-05	0.000632581	Depleted
G124	Bacteria	Firmicutes	Clostridia	Clostridiales	Ruminococcaceae	Faecalibacterium		G49	2.069	4.654	0.000397974	0.00338964	Enriched		G76	2.731	9.438	2.90246e-06	2.4721e-05	Enriched		G91	-3.543	5.743	5.83191e-08	4.96718e-07	Depleted		G83	-2.025	10.404	0.00645948	0.055017	NotSig		G15	-3.366	3.274	0.000207088	0.00176382	Depleted
G125	Bacteria	Firmicutes	Clostridia	Clostridiales	Ruminococcaceae	Flavonifractor		G204	2.24	13.513	0.000427477	0.00351956	Enriched		G51	3.4	3.994	4.47131e-06	3.68138e-05	Enriched		G135	-4.927	4.4	6.34669e-08	5.22544e-07	Depleted		G20	2.039	7.926	0.00696185	0.0551561	NotSig		G247	2.638	5.187	0.000227554	0.00187353	Enriched
G126	Bacteria	Firmicutes	Clostridia	Clostridiales	Ruminococcaceae	Gemmiger		G67	2.67	3.871	0.00051584	0.00411008	Enriched		G74	3.078	6.568	5.28486e-06	4.16078e-05	Enriched		G44	2.819	9.07	7.84644e-08	6.25184e-07	Enriched		G137	-2.615	3.591	0.00705589	0.0551561	NotSig		G39	-3.44	3.302	0.000321586	0.00256148	Depleted
G127	Bacteria	Firmicutes	Clostridia	Clostridiales	Ruminococcaceae	Intestinimonas		G211	3.24	4.14	0.00056451	0.00435731	Enriched		G16	2.252	5.273	5.53618e-06	4.16078e-05	Enriched		G104	-2.344	12.99	1.28603e-07	9.92657e-07	Depleted		G185	2.155	5.832	0.0074107	0.0551561	NotSig		G72	3.739	3.995	0.000331851	0.00256148	Enriched
G128	Bacteria	Firmicutes	Clostridia	Clostridiales	Ruminococcaceae	Oscillibacter		G103	1.68	6.533	0.000655054	0.00490298	Enriched		G133	4.215	4.635	5.55894e-06	4.16078e-05	Enriched		G74	3.735	6.678	1.63389e-07	1.22294e-06	Enriched		G67	2.448	5.417	0.00764638	0.0551561	NotSig		G83	-2.941	11.511	0.000403015	0.00301651	Depleted
G129	Bacteria	Firmicutes	Clostridia	Clostridiales	Ruminococcaceae	Ruminococcus		G93	-1.302	10.307	0.000681352	0.00494982	Depleted		G41	1.915	5.743	6.38854e-06	4.64109e-05	Enriched		G124	-4.018	5.908	1.70222e-07	1.23661e-06	Depleted		G121	4.329	4.245	0.00776071	0.0551561	NotSig		G138	-3.447	3.3	0.000563652	0.00409477	Depleted
G13	Bacteria	Actinobacteria	Actinobacteria	Actinomycetales	Micrococcaceae	Arthrobacter		G116	-1.651	13.079	0.000763749	0.00538989	Depleted		G88	-1.848	12.56	7.06908e-06	4.98875e-05	Depleted		G76	3.345	9.268	7.60067e-07	5.3639e-06	Enriched		G54	-1.519	11.001	0.00789379	0.0551561	NotSig		G65	-4.098	4.919	0.000678917	0.00468175	Depleted
G130	Bacteria	Firmicutes	Clostridia	Clostridiales	Ruminococcaceae	Unassigned		G79	2.883	3.558	0.0007916	0.00543126	Enriched		G197	2.511	5.68	7.27139e-06	4.98898e-05	Enriched		G94	3.015	7.806	8.33788e-07	5.72071e-06	Enriched		G49	2.272	6.581	0.00841733	0.0551561	NotSig		G53	1.956	14.418	0.00068236	0.00468175	Enriched
G131	Bacteria	Firmicutes	Clostridia	Clostridiales	Unassigned	Unassigned		G59	2.386	4.524	0.000826005	0.00548673	Enriched		G15	3.157	3.292	8.05754e-06	5.37895e-05	Enriched		G188	3.779	13.941	1.13755e-06	7.59395e-06	Enriched		G86	-1.795	6.842	0.00859899	0.0551561	NotSig		G123	-2.788	3.557	0.000769007	0.00513364	Depleted
G132	Bacteria	Firmicutes	Clostridia	Unassigned	Unassigned	Unassigned		G99	1.788	4.53	0.00085054	0.00548673	Enriched		G86	-2.168	8.317	1.35418e-05	8.80215e-05	Depleted		G185	3.92	5.495	3.62214e-06	2.35439e-05	Enriched		G37	2.249	8.604	0.00860934	0.0551561	NotSig		G13	1.637	10.962	0.00103079	0.0067001	Enriched
G133	Bacteria	Firmicutes	Erysipelotrichia	Erysipelotrichales	Erysipelotrichaceae	Allobaculum		G168	2.082	5.459	0.000866326	0.00548673	Enriched		G94	1.56	7.095	1.47556e-05	9.34524e-05	Enriched		G221	7.281	10.731	3.85886e-06	2.44394e-05	Enriched		G97	-2.374	3.806	0.00882054	0.0551561	NotSig		G16	1.559	6.321	0.00114724	0.00726586	Enriched
G134	Bacteria	Firmicutes	Erysipelotrichia	Erysipelotrichales	Erysipelotrichaceae	Bulleidia		G113	-2.055	10.019	0.000975749	0.00602525	Depleted		G46	3.573	3.58	1.91392e-05	0.000118185	Enriched		G186	4.527	4.211	4.32709e-06	2.67198e-05	Enriched		G147	1.557	10.49	0.00893217	0.0551561	NotSig		G184	-4.942	3.93	0.00124863	0.00771031	Depleted
G135	Bacteria	Firmicutes	Erysipelotrichia	Erysipelotrichales	Erysipelotrichaceae	Clostridium_XVIII		G26	-1.613	12.944	0.00151065	0.00910072	Depleted		G120	3.766	3.704	2.51525e-05	0.000151529	Enriched		G72	5.878	4.495	9.42783e-06	5.67969e-05	Enriched		G196	4.447	4.067	0.0115012	0.0692877	NotSig		G231	1.974	5.671	0.00131369	0.0079142	Enriched
G136	Bacteria	Firmicutes	Erysipelotrichia	Erysipelotrichales	Erysipelotrichaceae	Coprobacillus		G115	-1.949	9.031	0.00167371	0.00973965	Depleted		G67	2.653	3.754	3.97776e-05	0.00023393	Enriched		G126	-3.483	5.109	1.28558e-05	7.56041e-05	Depleted		G107	1.912	7.726	0.0118203	0.0695147	NotSig		G4	-2.889	3.136	0.00144026	0.00839065	Depleted
G137	Bacteria	Firmicutes	Erysipelotrichia	Erysipelotrichales	Erysipelotrichaceae	Erysipelotrichaceae_incertae_sedis		G86	-1.688	8.566	0.00169557	0.00973965	Depleted		G11	3.329	3.495	4.81306e-05	0.000276471	Enriched		G83	-2.674	11.07	1.55967e-05	8.95905e-05	Depleted		G23	2.42	7.761	0.0132577	0.0761544	NotSig		G180	-3.75	3.397	0.00146332	0.00839065	Depleted
G138	Bacteria	Firmicutes	Erysipelotrichia	Erysipelotrichales	Erysipelotrichaceae	Holdemanella		G224	2.803	7.981	0.00177351	0.00995585	Enriched		G146	3.354	11.69	5.42881e-05	0.000304754	Enriched		G20	3.146	8.791	1.68683e-05	9.46924e-05	Enriched		G200	-3.837	3.905	0.0161794	0.0908251	NotSig		G38	-2.816	3.112	0.00149469	0.00839065	Depleted
G139	Bacteria	Firmicutes	Erysipelotrichia	Erysipelotrichales	Erysipelotrichaceae	Holdemania		G94	1.325	6.714	0.00197365	0.0107836	NotSig		G228	2.227	12.668	6.22115e-05	0.000341472	Enriched		G101	-1.751	12.229	2.15591e-05	0.000118336	Depleted		G230	-1.874	9.083	0.0181203	0.0982108	NotSig		G186	2.442	3.829	0.00184368	0.00989762	Enriched
G14	Bacteria	Actinobacteria	Actinobacteria	Actinomycetales	Micrococcaceae	Rothia		G88	-1.48	12.797	0.00200828	0.0107836	NotSig		G184	4.823	3.887	6.42384e-05	0.000344932	Enriched		G164	3.916	4.574	2.31617e-05	0.000124368	Enriched		G22	2.611	8.228	0.0182903	0.0982108	NotSig		G57	-5.147	10.002	0.00184535	0.00989762	Depleted
G140	Bacteria	Firmicutes	Erysipelotrichia	Erysipelotrichales	Erysipelotrichaceae	Turicibacter		G200	4.209	3.866	0.00257935	0.0135553	NotSig		G215	3.177	3.979	0.000107967	0.0005674	Enriched		G11	3.573	3.7	2.70528e-05	0.000142171	Enriched		G13	1.643	11.576	0.0190074	0.0998902	NotSig		G54	-1.908	11.317	0.00188335	0.00989762	Depleted
G141	Bacteria	Firmicutes	Erysipelotrichia	Erysipelotrichales	Erysipelotrichaceae	Unassigned		G186	2.61	3.686	0.00308953	0.0158982	NotSig		G185	2.686	4.96	0.000121852	0.000615603	Enriched		G41	3.138	6.227	3.80193e-05	0.000195641	Enriched		G46	-3.162	3.712	0.0217655	0.112001	NotSig		G144	-5.314	4.211	0.00199514	0.0102666	NotSig
G142	Bacteria	Firmicutes	Negativicutes	Selenomonadales	Acidaminococcaceae	Acidaminococcus		G173	2.445	5.058	0.00317406	0.0159998	NotSig		G180	3.33	3.33	0.000122124	0.000615603	Enriched		G9	3.725	4.128	4.04454e-05	0.000203878	Enriched		G209	2.412	4.724	0.0231421	0.116655	NotSig		G44	1.36	8.974	0.00210273	0.0105995	NotSig
G143	Bacteria	Firmicutes	Negativicutes	Selenomonadales	Acidaminococcaceae	Phascolarctobacterium		G78	2.569	3.655	0.00330216	0.0163127	NotSig		G127	-2.265	3.968	0.000125361	0.000618808	Depleted		G8	2.034	11.651	9.47515e-05	0.000468073	Enriched		G72	3.978	4.76	0.0243048	0.117359	NotSig		G116	-2.002	11.836	0.00225275	0.0110229	NotSig
G144	Bacteria	Firmicutes	Negativicutes	Selenomonadales	Veillonellaceae	Allisonella		G227	-2.463	11.313	0.00368429	0.0178435	NotSig		G116	-1.672	12.886	0.00012777	0.000618808	Depleted		G189	3.119	3.698	0.000102584	0.000496829	Enriched		G205	-1.144	17.023	0.0246507	0.117359	NotSig		G56	4.215	6.687	0.00227598	0.0110229	NotSig
G145	Bacteria	Firmicutes	Negativicutes	Selenomonadales	Veillonellaceae	Anaeroglobus		G197	1.929	5.113	0.00414837	0.0197047	NotSig		G144	5.008	4.016	0.000135401	0.000638232	Enriched		G133	5.288	4.953	0.00010604	0.00050369	Enriched		G195	1.797	8.933	0.0252153	0.117359	NotSig		G210	-2.36	3.69	0.00430506	0.020449	NotSig
G146	Bacteria	Firmicutes	Negativicutes	Selenomonadales	Veillonellaceae	Centipeda		G125	1.718	4.16	0.0044564	0.0207685	NotSig		G4	2.677	3.182	0.000137914	0.000638232	Enriched		G68	7.469	6.434	0.000112644	0.000524963	Enriched		G165	1.717	10.313	0.0254649	0.117359	NotSig		G49	1.537	6.17	0.00496198	0.0231247	NotSig
G147	Bacteria	Firmicutes	Negativicutes	Selenomonadales	Veillonellaceae	Dialister		G7	-2.641	8.999	0.00468983	0.0214516	NotSig		G132	-2.037	4.822	0.000139533	0.000638232	Depleted		G211	4.968	4.878	0.000123691	0.00056577	Enriched		G201	-2.797	3.631	0.0260558	0.117359	NotSig		G114	-3.122	3.192	0.00513226	0.0234753	NotSig
G148	Bacteria	Firmicutes	Negativicutes	Selenomonadales	Veillonellaceae	Megamonas		G129	2.497	5.637	0.00485014	0.0217815	NotSig		G99	2.031	4.696	0.000149707	0.000672322	Enriched		G132	-2.605	5.224	0.000132672	0.000595817	Depleted		G244	1.931	7.453	0.0261325	0.117359	NotSig		G109	-2.058	10.916	0.00563498	0.0253062	NotSig
G149	Bacteria	Firmicutes	Negativicutes	Selenomonadales	Veillonellaceae	Megasphaera		G201	3.121	3.6	0.0049402	0.0217898	NotSig		G125	1.916	4.199	0.000163326	0.000720386	Enriched		G79	3.409	3.566	0.000152069	0.000670732	Enriched		G190	-2.652	3.603	0.0281665	0.1195	NotSig		G146	-2.821	11.83	0.00817551	0.0360598	NotSig
G15	Bacteria	Actinobacteria	Actinobacteria	Actinomycetales	Mycobacteriaceae	Mycobacterium		G190	2.966	3.573	0.00551368	0.0238926	NotSig		G71	2.18	10.392	0.000220176	0.000954094	Enriched		G182	3.752	3.851	0.000240204	0.00104089	Enriched		G76	1.71	9.665	0.0282714	0.1195	NotSig		G202	-1.627	9.018	0.00989216	0.042866	NotSig
G150	Bacteria	Firmicutes	Negativicutes	Selenomonadales	Veillonellaceae	Mitsuokella		G177	2.791	3.546	0.00628543	0.0267673	NotSig		G196	4.683	4.158	0.000248762	0.00105938	Enriched		G51	4.308	4.157	0.000323052	0.00137576	Enriched		G17	1.975	5.903	0.0284901	0.1195	NotSig		G129	-2.062	5.661	0.0103139	0.0439231	NotSig
G151	Bacteria	Firmicutes	Negativicutes	Selenomonadales	Veillonellaceae	Schwartzia		G34	2.695	3.532	0.00678207	0.0283928	NotSig		G79	3.25	3.311	0.000299404	0.00125344	Enriched		G174	4.372	3.76	0.00033785	0.00141439	Enriched		G104	-1.292	12.102	0.0285446	0.1195	NotSig		G169	1.308	7.369	0.0112101	0.0469306	NotSig
G152	Bacteria	Firmicutes	Negativicutes	Selenomonadales	Veillonellaceae	Selenomonas		G100	2.073	5.406	0.00697533	0.0287151	NotSig		G105	1.54	5.82	0.000341556	0.00140607	Enriched		G115	-2.419	8.975	0.000437387	0.00177811	Depleted		G152	1.139	11.886	0.0292625	0.120464	NotSig		G206	4.168	5.624	0.0117305	0.0478923	NotSig
G153	Bacteria	Firmicutes	Negativicutes	Selenomonadales	Veillonellaceae	Veillonella		G209	-2.391	4.841	0.00744545	0.030148	NotSig		G233	3.579	11.083	0.000461457	0.00186852	Enriched		G59	2.587	4.588	0.000439129	0.00177811	Enriched		G140	-2.83	3.816	0.0297835	0.120599	NotSig		G171	-3.052	3.172	0.0118276	0.0478923	NotSig
G154	Bacteria	Firmicutes	Unassigned	Unassigned	Unassigned	Unassigned		G210	-2.84	4.331	0.00771951	0.0307535	NotSig		G1	-2.216	3.108	0.000485438	0.00193392	Depleted		G80	1.57	17.96	0.000453511	0.00180673	Enriched		G177	-2.49	3.575	0.0308797	0.121748	NotSig		G220	-1.932	7.584	0.0123057	0.0490244	NotSig
G155	Bacteria	Fusobacteria	Fusobacteriia	Fusobacteriales	Fusobacteriaceae	Fusobacterium		G11	2.505	3.565	0.00799723	0.031036	NotSig		G115	-1.668	8.658	0.000536037	0.00210161	Depleted		G117	-3.004	4.089	0.00050189	0.00196773	Depleted		G164	1.807	4.874	0.0310532	0.121748	NotSig		G175	1.256	5.588	0.0125867	0.0493479	NotSig
G156	Bacteria	Fusobacteria	Fusobacteriia	Fusobacteriales	Leptotrichiaceae	Leptotrichia		G17	2.293	4.274	0.00804171	0.031036	NotSig		G90	1.712	3.965	0.000570511	0.00220182	Enriched		G87	-2.475	9.328	0.000665497	0.0025684	Depleted		G34	-2.401	3.56	0.0325584	0.125655	NotSig		G28	-3.219	4.49	0.0136517	0.052686	NotSig
G157	Bacteria	Fusobacteria	Fusobacteriia	Fusobacteriales	Leptotrichiaceae	Streptobacillus		G185	1.595	4.306	0.00942767	0.0358251	NotSig		G242	-1.68	7.825	0.000657886	0.00248277	Depleted		G205	-1.469	17.299	0.000691077	0.00262609	Depleted		G214	1.08	12.5	0.0347525	0.132059	NotSig		G225	1.259	10.226	0.0138647	0.052686	NotSig
G158	Bacteria	Lentisphaerae	Lentisphaeria	Victivallales	Victivallaceae	Victivallis		G76	1.544	7.876	0.0102856	0.0384931	NotSig		G129	1.995	5.436	0.000663413	0.00248277	Enriched		G99	-2.816	3.795	0.000749607	0.00280535	Depleted		G78	-2.335	3.792	0.0369681	0.13835	NotSig		G139	-2.5	3.036	0.0153496	0.0574446	NotSig
G159	Bacteria	Planctomycetes	Phycisphaerae	Phycisphaerales	Phycisphaeraceae	Phycisphaera		G133	2.405	3.815	0.0104575	0.0385521	NotSig		G211	2.35	3.749	0.000716677	0.00264208	Enriched		G96	-3.036	3.641	0.000863824	0.00318455	Depleted		G224	2.288	10.532	0.0416238	0.153449	NotSig		G86	-1.64	6.795	0.0174297	0.0642557	NotSig
G16	Bacteria	Actinobacteria	Actinobacteria	Actinomycetales	Nocardiaceae	Nocardia		G4	1.724	3.427	0.0117166	0.0424468	NotSig		G9	2.329	3.524	0.00073547	0.00267149	Enriched		G92	-2.305	10.229	0.00134291	0.00483158	Depleted		G4	-1.631	3.46	0.044596	0.161988	NotSig		G68	-3.17	10.094	0.0180743	0.0656522	NotSig
G160	Bacteria	Planctomycetes	Planctomycetia	Planctomycetales	Planctomycetaceae	Rubinisphaera		G53	-1.598	13.85	0.0118576	0.0424468	NotSig		G198	1.892	3.848	0.000787763	0.00281996	Enriched		G90	-2.695	3.573	0.00134971	0.00483158	Depleted		G213	1.712	3.467	0.0474468	0.167927	NotSig		G195	1.362	8.442	0.0192813	0.0690215	NotSig
G161	Bacteria	Planctomycetes	Planctomycetia	Planctomycetales	Planctomycetaceae	Unassigned		G85	-2.044	9.327	0.0121318	0.0428079	NotSig		G8	1.328	11.475	0.000844508	0.00296212	Enriched		G148	-4.793	4.314	0.00227269	0.00801936	Depleted		G218	1.653	3.465	0.0476011	0.167927	NotSig		G211	1.869	4.544	0.0197626	0.0697338	NotSig
G162	Bacteria	Proteobacteria	Alphaproteobacteria	Caulobacterales	Caulobacteraceae	Brevundimonas		G108	-1.31	11.469	0.0139843	0.0482903	NotSig		G103	1.442	6.527	0.000851461	0.00296212	Enriched		G214	1.095	12.23	0.0027771	0.00966119	Enriched		G247	2.675	5.784	0.0482705	0.167927	NotSig		G164	1.317	4.41	0.020339	0.0707568	NotSig
G163	Bacteria	Proteobacteria	Alphaproteobacteria	Caulobacterales	Caulobacteraceae	Phenylobacterium		G182	2.631	3.627	0.0144199	0.0482903	NotSig		G30	-1.906	6.606	0.000938285	0.00321027	Depleted		G14	-1.264	16.591	0.00306238	0.0105057	NotSig		G191	1.476	9.5	0.0506056	0.173605	NotSig		G121	2.923	3.569	0.0227968	0.0782056	NotSig
G164	Bacteria	Proteobacteria	Alphaproteobacteria	Rhizobiales	Beijerinckiaceae	Chelatococcus		G27	2.101	4.192	0.0144303	0.0482903	NotSig		G189	2.37	3.318	0.000948786	0.00321027	Enriched		G204	1.802	13.237	0.0033979	0.011497	NotSig		G192	-1.705	3.47	0.0543876	0.184024	NotSig		G117	-1.903	3.327	0.0237172	0.0791979	NotSig
G165	Bacteria	Proteobacteria	Alphaproteobacteria	Rhizobiales	Bradyrhizobiaceae	Bosea		G192	1.927	3.445	0.0144676	0.0482903	NotSig		G59	1.864	4.361	0.00131751	0.00439763	Enriched		G105	2.361	6.104	0.00375392	0.01253	NotSig		G77	-1.725	3.473	0.0555838	0.18553	NotSig		G191	1.182	9.036	0.0237273	0.0791979	NotSig
G166	Bacteria	Proteobacteria	Alphaproteobacteria	Rhizobiales	Bradyrhizobiaceae	Bradyrhizobium		G72	1.807	3.435	0.0173064	0.0569956	NotSig		G32	-1.795	4.273	0.00136831	0.00450631	Depleted		G121	3.868	4.133	0.00393821	0.0129698	NotSig		G41	1.704	6.495	0.0565604	0.18618	NotSig		G29	-1.78	2.915	0.025265	0.0832061	NotSig
G167	Bacteria	Proteobacteria	Alphaproteobacteria	Rhizobiales	Bradyrhizobiaceae	Rhodopseudomonas		G107	-1.458	7.491	0.0177874	0.0578091	NotSig		G104	-1.3	13.014	0.00150201	0.00488153	Depleted		G32	-2.455	4.485	0.00424971	0.0138115	NotSig		G14	-0.982	16.447	0.0572861	0.18618	NotSig		G119	-1.997	2.954	0.0258508	0.084015	NotSig
G168	Bacteria	Proteobacteria	Alphaproteobacteria	Rhizobiales	Brucellaceae	Ochrobactrum		G92	-1.663	10.354	0.0191139	0.0611015	NotSig		G164	2.163	3.948	0.0015714	0.00501515	Enriched		G25	2.92	3.463	0.00434274	0.0138242	NotSig		G19	1.461	3.443	0.0600748	0.192707	NotSig		G165	1.224	9.916	0.0297227	0.0953442	NotSig
G169	Bacteria	Proteobacteria	Alphaproteobacteria	Rhizobiales	Hyphomicrobiaceae	Pelagibacterium		G54	1.028	10.989	0.0192952	0.0611015	NotSig		G43	-1.278	9.443	0.00158373	0.00501515	Depleted		G215	2.318	3.709	0.0043902	0.0138242	NotSig		G55	1.556	3.461	0.0622774	0.197212	NotSig		G120	1.722	4.436	0.030931	0.0979481	NotSig
G17	Bacteria	Actinobacteria	Actinobacteria	Actinomycetales	Nocardioidaceae	Aeromicrobium		G9	2.002	3.695	0.0205128	0.0641348	NotSig		G25	2.485	3.141	0.00162514	0.00508112	Enriched		G28	-3.281	4.754	0.00442149	0.0138242	NotSig		G39	-1.549	3.454	0.0631946	0.197583	NotSig		G227	-1.772	11.77	0.0357244	0.110433	NotSig
G170	Bacteria	Proteobacteria	Alphaproteobacteria	Rhizobiales	Methylocystaceae	Methylocystis		G28	-2.209	4.746	0.0221827	0.068489	NotSig		G128	1.305	4.902	0.00196058	0.006003	Enriched		G109	-1.667	10.681	0.00472243	0.0145805	NotSig		G145	1.345	7.273	0.0640607	0.197787	NotSig		G69	-0.97	14.567	0.0360764	0.110433	NotSig
G171	Bacteria	Proteobacteria	Alphaproteobacteria	Rhizobiales	Phyllobacteriaceae	Mesorhizobium		G117	1.408	4.789	0.0225001	0.0686114	NotSig		G69	0.996	14.205	0.0019686	0.006003	Enriched		G97	-2.213	3.709	0.00692904	0.0211293	NotSig		G81	-2.046	5.943	0.0670484	0.204456	NotSig		G162	1.106	7.805	0.0362147	0.110433	NotSig
G172	Bacteria	Proteobacteria	Alphaproteobacteria	Rhizobiales	Phyllobacteriaceae	Phyllobacterium		G46	3.127	3.691	0.0228544	0.0688421	NotSig		G57	3.919	9.498	0.00204779	0.00616833	Enriched		G140	-2.786	3.809	0.00707841	0.0213216	NotSig		G146	1.475	8.895	0.0682693	0.20564	NotSig		G172	1.05	8.643	0.0370483	0.111597	NotSig
G173	Bacteria	Proteobacteria	Alphaproteobacteria	Rhizobiales	Phyllobacteriaceae	Unassigned		G155	-0.82	14.848	0.0232544	0.0692027	NotSig		G220	1.93	7.633	0.00235294	0.00694248	Enriched		G53	2.05	15.551	0.00770868	0.0229403	NotSig		G132	-1.616	4.588	0.0730658	0.214681	NotSig		G230	-1.386	8.985	0.0390342	0.116162	NotSig
G174	Bacteria	Proteobacteria	Alphaproteobacteria	Rhizobiales	Rhizobiaceae	Rhizobium		G71	1.46	9.557	0.0251784	0.0740364	NotSig		G81	1.923	4.546	0.002361	0.00694248	Enriched		G228	1.514	11.795	0.00806151	0.0237047	NotSig		G175	1.384	6.095	0.0733547	0.214681	NotSig		G143	-1.564	4.363	0.0408976	0.119092	NotSig
G175	Bacteria	Proteobacteria	Alphaproteobacteria	Rhizobiales	Unassigned	Unassigned		G147	-0.955	10.01	0.0266636	0.0765135	NotSig		G72	2.286	3.107	0.00242865	0.00705738	Enriched		G45	1.379	13.448	0.0101491	0.029492	NotSig		G119	-1.294	3.433	0.0738782	0.214681	NotSig		G22	1.609	8.06	0.0412342	0.119092	NotSig
G176	Bacteria	Proteobacteria	Alphaproteobacteria	Rhodobacterales	Rhodobacteraceae	Unassigned		G38	1.951	3.592	0.0269062	0.0765135	NotSig		G35	1.106	9.416	0.00249651	0.00717021	Enriched		G113	-1.603	10.183	0.0115024	0.0330361	NotSig		G235	1.289	3.426	0.0747477	0.214682	NotSig		G182	-1.495	4.885	0.0414654	0.119092	NotSig
G177	Bacteria	Proteobacteria	Alphaproteobacteria	Rhodospirillales	Rhodospirillaceae	Unassigned		G127	-1.795	4.375	0.0271994	0.0765135	NotSig		G27	2.166	4.239	0.00260163	0.00738623	Enriched		G210	-3.048	4.341	0.01195	0.0339269	NotSig		G60	-1.257	3.43	0.0772535	0.219329	NotSig		G205	-0.982	17.057	0.0455024	0.129185	NotSig
G178	Bacteria	Proteobacteria	Alphaproteobacteria	Rhodospirillales	Unassigned	Unassigned		G131	-0.935	11.282	0.0272599	0.0765135	NotSig		G39	2.155	3.326	0.002734	0.00767384	Enriched		G50	2.859	3.74	0.0135888	0.0381412	NotSig		G172	1.204	9.136	0.0799027	0.224272	NotSig		G40	1.156	5.274	0.0463861	0.130197	NotSig
G179	Bacteria	Proteobacteria	Alphaproteobacteria	Sphingomonadales	Erythrobacteraceae	Altererythrobacter		G119	1.216	3.392	0.0323474	0.0884409	NotSig		G204	1.631	13.429	0.00279422	0.00775476	Enriched		G196	4.46	3.979	0.0140946	0.0391164	NotSig		G94	1.3	8.125	0.0824291	0.228627	NotSig		G20	1.109	8.358	0.047679	0.132323	NotSig
G18	Bacteria	Actinobacteria	Actinobacteria	Actinomycetales	Propionibacteriaceae	Tessaracoccus		G104	-0.966	13.197	0.032479	0.0884409	NotSig		G138	2.257	3.303	0.00318606	0.00874396	Enriched		G247	2.915	5.754	0.0147562	0.0404975	NotSig		G129	-2.131	5.8	0.0833053	0.228627	NotSig		G101	-1.207	12.024	0.0484914	0.132556	NotSig
G180	Bacteria	Proteobacteria	Alphaproteobacteria	Sphingomonadales	Erythrobacteraceae	Unassigned		G189	1.758	3.547	0.0325835	0.0884409	NotSig		G44	1.123	8.126	0.00364017	0.00988045	Enriched		G213	1.753	3.355	0.0157927	0.042866	NotSig		G110	1.102	8.499	0.0873396	0.237065	NotSig		G238	2.082	10.372	0.0490328	0.132556	NotSig
G181	Bacteria	Proteobacteria	Alphaproteobacteria	Sphingomonadales	Sphingomonadaceae	Novosphingobium		G114	1.996	3.59	0.0357088	0.0949494	NotSig		G219	-3.334	4.847	0.00419339	0.0112583	NotSig		G55	1.73	3.365	0.0192	0.0512196	NotSig		G24	-1.576	5.566	0.0901306	0.240619	NotSig		G213	1.568	2.874	0.0493729	0.132556	NotSig
G182	Bacteria	Proteobacteria	Alphaproteobacteria	Sphingomonadales	Sphingomonadaceae	Sphingomonas		G164	1.766	3.882	0.0357502	0.0949494	NotSig		G87	-1.648	9.082	0.00523909	0.0139146	NotSig		G122	-1.882	3.426	0.0192851	0.0512196	NotSig		G173	1.505	6.747	0.0905973	0.240619	NotSig		G201	-1.532	2.894	0.0528243	0.140297	NotSig
G183	Bacteria	Proteobacteria	Alphaproteobacteria	Unassigned	SAR11	Candidatus_Pelagibacter		G87	-1.405	9.375	0.0387267	0.101761	NotSig		G26	-1.301	13.002	0.00550862	0.0144748	NotSig		G19	1.513	3.336	0.0197316	0.051848	NotSig		G186	1.788	4.619	0.0942147	0.245188	NotSig		G104	-1.064	12.102	0.05556	0.143918	NotSig
G184	Bacteria	Proteobacteria	Alphaproteobacteria	Unassigned	Unassigned	Unassigned		G101	-0.877	12.427	0.0392049	0.101933	NotSig		G122	2.218	3.738	0.00565043	0.0146911	NotSig		G95	1.741	4.883	0.0207787	0.0540246	NotSig		G162	1.324	8.259	0.0943031	0.245188	NotSig		G173	0.981	6.321	0.0556934	0.143918	NotSig
G185	Bacteria	Proteobacteria	Betaproteobacteria	Burkholderiales	Alcaligenaceae	Achromobacter		G202	-1.272	8.705	0.041088	0.105716	NotSig		G119	1.834	3.05	0.0080308	0.0206626	NotSig		G197	-1.844	4.218	0.0216875	0.0558002	NotSig		G45	1.036	13.9	0.0965973	0.248537	NotSig		G236	1.007	10.481	0.0559356	0.143918	NotSig
G186	Bacteria	Proteobacteria	Betaproteobacteria	Burkholderiales	Burkholderiaceae	Burkholderia		G122	1.929	3.823	0.0418908	0.105793	NotSig		G134	-1.636	5.202	0.0102834	0.0261855	NotSig		G26	-1.271	13.021	0.0223257	0.0568499	NotSig		G87	-1.33	8.301	0.0985389	0.250919	NotSig		G179	-1.692	3.125	0.0570537	0.145281	NotSig
G187	Bacteria	Proteobacteria	Betaproteobacteria	Burkholderiales	Burkholderiaceae	Cupriavidus		G137	1.765	3.523	0.0419747	0.105793	NotSig		G143	1.388	4.221	0.0113334	0.0285647	NotSig		G89	-2.405	3.908	0.0232794	0.0586736	NotSig		G133	2.24	5.094	0.110639	0.278854	NotSig		G9	1.2	3.954	0.0610693	0.15392	NotSig
G188	Bacteria	Proteobacteria	Betaproteobacteria	Burkholderiales	Burkholderiaceae	Lautropia		G199	1.922	3.651	0.0427305	0.106611	NotSig		G186	2.105	3.298	0.0129053	0.032198	NotSig		G7	-2.26	8.978	0.0241994	0.0603763	NotSig		G74	-1.587	8.81	0.116601	0.290914	NotSig		G77	-1.95	2.944	0.066457	0.165807	NotSig
G189	Bacteria	Proteobacteria	Betaproteobacteria	Burkholderiales	Burkholderiaceae	Pandoraea		G109	-1.147	10.794	0.0436417	0.107795	NotSig		G78	1.795	3.209	0.0150625	0.0372045	NotSig		G235	1.386	3.327	0.0244997	0.0605142	NotSig		G88	-0.987	11.409	0.118945	0.293793	NotSig		G94	0.925	7.845	0.0705343	0.17422	NotSig
G19	Bacteria	Actinobacteria	Actinobacteria	Actinomycetales	Streptomycetaceae	Streptomyces		G30	-1.513	6.774	0.044689	0.109289	NotSig		G38	1.593	3.185	0.0186362	0.0455757	NotSig		G123	-1.991	3.684	0.0269997	0.0660291	NotSig		G9	1.474	4.455	0.120148	0.293827	NotSig		G14	-0.814	16.396	0.0721805	0.176521	NotSig
G190	Bacteria	Proteobacteria	Betaproteobacteria	Burkholderiales	Burkholderiaceae	Polynucleobacter		G149	-1.22	11.989	0.046277	0.112063	NotSig		G223	-2.71	3.19	0.0190801	0.0462039	NotSig		G198	-2.293	3.488	0.0280346	0.0678877	NotSig		G142	-0.989	3.414	0.126393	0.30607	NotSig		G160	-1.544	2.888	0.0731111	0.177044	NotSig
G191	Bacteria	Proteobacteria	Betaproteobacteria	Burkholderiales	Comamonadaceae	Delftia		G233	2.137	9.784	0.0475859	0.114114	NotSig		G113	-1.141	9.909	0.0210313	0.0504343	NotSig		G202	-1.347	8.584	0.0362182	0.0865492	NotSig		G187	1.067	3.421	0.132434	0.317583	NotSig		G125	-1.18	4.339	0.083365	0.199914	NotSig
G192	Bacteria	Proteobacteria	Betaproteobacteria	Burkholderiales	Comamonadaceae	Hydrogenophaga		G41	1.112	5.14	0.0529464	0.125748	NotSig		G114	2.438	3.426	0.0222686	0.052888	NotSig		G1	-1.986	3.535	0.0364418	0.0865492	NotSig		G40	1.515	5.752	0.135529	0.321882	NotSig		G89	-1.986	3.427	0.0842407	0.200072	NotSig
G193	Bacteria	Proteobacteria	Betaproteobacteria	Burkholderiales	Comamonadaceae	Rhodoferax		G57	-2.949	6.401	0.0572633	0.134705	NotSig		G201	1.42	3.014	0.0227926	0.053617	NotSig		G156	-0.974	14.176	0.0390713	0.0919106	NotSig		G25	1.932	3.627	0.137269	0.322909	NotSig		G174	-1.593	4.635	0.0877713	0.206472	NotSig
G194	Bacteria	Proteobacteria	Betaproteobacteria	Burkholderiales	Comamonadaceae	Unassigned		G128	1.104	4.783	0.0600176	0.139852	NotSig		G85	-1.499	9.007	0.0238568	0.0555909	NotSig		G81	2.339	4.542	0.0520047	0.121181	NotSig		G75	0.996	3.414	0.140479	0.327343	NotSig		G42	-0.925	15.456	0.0913343	0.212826	NotSig
G195	Bacteria	Proteobacteria	Betaproteobacteria	Burkholderiales	Comamonadaceae	Variovorax		G223	-2.289	3.565	0.0619309	0.142962	NotSig		G171	2.35	3.257	0.0249382	0.0575676	NotSig		G131	-0.877	11.334	0.0548105	0.126525	NotSig		G101	-0.819	11.546	0.149796	0.343984	NotSig		G88	-0.957	11.442	0.0987644	0.227989	NotSig
G196	Bacteria	Proteobacteria	Betaproteobacteria	Burkholderiales	Oxalobacteraceae	Unassigned		G95	1.019	4.659	0.0625829	0.143129	NotSig		G54	0.979	11.119	0.0264497	0.0604915	NotSig		G227	-1.693	11.591	0.0629738	0.144023	NotSig		G63	-0.982	6.892	0.150456	0.343984	NotSig		G239	-1.274	2.864	0.103674	0.237106	NotSig
G197	Bacteria	Proteobacteria	Betaproteobacteria	Burkholderiales	Sutterellaceae	Parasutterella		G143	1.965	4.539	0.066682	0.151105	NotSig		G20	0.936	7.451	0.0275027	0.0623226	NotSig		G27	2.248	4.144	0.0647588	0.146747	NotSig		G120	1.418	5.069	0.151799	0.343984	NotSig		G103	-1.047	6.829	0.105339	0.237585	NotSig
G198	Bacteria	Proteobacteria	Betaproteobacteria	Burkholderiales	Sutterellaceae	Sutterella		G228	1.079	11.527	0.0701598	0.157541	NotSig		G155	-0.727	14.714	0.0279905	0.0628514	NotSig		G29	-1.249	3.357	0.0692939	0.155596	NotSig		G93	0.75	9.976	0.160534	0.360471	NotSig		G194	-1.195	9.427	0.1062	0.237585	NotSig
G199	Bacteria	Proteobacteria	Betaproteobacteria	Burkholderiales	Unassigned	Unassigned		G50	-1.082	3.409	0.0839624	0.186835	NotSig		G110	1.104	9.032	0.0309183	0.0687705	NotSig		G223	-2.625	3.557	0.0710303	0.158058	NotSig		G225	1.006	10.874	0.16273	0.362112	NotSig		G78	-1.428	3.133	0.106769	0.237585	NotSig
G2	Archaea	Euryarchaeota	Unassigned	Unassigned	Unassigned	Unassigned		G132	-1.131	5.319	0.0849708	0.187391	NotSig		G106	-0.979	4.907	0.0314383	0.0687705	NotSig		G139	-1.429	3.374	0.0740281	0.163258	NotSig		G229	-0.712	16.133	0.170437	0.375875	NotSig		G7	1.335	6.327	0.107782	0.237698	NotSig
G20	Bacteria	Actinobacteria	Actinobacteria	Actinomycetales	Unassigned	Unassigned		G244	-1.293	7.069	0.0888821	0.192953	NotSig		G92	-1.415	10.296	0.0314618	0.0687705	NotSig		G12	0.929	3.306	0.0810565	0.175622	NotSig		G169	0.989	8.043	0.188074	0.4111	NotSig		G185	1.071	5.577	0.109771	0.239942	NotSig
G200	Bacteria	Proteobacteria	Betaproteobacteria	Methylophilales	Methylophilaceae	Methylophilus		G56	2.392	6.983	0.0890553	0.192953	NotSig		G53	-1.038	13.966	0.0331585	0.0718434	NotSig		G75	0.929	3.306	0.0810565	0.175622	NotSig		G108	0.767	10.973	0.206249	0.446873	NotSig		G35	-0.742	9.771	0.115811	0.250925	NotSig
G201	Bacteria	Proteobacteria	Betaproteobacteria	Methylophilales	Methylophilaceae	Unassigned		G84	-2.45	5.509	0.0910705	0.195604	NotSig		G160	1.392	3.004	0.0351409	0.0754766	NotSig		G128	1.239	4.795	0.0851657	0.182833	NotSig		G143	-1.884	4.594	0.214277	0.46023	NotSig		G142	-1.163	2.869	0.119799	0.256529	NotSig
G202	Bacteria	Proteobacteria	Betaproteobacteria	Neisseriales	Neisseriaceae	Eikenella		G150	-1.337	3.435	0.0920537	0.196011	NotSig		G117	-1.178	3.921	0.0405536	0.0863513	NotSig		G130	1.229	6.65	0.0858649	0.182833	NotSig		G189	1.065	4.022	0.226034	0.481297	NotSig		G43	0.755	9.173	0.120475	0.256529	NotSig
G203	Bacteria	Proteobacteria	Betaproteobacteria	Neisseriales	Neisseriaceae	Kingella		G35	0.731	9.083	0.0948376	0.200202	NotSig		G140	-1.636	3.486	0.0433768	0.0915733	NotSig		G77	-1.635	3.396	0.0935634	0.197523	NotSig		G227	0.904	9.983	0.230423	0.481938	NotSig		G60	-1.098	2.835	0.12233	0.257995	NotSig
G204	Bacteria	Proteobacteria	Betaproteobacteria	Neisseriales	Neisseriaceae	Morococcus		G230	1.21	9.171	0.0956432	0.200202	NotSig		G141	-1.037	4.853	0.0451911	0.0945948	NotSig		G222	-1.521	3.383	0.0956285	0.200172	NotSig		G29	-0.732	3.407	0.232189	0.481938	NotSig		G214	0.696	12.523	0.123253	0.257995	NotSig
G205	Bacteria	Proteobacteria	Betaproteobacteria	Neisseriales	Neisseriaceae	Neisseria		G152	-0.708	11.663	0.102873	0.213527	NotSig		G222	-1.559	3.028	0.0470238	0.0976039	NotSig		G150	-1.416	3.371	0.0980124	0.203437	NotSig		G118	-0.732	3.407	0.232189	0.481938	NotSig		G140	-1.826	3.102	0.127501	0.264645	NotSig
G206	Bacteria	Proteobacteria	Betaproteobacteria	Neisseriales	Neisseriaceae	Simonsiella		G194	-1.203	8.764	0.103803	0.21366	NotSig		G168	-1.368	4.133	0.052052	0.10714	NotSig		G30	-1.407	6.887	0.100613	0.207095	NotSig		G236	0.851	11.063	0.23809	0.490069	NotSig		G5	-1.126	2.844	0.129563	0.266684	NotSig
G207	Bacteria	Proteobacteria	Betaproteobacteria	Neisseriales	Neisseriaceae	Unassigned		G203	1.114	7.37	0.105461	0.21528	NotSig		G12	1.097	2.988	0.0525301	0.107231	NotSig		G35	0.816	9.055	0.10221	0.208644	NotSig		G206	2.056	6.27	0.242345	0.491634	NotSig		G127	1.544	3.531	0.140461	0.285488	NotSig
G208	Bacteria	Proteobacteria	Betaproteobacteria	Rhodocyclales	Rhodocyclaceae	Unassigned		G112	-0.958	3.404	0.115428	0.233694	NotSig		G210	-1.239	4.261	0.0542556	0.109845	NotSig		G112	-1.021	3.338	0.107058	0.216749	NotSig		G139	-0.625	3.396	0.247359	0.491634	NotSig		G100	-1.109	4.177	0.14101	0.285488	NotSig
G209	Bacteria	Proteobacteria	Deltaproteobacteria	Desulfobacterales	Desulfobulbaceae	Desulfobulbus		G156	-0.697	14.257	0.132894	0.266868	NotSig		G5	1.156	2.987	0.0677886	0.136128	NotSig		G24	-1.154	5.432	0.108523	0.217929	NotSig		G222	-0.616	3.396	0.248753	0.491634	NotSig		G189	0.841	3.5	0.168328	0.336137	NotSig
G21	Bacteria	Actinobacteria	Actinobacteria	Bifidobacteriales	Bifidobacteriaceae	Alloscardovia		G1	-1.409	3.614	0.139327	0.27753	NotSig		G221	-1.176	4.943	0.0705671	0.140551	NotSig		G114	-0.93	3.328	0.118029	0.235107	NotSig		G15	-0.585	3.393	0.254015	0.491634	NotSig		G244	0.953	7.412	0.168749	0.336137	NotSig
G210	Bacteria	Proteobacteria	Deltaproteobacteria	Desulfovibrionales	Desulfovibrionaceae	Bilophila		G80	0.445	17.365	0.145867	0.288233	NotSig		G135	-0.833	4.41	0.0711293	0.140551	NotSig		G242	-0.927	8.37	0.120376	0.237863	NotSig		G33	-0.583	3.393	0.254297	0.491634	NotSig		G218	1.134	2.903	0.178755	0.35289	NotSig
G211	Bacteria	Proteobacteria	Deltaproteobacteria	Desulfovibrionales	Desulfovibrionaceae	Desulfovibrio		G245	-0.831	10.128	0.162041	0.317652	NotSig		G188	-0.844	11.037	0.0727024	0.14252	NotSig		G22	1.605	8.041	0.12469	0.244431	NotSig		G10	-0.581	3.393	0.254657	0.491634	NotSig		G62	0.6	13.219	0.180017	0.35289	NotSig
G212	Bacteria	Proteobacteria	Deltaproteobacteria	Myxococcales	Polyangiaceae	Unassigned		G25	0.693	3.377	0.164668	0.32026	NotSig		G205	-0.61	17.399	0.0784266	0.152198	NotSig		G39	-0.842	3.318	0.12993	0.252698	NotSig		G158	-0.581	3.393	0.254657	0.491634	NotSig		G145	0.865	7.211	0.181815	0.353609	NotSig
G213	Bacteria	Proteobacteria	Deltaproteobacteria	Unassigned	Unassigned	Unassigned		G218	-0.824	3.405	0.172696	0.326583	NotSig		G97	0.91	3.977	0.0788716	0.152198	NotSig		G100	-1.175	4.406	0.135913	0.262269	NotSig		G103	-0.898	6.879	0.254774	0.491634	NotSig		G66	-0.854	2.829	0.18784	0.362473	NotSig
G214	Bacteria	Proteobacteria	Epsilonproteobacteria	Campylobacterales	Campylobacteraceae	Campylobacter		G146	-0.921	8.684	0.173816	0.326583	NotSig		G50	2.07	3.427	0.0829115	0.158753	NotSig		G62	0.583	13.191	0.139528	0.267159	NotSig		G42	-0.602	15.095	0.259047	0.491649	NotSig		G24	-0.972	5.04	0.19208	0.364051	NotSig
G215	Bacteria	Proteobacteria	Epsilonproteobacteria	Campylobacterales	Helicobacteraceae	Helicobacter		G145	-0.795	6.769	0.173827	0.326583	NotSig		G75	0.901	2.967	0.0855379	0.162522	NotSig		G73	0.603	14.831	0.140964	0.267832	NotSig		G123	-1.206	3.583	0.259264	0.491649	NotSig		G141	0.883	4.669	0.192358	0.364051	NotSig
G216	Bacteria	Proteobacteria	Gammaproteobacteria	Cardiobacteriales	Cardiobacteriaceae	Cardiobacterium		G15	0.604	3.37	0.174675	0.326583	NotSig		G124	0.665	6.81	0.0884508	0.166774	NotSig		G65	-3.839	4.944	0.16089	0.303358	NotSig		G57	1.553	5.252	0.262606	0.491649	NotSig		G118	-0.804	2.819	0.194853	0.364051	NotSig
G217	Bacteria	Proteobacteria	Gammaproteobacteria	Chromatiales	Chromatiaceae	Rheinheimera		G158	0.6	3.369	0.175176	0.326583	NotSig		G80	0.464	17.543	0.091976	0.172107	NotSig		G38	-0.832	3.33	0.165925	0.309318	NotSig		G144	-0.527	3.389	0.264734	0.491649	NotSig		G237	-0.816	2.825	0.194948	0.364051	NotSig
G218	Bacteria	Proteobacteria	Gammaproteobacteria	Enterobacteriales	Enterobacteriaceae	Citrobacter		G144	0.585	3.368	0.177175	0.326583	NotSig		G209	-1.264	4.556	0.095977	0.178243	NotSig		G103	1.029	6.141	0.166556	0.309318	NotSig		G184	-0.527	3.389	0.264734	0.491649	NotSig		G33	-0.809	2.824	0.196027	0.364051	NotSig
G219	Bacteria	Proteobacteria	Gammaproteobacteria	Enterobacteriales	Enterobacteriaceae	Enterobacter		G184	0.585	3.368	0.177175	0.326583	NotSig		G84	-1.772	5.011	0.0995927	0.183578	NotSig		G149	0.843	12.665	0.181062	0.332642	NotSig		G215	-1.138	4.625	0.276599	0.50985	NotSig		G233	-1.614	11.641	0.204479	0.376912	NotSig
G22	Bacteria	Actinobacteria	Actinobacteria	Bifidobacteriales	Bifidobacteriaceae	Bifidobacterium		G33	0.544	3.366	0.182969	0.334765	NotSig		G112	-0.948	2.992	0.107584	0.196839	NotSig		G137	-0.717	3.315	0.181808	0.332642	NotSig		G98	0.563	3.392	0.281204	0.5145	NotSig		G64	-0.743	2.812	0.206035	0.376968	NotSig
G220	Bacteria	Proteobacteria	Gammaproteobacteria	Enterobacteriales	Enterobacteriaceae	Escherichia/Shigella		G12	0.525	3.365	0.185784	0.337416	NotSig		G14	-0.528	16.755	0.10934	0.198581	NotSig		G56	2.074	6.77	0.187816	0.34089	NotSig		G170	0.525	3.389	0.288605	0.520352	NotSig		G87	-0.97	8.124	0.208268	0.378252	NotSig
G221	Bacteria	Proteobacteria	Gammaproteobacteria	Enterobacteriales	Enterobacteriaceae	Klebsiella		G179	-1.693	3.568	0.189609	0.34055	NotSig		G48	0.654	14.861	0.11513	0.207571	NotSig		G138	-0.672	3.31	0.189077	0.34089	NotSig		G85	0.943	8.399	0.288616	0.520352	NotSig		G153	0.543	15.763	0.219558	0.395846	NotSig
G222	Bacteria	Proteobacteria	Gammaproteobacteria	Enterobacteriales	Enterobacteriaceae	Morganella		G83	-0.715	11.346	0.190267	0.34055	NotSig		G55	0.659	2.944	0.118523	0.212139	NotSig		G147	0.644	10.603	0.20207	0.358541	NotSig		G211	1.308	5.233	0.294771	0.524507	NotSig		G95	0.792	4.663	0.232927	0.416906	NotSig
G223	Bacteria	Proteobacteria	Gammaproteobacteria	Enterobacteriales	Enterobacteriaceae	Proteus		G98	-0.674	3.384	0.19371	0.344219	NotSig		G131	-0.6	11.333	0.122508	0.217102	NotSig		G85	-1.116	9.479	0.203119	0.358541	NotSig		G182	1.274	4.217	0.295168	0.524507	NotSig		G115	-0.742	7.842	0.235471	0.418427	NotSig
G224	Bacteria	Proteobacteria	Gammaproteobacteria	Enterobacteriales	Enterobacteriaceae	Unassigned		G138	-0.631	3.379	0.200939	0.354513	NotSig		G199	1.131	3.211	0.123054	0.217102	NotSig		G170	0.514	3.291	0.203222	0.358541	NotSig		G26	0.669	12.169	0.303627	0.535685	NotSig		G242	0.694	7.289	0.24795	0.437455	NotSig
G225	Bacteria	Proteobacteria	Gammaproteobacteria	Oceanospirillales	Halomonadaceae	Halomonas		G60	0.903	3.407	0.202513	0.354757	NotSig		G45	0.78	13.455	0.124129	0.217445	NotSig		G134	-1.16	5.516	0.212819	0.37281	NotSig		G245	0.692	9.84	0.309416	0.542026	NotSig		G31	-0.697	2.827	0.266615	0.461502	NotSig
G226	Bacteria	Proteobacteria	Gammaproteobacteria	Oceanospirillales	Oceanospirillales_incertae_sedis	Pseudohongiella		G241	-0.911	12.162	0.206931	0.357487	NotSig		G66	0.784	2.965	0.125098	0.2176	NotSig		G230	-0.931	8.439	0.227173	0.395152	NotSig		G125	-0.963	4.424	0.311648	0.542092	NotSig		G226	-0.697	2.827	0.266637	0.461502	NotSig
G227	Bacteria	Proteobacteria	Gammaproteobacteria	Pasteurellales	Pasteurellaceae	Actinobacillus		G90	1.018	3.928	0.206966	0.357487	NotSig		G187	1.018	3.026	0.131875	0.225812	NotSig		G145	0.693	7.298	0.229174	0.395846	NotSig		G109	-0.559	9.727	0.325632	0.559252	NotSig		G150	-0.693	2.826	0.267185	0.461502	NotSig
G228	Bacteria	Proteobacteria	Gammaproteobacteria	Pasteurellales	Pasteurellaceae	Aggregatibacter		G96	0.901	4.009	0.216436	0.371248	NotSig		G33	0.736	2.961	0.132359	0.225812	NotSig		G233	1.453	9.388	0.235275	0.403562	NotSig		G89	-1.327	3.662	0.326042	0.559252	NotSig		G82	-0.668	2.82	0.270741	0.461922	NotSig
G229	Bacteria	Proteobacteria	Gammaproteobacteria	Pasteurellales	Pasteurellaceae	Haemophilus		G65	-2.323	4.891	0.230075	0.391921	NotSig		G237	0.726	2.958	0.133302	0.225812	NotSig		G54	-0.549	10.338	0.243458	0.414461	NotSig		G134	-1.032	5.47	0.346042	0.589464	NotSig		G200	-0.658	2.818	0.272147	0.461922	NotSig
G23	Bacteria	Actinobacteria	Actinobacteria	Bifidobacteriales	Bifidobacteriaceae	Gardnerella		G148	1.263	5.078	0.255109	0.431588	NotSig		G6	0.54	15.262	0.133476	0.225812	NotSig		G194	-0.923	8.981	0.244985	0.414461	NotSig		G240	0.622	10.111	0.352531	0.596406	NotSig		G178	-0.642	2.815	0.274884	0.461922	NotSig
G230	Bacteria	Proteobacteria	Gammaproteobacteria	Pasteurellales	Pasteurellaceae	Unassigned		G43	-0.557	9.821	0.272588	0.458021	NotSig		G153	-0.533	15.771	0.134978	0.2268	NotSig		G93	-0.455	10.533	0.248929	0.418269	NotSig		G47	0.478	16.757	0.356579	0.599149	NotSig		G110	-0.682	9.425	0.274909	0.461922	NotSig
G231	Bacteria	Proteobacteria	Gammaproteobacteria	Pseudomonadales	Moraxellaceae	Acinetobacter		G110	-0.591	8.099	0.299364	0.499615	NotSig		G167	-0.513	2.938	0.141083	0.235455	NotSig		G84	-1.519	5.677	0.259961	0.428571	NotSig		G130	0.865	6.594	0.362075	0.604274	NotSig		G149	0.732	12.868	0.280635	0.468357	NotSig
G232	Bacteria	Proteobacteria	Gammaproteobacteria	Pseudomonadales	Moraxellaceae	Faucicola		G89	-0.958	4.001	0.312626	0.516683	NotSig		G206	-2.469	4.287	0.149195	0.247272	NotSig		G108	-0.638	11.641	0.26143	0.428571	NotSig		G28	-1.165	3.807	0.368007	0.606108	NotSig		G208	-0.559	2.801	0.28865	0.478501	NotSig
G233	Bacteria	Proteobacteria	Gammaproteobacteria	Pseudomonadales	Moraxellaceae	Moraxella		G198	1.37	3.825	0.313775	0.516683	NotSig		G64	0.615	2.946	0.150165	0.247272	NotSig		G219	-2.354	4.885	0.261961	0.428571	NotSig		G11	0.972	4.06	0.368082	0.606108	NotSig		G55	1.139	2.875	0.292554	0.479791	NotSig
G234	Bacteria	Proteobacteria	Gammaproteobacteria	Pseudomonadales	Moraxellaceae	Perlucidibaca		G47	-0.372	16.689	0.324242	0.530382	NotSig		G95	0.635	4.43	0.165001	0.269902	NotSig		G244	0.806	7.813	0.262001	0.428571	NotSig		G8	-0.614	12.679	0.371788	0.608156	NotSig		G193	-0.539	2.8	0.293313	0.479791	NotSig
G235	Bacteria	Proteobacteria	Gammaproteobacteria	Pseudomonadales	Pseudomonadaceae	Cellvibrio		G142	0.713	3.397	0.328334	0.53301	NotSig		G63	-0.71	6.496	0.190108	0.308925	NotSig		G43	-0.589	9.876	0.281464	0.457379	NotSig		G194	0.703	8.16	0.384568	0.624923	NotSig		G32	-0.854	3.549	0.304476	0.492497	NotSig
G236	Bacteria	Proteobacteria	Gammaproteobacteria	Pseudomonadales	Pseudomonadaceae	Pseudomonas		G171	-0.425	3.374	0.337024	0.53301	NotSig		G156	-0.54	14.306	0.196997	0.318028	NotSig		G6	0.422	14.959	0.300187	0.484616	NotSig		G204	-0.64	14.312	0.395922	0.639168	NotSig		G204	-0.673	14.115	0.305069	0.492497	NotSig
G237	Bacteria	Proteobacteria	Gammaproteobacteria	Unassigned	Unassigned	Unassigned		G178	-0.425	3.374	0.337024	0.53301	NotSig		G226	0.6	2.958	0.204062	0.327294	NotSig		G171	-0.471	3.306	0.318384	0.499693	NotSig		G242	-0.659	8.17	0.425207	0.681988	NotSig		G92	-0.801	9.198	0.310923	0.498688	NotSig
G238	Bacteria	Proteobacteria	Gammaproteobacteria	Xanthomonadales	Xanthomonadaceae	Stenotrophomonas		G196	-0.422	3.373	0.337435	0.53301	NotSig		G200	0.577	2.953	0.207114	0.329161	NotSig		G178	-0.471	3.306	0.318384	0.499693	NotSig		G62	0.418	13.567	0.429094	0.683782	NotSig		G128	-0.638	5.07	0.317551	0.506033	NotSig
G239	Bacteria	Proteobacteria	Unassigned	Unassigned	Unassigned	Unassigned		G31	-0.4	3.371	0.341002	0.53301	NotSig		G82	0.571	2.952	0.207891	0.329161	NotSig		G240	0.517	10.321	0.319992	0.499693	NotSig		G44	0.483	9.755	0.442289	0.700291	NotSig		G215	-0.841	4.144	0.325038	0.514643	NotSig
G24	Bacteria	Actinobacteria	Actinobacteria	Bifidobacteriales	Bifidobacteriaceae	Scardovia		G159	-0.389	3.369	0.343012	0.53301	NotSig		G193	0.483	2.941	0.222369	0.347833	NotSig		G31	-0.432	3.3	0.324541	0.499693	NotSig		G153	0.377	16.007	0.449136	0.706602	NotSig		G41	0.547	6.426	0.327171	0.514721	NotSig
G240	Bacteria	Spirochaetes	Spirochaetia	Spirochaetales	Spirochaetaceae	Treponema		G167	-0.389	3.369	0.343012	0.53301	NotSig		G170	0.484	2.941	0.222501	0.347833	NotSig		G46	-0.411	3.298	0.328107	0.499693	NotSig		G228	0.509	12.489	0.459278	0.710808	NotSig		G228	-0.624	13.242	0.329347	0.514865	NotSig
G241	Bacteria	SR1	Unassigned	Unassigned	Unassigned	SR1_genera_incertae_sedis		G187	-0.388	3.369	0.343112	0.53301	NotSig		G208	0.467	2.94	0.225455	0.348878	NotSig		G159	-0.401	3.297	0.329971	0.499693	NotSig		G219	-0.978	4.294	0.459489	0.710808	NotSig		G59	0.561	4.666	0.346931	0.538943	NotSig
G242	Bacteria	Synergistetes	Synergistia	Synergistales	Synergistaceae	Fretibacterium		G69	0.342	13.632	0.346412	0.533024	NotSig		G73	0.357	14.822	0.225994	0.348878	NotSig		G167	-0.401	3.297	0.329971	0.499693	NotSig		G115	-0.469	7.523	0.464847	0.710808	NotSig		G27	-1.048	4.69	0.34958	0.539664	NotSig
G243	Bacteria	Tenericutes	Mollicutes	Acholeplasmatales	Acholeplasmataceae	Acholeplasma		G239	-0.364	3.367	0.347738	0.533024	NotSig		G214	0.43	12.076	0.230968	0.354342	NotSig		G125	0.81	3.898	0.332326	0.499693	NotSig		G155	0.389	14.638	0.465984	0.710808	NotSig		G209	0.916	4.545	0.371844	0.570468	NotSig
G244	Bacteria	Tenericutes	Mollicutes	Mycoplasmatales	Mycoplasmataceae	Mycoplasma		G181	-0.354	3.366	0.349718	0.533024	NotSig		G213	0.414	2.935	0.23665	0.360818	NotSig		G10	-0.379	3.295	0.334247	0.499693	NotSig		G65	-0.858	3.767	0.467582	0.710808	NotSig		G156	-0.421	13.96	0.396074	0.600456	NotSig
G245	Bacteria	Unassigned	Unassigned	Unassigned	Unassigned	Unassigned		G62	0.356	13.102	0.351752	0.533024	NotSig		G93	-0.398	10.548	0.242756	0.367857	NotSig		G181	-0.379	3.295	0.334247	0.499693	NotSig		G203	-0.631	7.823	0.469076	0.710808	NotSig		G98	-0.741	2.9	0.396252	0.600456	NotSig
G246	Bacteria	Verrucomicrobia	Subdivision3	Unassigned	Unassigned	Unassigned		G22	-0.674	6.995	0.363664	0.547713	NotSig		G137	-0.638	2.961	0.252409	0.379116	NotSig		G118	-0.378	3.295	0.33442	0.499693	NotSig		G199	-0.815	3.783	0.487966	0.730711	NotSig		G8	0.393	12.02	0.399736	0.602042	NotSig
G247	Bacteria	Verrucomicrobia	Verrucomicrobiae	Verrucomicrobiales	Verrucomicrobiaceae	Akkermansia		G106	-0.518	5.195	0.372435	0.554459	NotSig		G150	-0.884	3.018	0.253256	0.379116	NotSig		G239	-0.373	3.294	0.335302	0.499693	NotSig		G127	1.316	4.159	0.488431	0.730711	NotSig		G132	-0.632	3.92	0.417407	0.618816	NotSig
G25	Bacteria	Actinobacteria	Actinobacteria	Coriobacteriales	Coriobacteriaceae	Asaccharobacter		G18	0.837	4.088	0.373765	0.554459	NotSig		G101	-0.486	12.46	0.261782	0.389519	NotSig		G18	0.867	4.056	0.335826	0.499693	NotSig		G95	0.662	5.186	0.492708	0.730711	NotSig		G130	0.504	6.307	0.420785	0.618816	NotSig
G26	Bacteria	Actinobacteria	Actinobacteria	Coriobacteriales	Coriobacteriaceae	Atopobium		G229	0.413	16.139	0.374877	0.554459	NotSig		G126	-0.488	5.327	0.271121	0.400999	NotSig		G60	-0.349	3.292	0.340415	0.503488	NotSig		G84	0.934	4.588	0.494044	0.730711	NotSig		G131	-0.402	10.956	0.425366	0.618816	NotSig
G27	Bacteria	Actinobacteria	Actinobacteria	Coriobacteriales	Coriobacteriaceae	Collinsella		G123	-0.743	3.797	0.385888	0.567347	NotSig		G224	0.7	6.965	0.279366	0.410735	NotSig		G142	-0.334	3.291	0.34396	0.505703	NotSig		G7	0.566	7.278	0.513071	0.754337	NotSig		G176	-0.381	2.802	0.435821	0.618816	NotSig
G28	Bacteria	Actinobacteria	Actinobacteria	Coriobacteriales	Coriobacteriaceae	Cryptobacterium		G216	0.407	8.652	0.396493	0.57949	NotSig		G18	0.721	3.926	0.297063	0.434169	NotSig		G110	0.539	8.52	0.361383	0.527665	NotSig		G157	0.799	7.04	0.525053	0.767386	NotSig		G85	0.638	8.568	0.435885	0.618816	NotSig
G29	Bacteria	Actinobacteria	Actinobacteria	Coriobacteriales	Coriobacteriaceae	Eggerthella		G24	0.58	5.809	0.406044	0.589538	NotSig		G42	0.391	15.186	0.3157	0.458693	NotSig		G61	0.538	7.545	0.363177	0.527665	NotSig		G80	0.308	17.876	0.532794	0.772593	NotSig		G159	-0.372	2.799	0.436973	0.618816	NotSig
G3	Archaea	Thaumarchaeota	Unassigned	Nitrosopumilales	Nitrosopumilaceae	Nitrosopumilus		G91	-0.356	6.174	0.409042	0.589538	NotSig		G107	0.599	8.408	0.320871	0.463481	NotSig		G187	0.729	3.344	0.365306	0.527665	NotSig		G30	-0.49	5.841	0.534872	0.772593	NotSig		G113	-0.522	9.404	0.438119	0.618816	NotSig
G30	Bacteria	Actinobacteria	Actinobacteria	Coriobacteriales	Coriobacteriaceae	Olsenella		G139	-0.777	3.458	0.410529	0.589538	NotSig		G56	-1.065	5.036	0.32816	0.471254	NotSig		G206	1.766	5.905	0.379336	0.544668	NotSig		G1	-0.532	3.436	0.556196	0.798723	NotSig		G222	-0.351	2.794	0.439872	0.618816	NotSig
G31	Bacteria	Actinobacteria	Actinobacteria	Coriobacteriales	Coriobacteriaceae	Senegalimassilia		G45	0.431	12.943	0.41825	0.597155	NotSig		G121	0.997	3.225	0.330245	0.471506	NotSig		G63	-0.572	6.767	0.381488	0.544668	NotSig		G48	0.32	14.824	0.573847	0.815754	NotSig		G155	0.373	14.656	0.440617	0.618816	NotSig
G32	Bacteria	Actinobacteria	Actinobacteria	Coriobacteriales	Coriobacteriaceae	Slackia		G219	-1.325	5.267	0.429184	0.609244	NotSig		G239	0.772	3.015	0.337086	0.478236	NotSig		G70	0.857	4.627	0.385231	0.546851	NotSig		G238	-0.685	12.095	0.57466	0.815754	NotSig		G136	-0.32	2.789	0.444701	0.618816	NotSig
G33	Bacteria	Actinobacteria	Actinobacteria	Coriobacteriales	Coriobacteriaceae	Unassigned		G121	-0.599	3.439	0.440411	0.621608	NotSig		G147	0.413	10.628	0.338831	0.478236	NotSig		G218	0.78	3.392	0.410031	0.578729	NotSig		G113	0.409	8.911	0.582878	0.822691	NotSig		G112	-0.32	2.789	0.444817	0.618816	NotSig
G34	Bacteria	Actinobacteria	Actinobacteria	Unassigned	Unassigned	Unassigned		G242	-0.508	8.419	0.446612	0.62678	NotSig		G24	-0.518	5.421	0.354093	0.496937	NotSig		G199	0.929	3.468	0.420633	0.589835	NotSig		G92	-0.377	8.925	0.591973	0.83078	NotSig		G223	-0.317	2.788	0.445235	0.618816	NotSig
G35	Bacteria	Bacteroidetes	Bacteroidia	Bacteroidales	Bacteroidaceae	Bacteroides		G222	-0.691	3.448	0.471077	0.657378	NotSig		G89	-0.696	3.752	0.35774	0.498139	NotSig		G48	0.382	14.544	0.422675	0.589835	NotSig		G233	-0.718	10.567	0.612892	0.855278	NotSig		G108	-0.483	11.666	0.445614	0.618816	NotSig
G36	Bacteria	Bacteroidetes	Bacteroidia	Bacteroidales	Bacteroidales_incertae_sedis	Phocaeicola		G20	-0.409	6.825	0.476914	0.661785	NotSig		G96	0.594	3.75	0.358982	0.498139	NotSig		G57	-1.169	6.474	0.434552	0.603001	NotSig		G232	-1.134	5.481	0.617176	0.856419	NotSig		G111	-0.313	2.788	0.445948	0.618816	NotSig
G37	Bacteria	Bacteroidetes	Bacteroidia	Bacteroidales	Porphyromonadaceae	Barnesiella		G39	0.517	3.428	0.51099	0.705109	NotSig		G247	-0.515	4.317	0.37138	0.512463	NotSig		G155	-0.322	14.959	0.441809	0.609647	NotSig		G207	0.323	8.534	0.625146	0.862631	NotSig		G137	-0.262	2.782	0.456242	0.624921	NotSig
G38	Bacteria	Bacteroidetes	Bacteroidia	Bacteroidales	Porphyromonadaceae	Butyricimonas		G29	-0.467	3.443	0.522424	0.716882	NotSig		G176	0.31	2.937	0.373509	0.512537	NotSig		G241	-0.555	12.229	0.445479	0.611296	NotSig		G12	0.378	3.436	0.667523	0.91599	NotSig		G45	0.436	14.034	0.456743	0.624921	NotSig
G39	Bacteria	Bacteroidetes	Bacteroidia	Bacteroidales	Porphyromonadaceae	Coprobacter		G220	0.421	6.544	0.540383	0.737428	NotSig		G111	0.286	2.934	0.377347	0.514943	NotSig		G42	-0.326	14.934	0.499368	0.677592	NotSig		G131	0.218	10.813	0.698108	0.952666	NotSig		G166	-0.247	2.781	0.459601	0.624921	NotSig
G4	Bacteria	Actinobacteria	Actinobacteria	Acidimicrobiales	Acidimicrobiaceae	Ilumatobacter		G126	-0.355	5.448	0.545375	0.740152	NotSig		G136	0.273	2.932	0.379654	0.515244	NotSig		G203	0.451	6.962	0.499606	0.677592	NotSig		G220	-0.296	6.621	0.71908	0.975894	NotSig		G50	0.815	3.588	0.460468	0.624921	NotSig
G40	Bacteria	Bacteroidetes	Bacteroidia	Bacteroidales	Porphyromonadaceae	Odoribacter		G205	-0.234	17.612	0.554017	0.747772	NotSig		G166	0.24	2.93	0.386406	0.521491	NotSig		G152	0.309	11.996	0.502021	0.677592	NotSig		G61	0.247	7.563	0.725477	0.979195	NotSig		G17	0.377	5.951	0.469058	0.630473	NotSig
G41	Bacteria	Bacteroidetes	Bacteroidia	Bacteroidales	Porphyromonadaceae	Parabacteroides		G232	1.033	5.395	0.579101	0.77738	NotSig		G227	-0.604	12.173	0.388479	0.521491	NotSig		G69	0.266	13.639	0.522234	0.701042	NotSig		G141	0.345	5.303	0.730578	0.979483	NotSig		G79	0.721	3.46	0.469664	0.630473	NotSig
G42	Bacteria	Bacteroidetes	Bacteroidia	Bacteroidales	Porphyromonadaceae	Porphyromonas		G141	-0.364	5.196	0.587357	0.783986	NotSig		G151	-0.517	5.367	0.40214	0.534177	NotSig		G229	-0.286	15.774	0.545101	0.727784	NotSig		G51	-0.341	4.8	0.733621	0.979483	NotSig		G229	-0.345	15.906	0.478449	0.638794	NotSig
G43	Bacteria	Bacteroidetes	Bacteroidia	Bacteroidales	Porphyromonadaceae	Tannerella		G153	-0.204	15.869	0.59037	0.783986	NotSig		G70	-0.482	4.243	0.402255	0.534177	NotSig		G129	0.713	4.701	0.627814	0.83371	NotSig		G6	0.157	15.148	0.741493	0.984288	NotSig		G73	-0.282	15.022	0.496532	0.659373	NotSig
G44	Bacteria	Bacteroidetes	Bacteroidia	Bacteroidales	Porphyromonadaceae	Unassigned		G14	-0.204	16.931	0.603312	0.793039	NotSig		G244	-0.499	7.232	0.406172	0.536494	NotSig		G21	-0.643	7.384	0.635988	0.840048	NotSig		G32	0.365	3.685	0.74519	0.984288	NotSig		G6	-0.284	15.412	0.508157	0.671202	NotSig
G45	Bacteria	Bacteroidetes	Bacteroidia	Bacteroidales	Prevotellaceae	Alloprevotella		G240	-0.284	9.941	0.603609	0.793039	NotSig		G60	0.516	2.973	0.414501	0.544584	NotSig		G107	0.282	8.032	0.672207	0.883165	NotSig		G156	-0.154	13.803	0.762136	0.996062	NotSig		G152	0.354	12.125	0.514986	0.676604	NotSig
G46	Bacteria	Bacteroidetes	Bacteroidia	Bacteroidales	Prevotellaceae	Paraprevotella		G42	0.216	15.154	0.619969	0.810224	NotSig		G241	-0.428	12.185	0.440747	0.576003	NotSig		G78	0.345	3.358	0.685075	0.89531	NotSig		G241	0.233	11.928	0.762169	0.996062	NotSig		G80	0.268	18	0.526363	0.687893	NotSig
G47	Bacteria	Bacteroidetes	Bacteroidia	Bacteroidales	Prevotellaceae	Prevotella		G151	-0.365	5.45	0.628553	0.813659	NotSig		G36	-0.429	4.501	0.452473	0.588215	NotSig		G220	0.302	6.396	0.696939	0.906021	NotSig		G79	0.333	4.033	0.805936	1	NotSig		G105	0.349	6.318	0.530011	0.689015	NotSig
G48	Bacteria	Bacteroidetes	Bacteroidia	Bacteroidales	Prevotellaceae	Unassigned		G221	-0.478	5.169	0.629186	0.813659	NotSig		G216	0.304	8.581	0.45894	0.593498	NotSig		G141	0.239	5.381	0.735817	0.951553	NotSig		G151	-0.224	5.518	0.817316	1	NotSig		G48	-0.296	15.164	0.559715	0.723819	NotSig
G49	Bacteria	Bacteroidetes	Bacteroidia	Bacteroidales	Rikenellaceae	Alistipes		G214	0.156	11.759	0.664528	0.854887	NotSig		G139	0.7	3.2	0.462622	0.595144	NotSig		G245	-0.215	10.315	0.746204	0.95932	NotSig		G35	-0.113	9.432	0.833094	1	NotSig		G196	-0.844	4.571	0.595785	0.766453	NotSig
G5	Bacteria	Actinobacteria	Actinobacteria	Acidimicrobiales	Unassigned	Unassigned		G134	-0.293	5.699	0.700199	0.89611	NotSig		G142	0.522	2.979	0.475982	0.607859	NotSig		G36	-0.201	4.783	0.74959	0.95932	NotSig		G202	-0.122	7.853	0.848408	1	NotSig		G81	-0.405	4.82	0.608477	0.778725	NotSig
G50	Bacteria	Bacteroidetes	Bacteroidia	Bacteroidales	Rikenellaceae	Rikenella		G118	0.293	3.395	0.706266	0.899215	NotSig		G123	0.391	3.712	0.477428	0.607859	NotSig		G179	-0.373	3.571	0.774247	0.985768	NotSig		G18	-0.203	4.414	0.856322	1	NotSig		G74	0.383	7.212	0.630119	0.802264	NotSig
G51	Bacteria	Bacteroidetes	Bacteroidia	Bacteroidales	Unassigned	Unassigned		G10	0.246	3.383	0.722613	0.915309	NotSig		G203	-0.411	6.853	0.489378	0.619879	NotSig		G168	-0.348	4.539	0.778463	0.986053	NotSig		G59	0.167	5.278	0.858361	1	NotSig		G84	0.557	4.37	0.63898	0.809375	NotSig
G52	Bacteria	Bacteroidetes	Cytophagia	Cytophagales	Unassigned	Unassigned		G63	0.208	6.956	0.733263	0.924061	NotSig		G98	0.46	3.029	0.496883	0.626174	NotSig		G157	0.38	7.179	0.789926	0.995468	NotSig		G154	-0.244	5.281	0.862096	1	NotSig		G240	0.226	10.262	0.670229	0.844625	NotSig
G53	Bacteria	Bacteroidetes	Flavobacteriia	Flavobacteriales	Flavobacteriaceae	Capnocytophaga		G97	0.213	3.963	0.745231	0.931339	NotSig		G194	0.371	9.504	0.53165	0.666587	NotSig		G209	-0.19	5.196	0.817045	1	NotSig		G105	0.132	6.78	0.873675	1	NotSig		G147	0.227	10.893	0.679228	0.851621	NotSig
G54	Bacteria	Bacteroidetes	Flavobacteriia	Flavobacteriales	Flavobacteriaceae	Chryseobacterium		G70	-0.254	4.443	0.74658	0.931339	NotSig		G179	-0.474	3.321	0.554875	0.692193	NotSig		G98	-0.119	3.327	0.855239	1	NotSig		G68	-0.325	7.814	0.874577	1	NotSig		G134	0.352	4.661	0.690492	0.857319	NotSig
G55	Bacteria	Bacteroidetes	Flavobacteriia	Flavobacteriales	Flavobacteriaceae	Flavobacterium		G6	0.11	14.844	0.770811	0.94827	NotSig		G47	-0.191	16.8	0.590575	0.733025	NotSig		G207	0.129	8.724	0.85985	1	NotSig		G210	-0.164	3.563	0.883453	1	NotSig		G245	-0.283	10.424	0.691308	0.857319	NotSig
G56	Bacteria	Bacteroidetes	Flavobacteriia	Flavobacteriales	Flavobacteriaceae	Soonwooa		G61	0.192	7.383	0.770993	0.94827	NotSig		G145	-0.282	6.932	0.600328	0.741405	NotSig		G151	0.134	5.638	0.873847	1	NotSig		G179	0.309	3.438	0.884857	1	NotSig		G11	0.284	3.691	0.694185	0.857319	NotSig
G57	Bacteria	Bacteroidetes	Flavobacteriia	Flavobacteriales	Flavobacteriaceae	Unassigned		G135	0.174	4.886	0.771669	0.94827	NotSig		G159	-0.177	2.958	0.651677	0.800817	NotSig		G146	0.091	8.982	0.892542	1	NotSig		G69	0.071	13.953	0.890777	1	NotSig		G203	0.248	6.841	0.72808	0.894543	NotSig
G58	Bacteria	Bacteroidetes	Sphingobacteriia	Sphingobacteriales	Chitinophagaceae	Unassigned		G157	-0.341	6.837	0.797941	0.9757	NotSig		G28	-0.356	5.041	0.661244	0.808551	NotSig		G143	-0.171	3.956	0.905254	1	NotSig		G56	0.22	7.854	0.903052	1	NotSig		G61	0.182	7.498	0.73157	0.894543	NotSig
G59	Bacteria	Bacteroidetes	Sphingobacteriia	Sphingobacteriales	Sphingobacteriaceae	Pedobacter		G207	-0.167	8.528	0.802281	0.976175	NotSig		G29	0.261	3.074	0.696035	0.8469	NotSig		G232	-0.23	4.84	0.907603	1	NotSig		G70	0.126	4.44	0.909825	1	NotSig		G70	0.27	4.144	0.739032	0.898093	NotSig
G6	Bacteria	Actinobacteria	Actinobacteria	Actinomycetales	Actinomycetaceae	Actinomyces		G48	0.109	14.537	0.825311	0.999273	NotSig		G232	-0.582	4.48	0.713727	0.864169	NotSig		G153	0.043	15.915	0.914613	1	NotSig		G174	0.123	4.245	0.930759	1	NotSig		G1	0.251	2.806	0.744516	0.898093	NotSig
G60	Bacteria	Bacteroidetes	Sphingobacteriia	Sphingobacteriales	Sphingobacteriaceae	Sphingobacterium		G154	0.216	4.956	0.837704	1	NotSig		G22	-0.204	7.293	0.725989	0.874729	NotSig		G127	-0.08	4.583	0.93143	1	NotSig		G73	0.035	14.749	0.940466	1	NotSig		G207	-0.212	8.845	0.75049	0.898093	NotSig
G61	Bacteria	Bacteroidetes	Unassigned	Unassigned	Unassigned	Unassigned		G36	-0.163	4.792	0.838278	1	NotSig		G100	-0.196	4.413	0.73127	0.876731	NotSig		G47	-0.027	16.756	0.945054	1	NotSig		G27	-0.06	4.591	0.97036	1	NotSig		G51	0.247	4.364	0.754333	0.898093	NotSig
G62	Bacteria	Candidatus_Saccharibacteria	Unassigned	Unassigned	Unassigned	Saccharibacteria_genera_incertae_sedis		G206	0.26	5.199	0.890418	1	NotSig		G108	-0.172	11.868	0.734751	0.876731	NotSig		G154	0.034	4.906	0.975596	1	NotSig		G36	0.042	4.774	0.970737	1	NotSig		G133	0.304	5.281	0.760638	0.898093	NotSig
G63	Bacteria	Candidatus_Saccharibacteria	Unassigned	Unassigned	Unassigned	Unassigned		G188	-0.055	11.322	0.919819	1	NotSig		G157	-0.369	6.938	0.746528	0.886502	NotSig		G2	0	3.279	1	1	NotSig		G128	0.012	5.06	0.991169	1	NotSig		G187	-0.204	2.919	0.762847	0.898093	NotSig
G64	Bacteria	Cyanobacteria	Chloroplast	Unassigned	Chloroplast	Bacillariophyta		G73	0.027	14.582	0.934774	1	NotSig		G230	0.188	9.161	0.752222	0.888989	NotSig		G3	0	3.279	1	1	NotSig		G43	0	9.635	0.999426	1	NotSig		G30	-0.195	5.61	0.762859	0.898093	NotSig
G65	Bacteria	Cyanobacteria	Chloroplast	Unassigned	Chloroplast	Streptophyta		G140	0.075	4.065	0.94118	1	NotSig		G91	0.11	6.276	0.756497	0.889785	NotSig		G4	0	3.279	1	1	NotSig		G2	0	3.372	1	1	NotSig		G76	-0.197	10.16	0.76356	0.898093	NotSig
G66	Bacteria	Cyanobacteria	Cyanobacteria	Unassigned	Family_II	GpIIa		G247	0.064	4.54	0.948613	1	NotSig		G229	-0.118	15.836	0.762588	0.892698	NotSig		G5	0	3.279	1	1	NotSig		G3	0	3.372	1	1	NotSig		G21	-0.383	7.437	0.778359	0.911159	NotSig
G67	Bacteria	Deferribacteres	Deferribacteres	Deferribacterales	Deferribacteraceae	Mucispirillum		G77	0.085	3.551	0.950963	1	NotSig		G118	0.157	2.972	0.768099	0.894907	NotSig		G15	0	3.279	1	1	NotSig		G5	0	3.372	1	1	NotSig		G219	0.209	3.381	0.795069	0.924669	NotSig
G68	Bacteria	Firmicutes	Bacilli	Bacillales	Bacillaceae_1	Bacillus		G124	-0.013	6.447	0.975082	1	NotSig		G62	-0.102	13	0.774872	0.89856	NotSig		G33	0	3.279	1	1	NotSig		G31	0	3.372	1	1	NotSig		G170	0.157	2.817	0.799832	0.924669	NotSig
G69	Bacteria	Firmicutes	Bacilli	Bacillales	Bacillales_Incertae_Sedis_XI	Gemella		G130	0.002	6.182	0.996821	1	NotSig		G149	0.145	12.584	0.803587	0.927505	NotSig		G34	0	3.279	1	1	NotSig		G52	0	3.372	1	1	NotSig		G168	-0.227	3.689	0.80113	0.924669	NotSig
G7	Bacteria	Actinobacteria	Actinobacteria	Actinomycetales	Actinomycetaceae	Mobiluncus		G2	0	3.353	1	1	NotSig		G245	0.136	10.377	0.80883	0.929214	NotSig		G52	0	3.279	1	1	NotSig		G58	0	3.372	1	1	NotSig		G93	-0.112	10.408	0.808542	0.928883	NotSig
G70	Bacteria	Firmicutes	Bacilli	Bacillales	Staphylococcaceae	Staphylococcus		G3	0	3.353	1	1	NotSig		G109	0.1	11.363	0.86369	0.987646	NotSig		G58	0	3.279	1	1	NotSig		G64	0	3.372	1	1	NotSig		G151	0.144	5.222	0.852453	0.965565	NotSig
G71	Bacteria	Firmicutes	Bacilli	Lactobacillales	Aerococcaceae	Abiotrophia		G5	0	3.353	1	1	NotSig		G61	0.071	7.277	0.880979	1	NotSig		G64	0	3.279	1	1	NotSig		G66	0	3.372	1	1	NotSig		G154	0.177	5.006	0.853893	0.965565	NotSig
G72	Bacteria	Firmicutes	Bacilli	Lactobacillales	Aerococcaceae	Aerococcus		G19	0	3.353	1	1	NotSig		G21	-0.145	7.799	0.892564	1	NotSig		G66	0	3.279	1	1	NotSig		G82	0	3.372	1	1	NotSig		G36	0.14	4.44	0.857977	0.965565	NotSig
G73	Bacteria	Firmicutes	Bacilli	Lactobacillales	Carnobacteriaceae	Granulicatella		G52	0	3.353	1	1	NotSig		G218	-0.125	3.008	0.910279	1	NotSig		G82	0	3.279	1	1	NotSig		G102	0	3.372	1	1	NotSig		G63	0.108	6.169	0.861921	0.965565	NotSig
G74	Bacteria	Firmicutes	Bacilli	Lactobacillales	Enterococcaceae	Enterococcus		G55	0	3.353	1	1	NotSig		G77	-0.172	3.196	0.917876	1	NotSig		G102	0	3.279	1	1	NotSig		G111	0	3.372	1	1	NotSig		G241	-0.113	12.191	0.863831	0.965565	NotSig
G75	Bacteria	Firmicutes	Bacilli	Lactobacillales	Enterococcaceae	Vagococcus		G58	0	3.353	1	1	NotSig		G83	-0.049	11.478	0.923981	1	NotSig		G111	0	3.279	1	1	NotSig		G112	0	3.372	1	1	NotSig		G18	-0.133	3.998	0.863927	0.965565	NotSig
G76	Bacteria	Firmicutes	Bacilli	Lactobacillales	Lactobacillaceae	Lactobacillus		G64	0	3.353	1	1	NotSig		G130	-0.032	6.09	0.929621	1	NotSig		G119	0	3.279	1	1	NotSig		G136	0	3.372	1	1	NotSig		G47	0.072	16.861	0.878531	0.977465	NotSig
G77	Bacteria	Firmicutes	Bacilli	Lactobacillales	Leuconostocaceae	Leuconostoc		G66	0	3.353	1	1	NotSig		G152	-0.034	12.007	0.940075	1	NotSig		G136	0	3.279	1	1	NotSig		G138	0	3.372	1	1	NotSig		G12	-0.195	2.888	0.8983	0.994978	NotSig
G78	Bacteria	Firmicutes	Bacilli	Lactobacillales	Leuconostocaceae	Weissella		G75	0	3.353	1	1	NotSig		G154	-0.044	4.748	0.952512	1	NotSig		G144	0	3.279	1	1	NotSig		G150	0	3.372	1	1	NotSig		G75	0.018	2.858	0.913256	1	NotSig
G79	Bacteria	Firmicutes	Bacilli	Lactobacillales	Streptococcaceae	Lactococcus		G82	0	3.353	1	1	NotSig		G148	0.034	4.601	0.953724	1	NotSig		G158	0	3.279	1	1	NotSig		G159	0	3.372	1	1	NotSig		G26	-0.052	12.373	0.931814	1	NotSig
G8	Bacteria	Actinobacteria	Actinobacteria	Actinomycetales	Corynebacteriaceae	Corynebacterium		G102	0	3.353	1	1	NotSig		G240	-0.014	10.02	0.973703	1	NotSig		G160	0	3.279	1	1	NotSig		G160	0	3.372	1	1	NotSig		G25	0.105	3.226	0.935319	1	NotSig
G80	Bacteria	Firmicutes	Bacilli	Lactobacillales	Streptococcaceae	Streptococcus		G111	0	3.353	1	1	NotSig		G31	-0.032	2.965	0.974564	1	NotSig		G161	0	3.279	1	1	NotSig		G161	0	3.372	1	1	NotSig		G199	-0.066	3.204	0.943431	1	NotSig
G81	Bacteria	Firmicutes	Clostridia	Clostridiales	Clostridiaceae_1	Clostridium_sensu_stricto		G136	0	3.353	1	1	NotSig		G202	0.016	9.282	0.975726	1	NotSig		G163	0	3.279	1	1	NotSig		G163	0	3.372	1	1	NotSig		G157	0.084	7.13	0.944641	1	NotSig
G82	Bacteria	Firmicutes	Clostridia	Clostridiales	Clostridiales_Incertae_Sedis_XI	Finegoldia		G160	0	3.353	1	1	NotSig		G207	0.015	8.659	0.979495	1	NotSig		G166	0	3.279	1	1	NotSig		G166	0	3.372	1	1	NotSig		G107	0.024	8.51	0.974031	1	NotSig
G83	Bacteria	Firmicutes	Clostridia	Clostridiales	Clostridiales_Incertae_Sedis_XI	Parvimonas		G161	0	3.353	1	1	NotSig		G65	0.012	5.42	0.990957	1	NotSig		G176	0	3.279	1	1	NotSig		G167	0	3.372	1	1	NotSig		G232	0.039	4.332	0.983656	1	NotSig
G84	Bacteria	Firmicutes	Clostridia	Clostridiales	Clostridiales_Incertae_Sedis_XI	Unassigned		G163	0	3.353	1	1	NotSig		G178	0.013	2.974	0.998346	1	NotSig		G177	0	3.279	1	1	NotSig		G171	0	3.372	1	1	NotSig		G2	0	2.773	1	1	NotSig
G85	Bacteria	Firmicutes	Clostridia	Clostridiales	Clostridiales_Incertae_Sedis_XIII	Anaerovorax		G166	0	3.353	1	1	NotSig		G2	0	2.922	1	1	NotSig		G180	0	3.279	1	1	NotSig		G176	0	3.372	1	1	NotSig		G3	0	2.773	1	1	NotSig
G86	Bacteria	Firmicutes	Clostridia	Clostridiales	Clostridiales_Incertae_Sedis_XIII	Mogibacterium		G170	0	3.353	1	1	NotSig		G3	0	2.922	1	1	NotSig		G183	0	3.279	1	1	NotSig		G178	0	3.372	1	1	NotSig		G34	0	2.773	1	1	NotSig
G87	Bacteria	Firmicutes	Clostridia	Clostridiales	Clostridiales_Incertae_Sedis_XIII	Unassigned		G176	0	3.353	1	1	NotSig		G34	0	2.922	1	1	NotSig		G184	0	3.279	1	1	NotSig		G180	0	3.372	1	1	NotSig		G52	0	2.773	1	1	NotSig
G88	Bacteria	Firmicutes	Clostridia	Clostridiales	Eubacteriaceae	Eubacterium		G180	0	3.353	1	1	NotSig		G52	0	2.922	1	1	NotSig		G190	0	3.279	1	1	NotSig		G181	0	3.372	1	1	NotSig		G58	0	2.773	1	1	NotSig
G89	Bacteria	Firmicutes	Clostridia	Clostridiales	Eubacteriaceae	Pseudoramibacter		G183	0	3.353	1	1	NotSig		G58	0	2.922	1	1	NotSig		G192	0	3.279	1	1	NotSig		G183	0	3.372	1	1	NotSig		G102	0	2.773	1	1	NotSig
G9	Bacteria	Actinobacteria	Actinobacteria	Actinomycetales	Dietziaceae	Dietzia		G193	0	3.353	1	1	NotSig		G102	0	2.922	1	1	NotSig		G193	0	3.279	1	1	NotSig		G193	0	3.372	1	1	NotSig		G158	0	2.773	1	1	NotSig
G90	Bacteria	Firmicutes	Clostridia	Clostridiales	Lachnospiraceae	Anaerostipes		G208	0	3.353	1	1	NotSig		G158	0	2.922	1	1	NotSig		G200	0	3.279	1	1	NotSig		G208	0	3.372	1	1	NotSig		G161	0	2.773	1	1	NotSig
G91	Bacteria	Firmicutes	Clostridia	Clostridiales	Lachnospiraceae	Blautia		G212	0	3.353	1	1	NotSig		G161	0	2.922	1	1	NotSig		G201	0	3.279	1	1	NotSig		G212	0	3.372	1	1	NotSig		G167	0	2.773	1	1	NotSig
G92	Bacteria	Firmicutes	Clostridia	Clostridiales	Lachnospiraceae	Butyrivibrio		G213	0	3.353	1	1	NotSig		G183	0	2.922	1	1	NotSig		G208	0	3.279	1	1	NotSig		G217	0	3.372	1	1	NotSig		G183	0	2.773	1	1	NotSig
G93	Bacteria	Firmicutes	Clostridia	Clostridiales	Lachnospiraceae	Catonella		G217	0	3.353	1	1	NotSig		G190	0	2.922	1	1	NotSig		G212	0	3.279	1	1	NotSig		G223	0	3.372	1	1	NotSig		G190	0	2.773	1	1	NotSig
G94	Bacteria	Firmicutes	Clostridia	Clostridiales	Lachnospiraceae	Clostridium_XlVa		G226	0	3.353	1	1	NotSig		G192	0	2.922	1	1	NotSig		G217	0	3.279	1	1	NotSig		G226	0	3.372	1	1	NotSig		G192	0	2.773	1	1	NotSig
G95	Bacteria	Firmicutes	Clostridia	Clostridiales	Lachnospiraceae	Clostridium_XlVb		G234	0	3.353	1	1	NotSig		G212	0	2.922	1	1	NotSig		G226	0	3.279	1	1	NotSig		G234	0	3.372	1	1	NotSig		G212	0	2.773	1	1	NotSig
G96	Bacteria	Firmicutes	Clostridia	Clostridiales	Lachnospiraceae	Coprococcus		G235	0	3.353	1	1	NotSig		G217	0	2.922	1	1	NotSig		G234	0	3.279	1	1	NotSig		G237	0	3.372	1	1	NotSig		G217	0	2.773	1	1	NotSig
G97	Bacteria	Firmicutes	Clostridia	Clostridiales	Lachnospiraceae	Dorea		G237	0	3.353	1	1	NotSig		G234	0	2.922	1	1	NotSig		G237	0	3.279	1	1	NotSig		G239	0	3.372	1	1	NotSig		G234	0	2.773	1	1	NotSig
G98	Bacteria	Firmicutes	Clostridia	Clostridiales	Lachnospiraceae	Eisenbergiella		G243	0	3.353	1	1	NotSig		G243	0	2.922	1	1	NotSig		G243	0	3.279	1	1	NotSig		G243	0	3.372	1	1	NotSig		G243	0	2.773	1	1	NotSig
G99	Bacteria	Firmicutes	Clostridia	Clostridiales	Lachnospiraceae	Fusicatenibacter		G246	0	3.353	1	1	NotSig		G246	0	2.922	1	1	NotSig		G246	0	3.279	1	1	NotSig		G246	0	3.372	1	1	NotSig		G246	0	2.773	1	1	NotSig

## Sheet: Table S8
OU vs. CON										UC vs. CON										UC_OU vs. CON										UC_OU vs. OU										UC_OU vs. UC
var	estimate	estimate1	estimate2	statistic	p.value	parameter	conf.low	conf.high		var	estimate	estimate1	estimate2	statistic	p.value	parameter	conf.low	conf.high		var	estimate	estimate1	estimate2	statistic	p.value	parameter	conf.low	conf.high		var	estimate	estimate1	estimate2	statistic	p.value	parameter	conf.low	conf.high		var	estimate	estimate1	estimate2	statistic	p.value	parameter	conf.low	conf.high
diarylheptanoid and gingerol biosynthesis [PATH:ko00945]	4423.11	8638.06	4214.96	2.15375	0.0396939	29.0428	223.131	8623.08		aspartate and glutamate metabolism [PATH:ko00250]	-1.06749e+06	2.84125e+06	3.90875e+06	-6.83919	6.71567e-09	55.3623	-1.38025e+06	-754738		secretion and action [PATH:ko04928]	-388.202	21.2758	409.478	-2.90555	0.0114909	14.0348	-674.695	-101.71		Antigen processing and presentation [PATH:ko04612]	-20746.2	45027.5	65773.8	-3.05414	0.0049069	28.0362	-34659.9	-6832.59		aspartate and glutamate metabolism [PATH:ko00250]	1.24923e+06	3.90875e+06	2.65951e+06	6.84021	4.48711e-08	37.2342	879267	1.6192e+06
secretion and action [PATH:ko04928]	-165.505	21.2758	186.781	-2.67239	0.0172641	15.1745	-297.378	-33.6334		kanamycin and gentamicin biosynthesis [PATH:ko00524]	-65311.1	129766	195077	-7.219	2.18172e-09	52.1472	-83464.2	-47158		Alcoholism [PATH:ko05034]	-1068.15	42.9238	1111.07	-2.72364	0.0164664	14.011	-1909.23	-227.074		Apoptosis [PATH:ko04210]	-32795.5	60591.1	93386.6	-2.94826	0.00642295	27.6948	-55592.7	-9998.33		kanamycin and gentamicin biosynthesis [PATH:ko00524]	62007.4	195077	133069	5.86972	7.01968e-07	40.3103	40662	83352.8
Adrenergic signaling in cardiomyocytes [PATH:ko04261]	-23.5846	2.41538	26	-2.34945	0.0328311	15.0819	-44.9707	-2.19849		leucine and isoleucine biosynthesis [PATH:ko00290]	-528271	1.45257e+06	1.98084e+06	-6.11619	1.33934e-07	51.098	-701663	-354879		Alzheimer disease [PATH:ko05010]	59866.2	348558	288692	2.14557	0.0385895	36.7151	3316	116416		Arachidonic acid metabolism [PATH:ko00590]	-27828.8	121541	149369	-2.3434	0.0261778	28.9899	-52117.1	-3540.49		leucine and isoleucine biosynthesis [PATH:ko00290]	661341	1.98084e+06	1.3195e+06	6.32341	1.87555e-07	38.829	449766	872916
Alcoholism [PATH:ko05034]	-333.104	42.9238	376.027	-2.67019	0.0173835	15.1168	-598.821	-67.3862		leucine and isoleucine degradation [PATH:ko00280]	-363877	692569	1.05645e+06	-6.17721	2.0484e-07	42.8379	-482686	-245068		Amphetamine addiction [PATH:ko05031]	-1068.15	42.9238	1111.07	-2.72364	0.0164664	14.011	-1909.23	-227.074		Ascorbate and aldarate metabolism [PATH:ko00053]	-77613.5	298234	375847	-2.26035	0.0338008	22.4971	-148733	-6494.06		leucine and isoleucine degradation [PATH:ko00280]	265415	1.05645e+06	791030	3.6422	0.000736732	41.9803	118351	412479
Amphetamine addiction [PATH:ko05031]	-333.104	42.9238	376.027	-2.67019	0.0173835	15.1168	-598.821	-67.3862		piperidine and pyridine alkaloid biosynthesis [PATH:ko00960]	-106812	340726	447537	-5.01053	5.78961e-06	55.8886	-149518	-64105.8		Apoptosis - multiple species [PATH:ko04215]	-7892.54	2341.79	10234.3	-3.66806	0.00206273	16.0814	-12452.1	-3333.03		Bacterial chemotaxis [PATH:ko02030]	-112467	244017	356484	-2.3319	0.0268776	28.9221	-211119	-13814.7		piperidine and pyridine alkaloid biosynthesis [PATH:ko00960]	128661	447537	318876	5.00932	1.57875e-05	34.8208	76509.4	180812
Apelin signaling pathway [PATH:ko04371]	-23.1712	2.95385	26.125	-2.31227	0.035294	15.078	-44.5207	-1.82165		secretion and action [PATH:ko04928]	-285.947	21.2758	307.223	-2.13763	0.0402662	32.0793	-558.398	-13.4962		Apoptosis [PATH:ko04210]	-25870.8	67515.9	93386.6	-2.39214	0.0232638	29.8012	-47963.9	-3777.62		Benzoate degradation [PATH:ko00362]	-96815.2	239031	335846	-2.24789	0.032703	27.8019	-185067	-8563.33		serine and threonine metabolism [PATH:ko00260]	1.36888e+06	4.37172e+06	3.00284e+06	6.7087	5.79863e-08	38.4174	955956	1.7818e+06
Bacterial toxins [BR:ko02042]	30076.2	245804	215728	2.1667	0.0374825	33.4244	1848.48	58303.9		serine and threonine metabolism [PATH:ko00260]	-1.29695e+06	3.07477e+06	4.37172e+06	-7.59646	5.07645e-10	52.7843	-1.63943e+06	-954476		Ascorbate and aldarate metabolism [PATH:ko00053]	-68458.5	307389	375847	-2.09501	0.0491934	19.8681	-136651	-266.494		Betalain biosynthesis [PATH:ko00965]	20327.1	67114.4	46787.3	2.15671	0.0399793	27.3397	999.755	39654.4		tyrosine and tryptophan biosynthesis [PATH:ko00400]	1.24508e+06	3.79452e+06	2.54945e+06	6.59097	1.65059e-07	33.2579	860856	1.6293e+06
Biofilm formation - Pseudomonas aeruginosa [PATH:ko02025]	-82418.8	390120	472539	-2.16382	0.0405558	24.2233	-160993	-3844.39		tyrosine and tryptophan biosynthesis [PATH:ko00400]	-1.0416e+06	2.75293e+06	3.79452e+06	-7.20345	2.16267e-09	52.8076	-1.33164e+06	-751546		Atrazine degradation [PATH:ko00791]	-12949.7	4204.78	17154.5	-2.92712	0.0100637	15.6197	-22346.9	-3552.57		CD molecules [BR:ko04090]	-26335.7	59105.8	85441.5	-2.63476	0.0134542	28.5658	-46792.3	-5879.11		ABC transporters [PATH:ko02010]	3.42847e+06	1.12954e+07	7.86696e+06	5.64209	1.70661e-06	38.4009	2.19875e+06	4.65819e+06
Biosynthesis of ansamycins [PATH:ko01051]	39895.7	249047	209151	2.94657	0.00561783	35.844	12431.8	67359.7		ABC transporters [PATH:ko02010]	-3.68531e+06	7.61013e+06	1.12954e+07	-7.61656	8.25745e-10	48.1347	-4.65809e+06	-2.71252e+06		Bacterial chemotaxis [PATH:ko02030]	-120385	236098	356484	-3.21249	0.00384566	23.1126	-197886	-42885.1		Carbohydrate digestion and absorption [PATH:ko04973]	-21944.9	48032.4	69977.3	-2.82517	0.0102729	20.568	-38119.2	-5770.54		AMPK signaling pathway [PATH:ko04152]	99934.9	307084	207149	6.45797	1.31989e-07	38.1502	68612.1	131258
Biosynthesis of various secondary metabolites - part 3 [PATH:ko00997]	-272.341	35.7231	308.064	-2.62544	0.0190268	15.0999	-493.313	-51.3697		AMPK signaling pathway [PATH:ko04152]	-90233.6	216850	307084	-7.12539	3.35303e-09	51.2821	-115654	-64813.6		Basal transcription factors [PATH:ko03022]	-1211.02	594.844	1805.86	-3.50259	0.00318511	15.076	-1947.64	-474.395		Cell cycle - yeast [PATH:ko04111]	20.1333	28	7.86667	2.31807	0.0343269	15.6606	1.68869	38.578		Acarbose and validamycin biosynthesis [PATH:ko00525]	125977	352016	226040	6.79626	7.07801e-08	34.9337	88343.6	163609
Bisphenol degradation [PATH:ko00363]	-19.7928	1.98846	21.7812	-2.62272	0.0190299	15.2294	-35.8571	-3.72851		Acarbose and validamycin biosynthesis [PATH:ko00525]	-92771.6	259245	352016	-6.15223	9.21284e-08	54.8421	-122993	-62549.9		Benzoate degradation [PATH:ko00362]	-118823	217023	335846	-3.46083	0.00312832	16.3723	-191472	-46173.1		Cell cycle [PATH:ko04110]	20.1917	28.125	7.93333	2.32106	0.0341117	15.6765	1.71893	38.6644		Adipocytokine signaling pathway [PATH:ko04920]	150245	431803	281558	5.32329	5.69337e-06	35.7298	92988.7	207501
Calcium signaling pathway [PATH:ko04020]	-23.6712	2.45385	26.125	-2.35098	0.0327327	15.0824	-45.1217	-2.22062		Adipocytokine signaling pathway [PATH:ko04920]	-122218	309585	431803	-5.51919	1.14141e-06	51.1424	-166671	-77764.5		Betalain biosynthesis [PATH:ko00965]	21302.6	68089.9	46787.3	2.13858	0.0388282	38.7691	1150.5	41454.6		Cytochrome P450 [BR:ko00199]	7555.9	17839.2	10283.3	2.54124	0.0166946	28.8048	1473	13638.8		African trypanosomiasis [PATH:ko05143]	19101.5	45832.3	26730.8	3.52302	0.000981744	45.6483	8185.49	30017.5
Caprolactam degradation [PATH:ko00930]	-10283.4	3064.1	13347.5	-2.27704	0.0374047	15.4467	-19885.1	-681.68		Adrenergic signaling in cardiomyocytes [PATH:ko04261]	-24.9967	2.41538	27.4121	-2.87002	0.00719143	32.2321	-42.7326	-7.26086		Biofilm formation - Pseudomonas aeruginosa [PATH:ko02025]	-114125	390120	504245	-2.3377	0.0306498	18.7545	-216396	-11854.4		D-Arginine and D-ornithine metabolism [PATH:ko00472]	-8036.07	13728.6	21764.7	-3.18716	0.00386259	24.7718	-13231.4	-2840.75		Alanine	1.24923e+06	3.90875e+06	2.65951e+06	6.84021	4.48711e-08	37.2342	879267	1.6192e+06
Cell cycle - yeast [PATH:ko04111]	76.7692	104.769	28	3.64317	0.000895543	33.7275	33.9328	119.606		African trypanosomiasis [PATH:ko05143]	-13203.5	32628.8	45832.3	-2.43574	0.0184169	50.6975	-24087.7	-2319.35		Biosynthesis of various secondary metabolites - part 3 [PATH:ko00997]	-555.578	35.7231	591.301	-2.77159	0.0149753	14.0249	-985.439	-125.717		Estrogen signaling pathway [PATH:ko04915]	-20749.3	45024.1	65773.5	-3.05457	0.0049017	28.0366	-34663.1	-6835.55		Alzheimer disease [PATH:ko05010]	163747	452439	288692	5.42427	2.38577e-06	43.7412	102897	224596
Cell cycle [PATH:ko04110]	77.1827	105.308	28.125	3.66938	0.000831212	33.7806	34.4257	119.94		Alanine	-1.06749e+06	2.84125e+06	3.90875e+06	-6.83919	6.71567e-09	55.3623	-1.38025e+06	-754738		Bisphenol degradation [PATH:ko00363]	-45.7982	1.98846	47.7867	-2.66286	0.0185205	14.0409	-82.676	-8.9204		Fat digestion and absorption [PATH:ko04975]	-23034.4	36822.9	59857.3	-3.19932	0.0036323	25.7854	-37839.8	-8229.02		Amino acid metabolism	99391.2	378451	279060	4.14566	0.000244855	30.8665	50485.8	148297
Cell growth	81647.5	481656	400008	2.78249	0.00953234	28.1004	21550.2	141745		Alcoholism [PATH:ko05034]	-1109.47	42.9238	1152.39	-2.69854	0.0110229	32.0228	-1946.9	-272.034		Bladder cancer [PATH:ko05219]	-3689.33	5638.88	9328.21	-2.68871	0.0121995	26.7096	-6506.2	-872.465		Flagellar assembly [PATH:ko02040]	-172307	588208	760515	-2.6325	0.0134492	28.9694	-306180	-38433		Amino acid related enzymes [BR:ko01007]	2.08331e+06	6.71976e+06	4.63645e+06	6.6427	9.95307e-08	35.8096	1.44714e+06	2.71949e+06
Cell motility	-8513.15	12572.7	21085.9	-2.89918	0.00701797	29.328	-14515.8	-2510.46		Alzheimer disease [PATH:ko05010]	-103881	348558	452439	-3.38003	0.00131385	56.9818	-165424	-42337.1		Caffeine metabolism [PATH:ko00232]	-50.8128	3.65385	54.4667	-3.30124	0.00521073	14.0883	-83.806	-17.8196		Gastric cancer [PATH:ko05226]	34.6292	55.5625	20.9333	2.37582	0.0262207	23.0064	4.47752	64.7808		Amino sugar and nucleotide sugar metabolism [PATH:ko00520]	1.78298e+06	5.61916e+06	3.83618e+06	6.45768	1.72009e-07	35.9383	1.22298e+06	2.34297e+06
Chlorocyclohexane and chlorobenzene degradation [PATH:ko00361]	-16984.6	35773.9	52758.4	-2.10503	0.0474636	21.0677	-33760.8	-208.323		Amino acid metabolism	-93348.8	285103	378451	-5.22442	2.84837e-06	54.2845	-129167	-57530.3		Caprolactam degradation [PATH:ko00930]	-20951.5	3064.1	24015.6	-3.29159	0.00526013	14.2081	-34584.7	-7318.32		Global maps only	26407.4	99877.3	73470	2.23223	0.0335117	28.9116	2209.04	50605.7		Aminoacyl-tRNA biosynthesis [PATH:ko00970]	1.78687e+06	5.63189e+06	3.84502e+06	6.76648	6.70471e-08	35.9513	1.25127e+06	2.32246e+06
Circadian entrainment [PATH:ko04713]	-23.5846	2.41538	26	-2.34945	0.0328311	15.0819	-44.9707	-2.19849		Amino acid related enzymes [BR:ko01007]	-1.85656e+06	4.8632e+06	6.71976e+06	-7.18001	1.96012e-09	54.7372	-2.37481e+06	-1.33831e+06		Carotenoid biosynthesis [PATH:ko00906]	15234	39640.1	24406.1	2.50319	0.0166259	38.8179	2922.42	27545.6		Glycosphingolipid biosynthesis - ganglio series [PATH:ko00604]	-32387.2	95719	128106	-2.67885	0.012044	28.9935	-57114.2	-7660.23		Aminobenzoate degradation [PATH:ko00627]	106183	324503	218320	3.56435	0.000896073	43.783	46136.3	166230
Cocaine addiction [PATH:ko05030]	-333.104	42.9238	376.027	-2.67019	0.0173835	15.1168	-598.821	-67.3862		Amino sugar and nucleotide sugar metabolism [PATH:ko00520]	-1.84114e+06	3.77802e+06	5.61916e+06	-8.54159	2.3178e-11	50.3381	-2.27402e+06	-1.40827e+06		Cell cycle - yeast [PATH:ko04111]	96.9026	104.769	7.86667	5.02516	3.41128e-05	25.2194	57.205	136.6		Glycosphingolipid biosynthesis - globo and isoglobo series [PATH:ko00603]	-44549.4	138283	182833	-2.60317	0.0144467	28.7943	-79561.4	-9537.49		Amoebiasis [PATH:ko05146]	31680.6	93549.8	61869.2	4.08353	0.000238157	35.7609	15942.7	47418.6
Cytoskeleton proteins [BR:ko04812]	134945	965330	830385	2.18267	0.0376335	27.9145	8283.2	261606		Aminoacyl-tRNA biosynthesis [PATH:ko00970]	-1.57688e+06	4.05501e+06	5.63189e+06	-7.40421	9.96389e-10	53.1177	-2.00402e+06	-1.14974e+06		Cell cycle [PATH:ko04110]	97.3744	105.308	7.93333	5.06154	3.10137e-05	25.2264	57.7708	136.978		Glycosylphosphatidylinositol (GPI)-anchored proteins [BR:ko00537]	-17284.7	43121.3	60406	-2.82891	0.00853076	28.0466	-29799.6	-4769.82		Amyotrophic lateral sclerosis [PATH:ko05014]	115209	387601	272393	4.45229	5.98525e-05	42.8165	63017.8	167400
D-Arginine and D-ornithine metabolism [PATH:ko00472]	5055.01	18783.6	13728.6	2.26693	0.0288842	39.9149	547.929	9562.1		Aminobenzoate degradation [PATH:ko00627]	-101529	222974	324503	-3.72543	0.000478167	52.4531	-156205	-46853.2		Cell motility	-11051.7	12572.7	23624.4	-2.9675	0.0072384	21.4442	-18786.9	-3316.47		GnRH secretion [PATH:ko04929]	-0.819958	0.139375	0.959333	-2.26365	0.0391516	14.7294	-1.59327	-0.0466481		Antifolate resistance [PATH:ko01523]	356665	1.1188e+06	762130	6.67212	8.36931e-08	36.4411	248297	465033
D-Glutamine and D-glutamate metabolism [PATH:ko00471]	70983.7	549461	478477	2.14328	0.0422615	24.3981	2687.97	139279		Amoebiasis [PATH:ko05146]	-31675.1	61874.7	93549.8	-4.69	1.76065e-05	56.769	-45200.5	-18149.8		Chlorocyclohexane and chlorobenzene degradation [PATH:ko00361]	-38994.2	35773.9	74768.1	-2.8769	0.0110761	15.771	-67761.8	-10226.6		Hematopoietic cell lineage [PATH:ko04640]	-30.125	10.875	41	-2.21933	0.0418868	15.3866	-58.9939	-1.25605		Antimicrobial resistance genes [BR:ko01504]	258242	886641	628399	4.47175	8.84359e-05	32.6269	140699	375786
Dopaminergic synapse [PATH:ko04728]	-333.166	42.9238	376.09	-2.6707	0.0173659	15.1168	-598.883	-67.4491		Amphetamine addiction [PATH:ko05031]	-1109.47	42.9238	1152.39	-2.69854	0.0110229	32.0228	-1946.9	-272.034		Cocaine addiction [PATH:ko05030]	-1068.15	42.9238	1111.07	-2.72364	0.0164664	14.011	-1909.23	-227.074		IL-17 signaling pathway [PATH:ko04657]	-20749.2	45024.3	65773.5	-3.05456	0.0049018	28.0365	-34663	-6835.47		Apoptosis - fly [PATH:ko04214]	34529	157748	123219	3.14218	0.00314081	40.288	12324.6	56733.4
Epithelial cell signaling in Helicobacter pylori infection [PATH:ko05120]	48514.6	288854	240339	2.25307	0.0314768	30.9907	4597.89	92431.2		Amyotrophic lateral sclerosis [PATH:ko05014]	-109059	278543	387601	-4.03133	0.000167465	56.6369	-163239	-54879		Colorectal cancer [PATH:ko05210]	-7892.54	2341.79	10234.3	-3.66806	0.00206273	16.0814	-12452.1	-3333.03		Isoflavonoid biosynthesis [PATH:ko00943]	-2.04792	0.21875	2.26667	-2.20828	0.0433099	14.9082	-4.02564	-0.0701924		Arabinogalactan biosynthesis - Mycobacterium [PATH:ko00572]	41232.6	122406	81172.9	3.18762	0.00272274	41.6026	15120.9	67344.3
Ethylbenzene degradation [PATH:ko00642]	-4712.56	2036.13	6748.69	-2.20271	0.0421695	16.4758	-9237.34	-187.779		Antifolate resistance [PATH:ko01523]	-323540	795255	1.1188e+06	-7.4547	8.37387e-10	52.9947	-410591	-236489		Cytochrome P450 [BR:ko00199]	9660.46	19943.8	10283.3	2.89006	0.00626279	38.9845	2899.23	16421.7		Lysosome [PATH:ko04142]	-82150.4	258579	340729	-2.65174	0.0131419	27.4637	-145666	-18635.3		Arachidonic acid metabolism [PATH:ko00590]	50090.6	199460	149369	3.91413	0.000318019	43.0989	24283.9	75897.2
Flavonoid biosynthesis [PATH:ko00941]	4423.11	8638.06	4214.96	2.15375	0.0396939	29.0428	223.131	8623.08		Antigen processing and presentation [PATH:ko04612]	-25757.9	56403.6	82161.6	-3.34633	0.00158341	48.7464	-41228.4	-10287.5		Dopaminergic synapse [PATH:ko04728]	-1068.15	42.9238	1111.07	-2.72364	0.0164664	14.011	-1909.23	-227.074		Other glycan degradation [PATH:ko00511]	-131365	457460	588825	-2.59463	0.0149707	27.6756	-235129	-27600.3		Arginine and proline metabolism [PATH:ko00330]	492966	1.65181e+06	1.15884e+06	5.99805	4.74767e-07	40.0203	326861	659071
GABAergic synapse [PATH:ko04727]	34031.4	250628	216597	2.21746	0.0346043	28.935	2640.19	65422.6		Antimicrobial resistance genes [BR:ko01504]	-339798	546844	886641	-7.864	2.10716e-10	51.9322	-426506	-253089		Dorso-ventral axis formation [PATH:ko04320]	-2.02821	0.0384615	2.06667	-2.62629	0.0198659	14.0697	-3.68379	-0.372621		Pancreatic secretion [PATH:ko04972]	-19701.5	46912.4	66614	-2.69164	0.0136983	20.8933	-34928.1	-4475.04		Arginine biosynthesis [PATH:ko00220]	566743	1.77321e+06	1.20647e+06	6.34104	1.97236e-07	37.8538	385786	747700
Hematopoietic cell lineage [PATH:ko04640]	-8.72115	2.15385	10.875	-2.91361	0.0101992	15.9036	-15.0697	-2.37262		Apelin signaling pathway [PATH:ko04371]	-24.5189	2.95385	27.4727	-2.808	0.00839761	32.219	-42.3002	-6.73752		Epstein-Barr virus infection [PATH:ko05169]	-7892.54	2341.79	10234.3	-3.66806	0.00206273	16.0814	-12452.1	-3333.03		Penicillin and cephalosporin biosynthesis [PATH:ko00311]	-13375.6	36183.9	49559.5	-2.24521	0.0337957	25.1232	-25642.1	-1109.2		Ascorbate and aldarate metabolism [PATH:ko00053]	116922	492769	375847	3.16044	0.00362105	29.5716	41321.1	192522
Indole alkaloid biosynthesis [PATH:ko00901]	-11.3065	1.11538	12.4219	-2.69316	0.0166024	15.1135	-20.2489	-2.36403		Apoptosis - fly [PATH:ko04214]	-42286.3	115462	157748	-4.49397	3.91376e-05	52.1652	-61166.6	-23406.1		Ethylbenzene degradation [PATH:ko00642]	-9817.4	2036.13	11853.5	-3.34927	0.00449302	14.7152	-16075.7	-3559.13		Pentose and glucuronate interconversions [PATH:ko00040]	-81950.9	443398	525349	-2.29501	0.0297667	26.8871	-155233	-8669.13		Autophagy - yeast [PATH:ko04138]	16753.7	40701.6	23947.9	2.71643	0.00943568	43.45	4319.4	29188.1
Insulin secretion [PATH:ko04911]	-23.5846	2.41538	26	-2.34945	0.0328311	15.0819	-44.9707	-2.19849		Apoptosis - multiple species [PATH:ko04215]	-5960.85	2341.79	8302.64	-2.79086	0.0082928	36.688	-10289.7	-1631.97		Fat digestion and absorption [PATH:ko04975]	-22850.7	37006.6	59857.3	-3.639	0.00182268	18.3978	-36022.8	-9678.61		Pertussis [PATH:ko05133]	-45505.4	138807	184313	-2.72144	0.0115671	25.4253	-79913.8	-11096.9		Axon regeneration [PATH:ko04361]	15672.1	60746.9	45074.8	2.18227	0.0372036	29.4591	994.121	30350
Ion channels [BR:ko04040]	-23.7225	2.49	26.2125	-2.35335	0.0325845	15.0802	-45.1982	-2.24677		Apoptosis [PATH:ko04210]	-46419.1	67515.9	113935	-3.41555	0.00128862	48.9357	-73731.2	-19107		Flagellar assembly [PATH:ko02040]	-138580	621935	760515	-2.61932	0.0147081	25.1977	-247500	-29659.6		Phosphonate and phosphinate metabolism [PATH:ko00440]	-23962.1	104552	128515	-2.38422	0.0240503	28.3093	-44539	-3385.18		Bacterial invasion of epithelial cells [PATH:ko05100]	8723.11	32156.6	23433.5	2.07749	0.049705	21.8737	12.2832	17433.9
Isoquinoline alkaloid biosynthesis [PATH:ko00950]	39523.5	199199	159676	2.32316	0.0271923	29.7733	4767.57	74279.4		Arabinogalactan biosynthesis - Mycobacterium [PATH:ko00572]	-34508.5	87897	122406	-2.95295	0.0046388	54.4391	-57933.4	-11083.6		Fluorobenzoate degradation [PATH:ko00364]	-9882.64	1675.31	11557.9	-2.88764	0.0114946	14.6449	-17192.7	-2572.55		Plant-pathogen interaction [PATH:ko04626]	-61927.5	347822	409749	-2.16759	0.0386481	28.6389	-120391	-3463.68		Bacterial motility proteins [BR:ko02035]	562678	2.04459e+06	1.48192e+06	3.12763	0.00335836	38.3343	198582	926774
Mannose type O-glycan biosynthesis [PATH:ko00515]	353.202	635.577	282.375	2.8488	0.00696687	39.0628	102.436	603.967		Arachidonic acid metabolism [PATH:ko00590]	-59914.1	139546	199460	-4.8093	1.16387e-05	56.4996	-84865.5	-34962.7		Geraniol degradation [PATH:ko00281]	-29221.5	6351.81	35573.3	-3.67523	0.00236578	14.5074	-46218.7	-12224.2		Polyketide biosynthesis proteins [BR:ko01008]	23927.9	59119.1	35191.2	2.30584	0.0285506	28.6796	2694.08	45161.7		Bacterial secretion system [PATH:ko03070]	1.11132e+06	3.41392e+06	2.3026e+06	6.21773	2.07994e-07	41.2017	750416	1.47223e+06
Melanogenesis [PATH:ko04916]	-266.977	29.0385	296.016	-2.6476	0.0182046	15.0963	-481.788	-52.1663		Arginine and proline metabolism [PATH:ko00330]	-473838	1.17797e+06	1.65181e+06	-6.34983	4.07981e-08	55.9884	-623325	-324351		Global maps only	41151.1	114621	73470	3.5801	0.00105577	34.1085	17794.4	64507.7		Progesterone-mediated oocyte maturation [PATH:ko04914]	-20749.3	45024.1	65773.5	-3.05457	0.0049017	28.0366	-34663.1	-6835.55		Bacterial toxins [BR:ko02042]	111942	347727	235785	5.92399	9.94518e-07	34.7835	73571.5	150312
MicroRNAs in cancer [PATH:ko05206]	32157.8	204254	172096	2.27008	0.0303257	30.9138	3262.89	61052.7		Arginine biosynthesis [PATH:ko00220]	-461748	1.31146e+06	1.77321e+06	-6.01657	1.50549e-07	55.0827	-615545	-307950		GnRH secretion [PATH:ko04929]	-0.936256	0.0230769	0.959333	-2.61723	0.0202668	14.0196	-1.7034	-0.169108		Prostate cancer [PATH:ko05215]	-20749.3	45024.1	65773.5	-3.05457	0.0049017	28.0366	-34663.1	-6835.55		Base excision repair [PATH:ko03410]	721783	2.18875e+06	1.46697e+06	6.73825	6.67308e-08	36.6196	504667	938899
N-Glycan biosynthesis [PATH:ko00510]	16128.4	89057.4	72928.9	2.23101	0.0325863	33.0274	1420.94	30835.9		Arrhythmogenic right ventricular cardiomyopathy [PATH:ko05412]	-694.092	465.108	1159.2	-2.32677	0.0245553	44.8347	-1294.98	-93.2085		Hematopoietic cell lineage [PATH:ko04640]	-38.8462	2.15385	41	-2.9297	0.01095	14.0416	-67.2769	-10.4154		Protein digestion and absorption [PATH:ko04974]	-26771.3	57799.4	84570.7	-2.63073	0.0135607	28.6792	-47594.5	-5948.15		Betalain biosynthesis [PATH:ko00965]	35742	82529.3	46787.3	3.38817	0.00145243	45.9352	14507	56977
NOD-like receptor signaling pathway [PATH:ko04621]	40498	291647	251149	2.16981	0.0377514	31.2076	2442.16	78553.8		Ascorbate and aldarate metabolism [PATH:ko00053]	-185380	307389	492769	-7.19111	2.62656e-09	51.327	-237126	-133635		Hepatitis B [PATH:ko05161]	-7892.07	2342.33	10234.4	-3.66784	0.00206369	16.0815	-12451.6	-3332.56		Protein phosphatases and associated proteins [BR:ko01009]	-54341.9	269188	323530	-2.21294	0.0351653	28.1935	-104628	-4055.94		Biofilm formation - Escherichia coli [PATH:ko02026]	352557	1.23296e+06	880403	5.21517	6.58383e-06	38.4149	215752	489362
Other types of O-glycan biosynthesis [PATH:ko00514]	353.202	635.577	282.375	2.8488	0.00696687	39.0628	102.436	603.967		Atrazine degradation [PATH:ko00791]	-11423	4204.78	15627.8	-2.83192	0.00749493	36.3872	-19600.6	-3245.39		Hepatitis C [PATH:ko05160]	-7892.07	2342.33	10234.4	-3.66784	0.00206369	16.0815	-12451.6	-3332.56		Protein processing in endoplasmic reticulum [PATH:ko04141]	-39869.2	70655.5	110525	-3.41634	0.00204112	26.7566	-63824.5	-15913.8		Biofilm formation - Pseudomonas aeruginosa [PATH:ko02025]	161875	666120	504245	2.86629	0.00752445	29.9817	46533.9	277216
Oxytocin signaling pathway [PATH:ko04921]	-23.1712	2.95385	26.125	-2.31227	0.035294	15.078	-44.5207	-1.82165		Axon regeneration [PATH:ko04361]	-14898.7	45848.1	60746.9	-2.15103	0.0363214	50.0965	-28810	-987.475		Herpes simplex virus 1 infection [PATH:ko05168]	-7980.31	2348.56	10328.9	-3.73733	0.0017762	16.1126	-12504.4	-3456.25		Salivary secretion [PATH:ko04970]	-19663.7	46886.6	66550.3	-2.6833	0.0139629	20.8667	-34909.4	-4417.99		Biofilm formation - Vibrio cholerae [PATH:ko05111]	292742	1.15272e+06	859981	5.04891	1.15312e-05	37.8053	175345	410139
Parathyroid hormone synthesis	-165.505	21.2758	186.781	-2.67239	0.0172641	15.1745	-297.378	-33.6334		Bacterial chemotaxis [PATH:ko02030]	-145075	236098	381173	-3.14759	0.00297419	43.4015	-238002	-52148.9		Human cytomegalovirus infection [PATH:ko05163]	-7892.54	2341.79	10234.3	-3.66806	0.00206273	16.0814	-12452.1	-3333.03		Secondary bile acid biosynthesis [PATH:ko00121]	-23249	83925	107174	-2.67451	0.0129593	25.175	-41145.8	-5352.14		Biosynthesis of ansamycins [PATH:ko01051]	96854.9	337508	240653	5.75515	1.47375e-06	36.0197	62724.3	130986
Photosynthesis [PATH:ko00195]	164192	1.26915e+06	1.10496e+06	2.18839	0.0378783	25.84	9921.85	318462		Bacterial invasion of epithelial cells [PATH:ko05100]	-13167.5	18989.1	32156.6	-4.64395	2.17091e-05	54.9602	-18849.9	-7485.13		Human immunodeficiency virus 1 infection [PATH:ko05170]	-7892.54	2341.79	10234.3	-3.66806	0.00206273	16.0814	-12452.1	-3333.03		Sphingolipid metabolism [PATH:ko00600]	-64171.9	267237	331409	-2.17794	0.0381614	27.4708	-124580	-3764.12		Biosynthesis of enediyne antibiotics [PATH:ko01059]	2.80303	2.80303	0	2.58519	0.0144951	32	0.594451	5.01161
Photosynthesis proteins [BR:ko00194]	160406	1.28837e+06	1.12797e+06	2.10907	0.0448753	25.6118	3956.97	316855		Bacterial motility proteins [BR:ko02035]	-486725	1.55787e+06	2.04459e+06	-3.02424	0.0037476	56.4102	-809078	-164373		Indole alkaloid biosynthesis [PATH:ko00901]	-22.9679	1.11538	24.0833	-2.86127	0.0125464	14.0289	-40.1812	-5.75466		Sphingolipid signaling pathway [PATH:ko04071]	7711.71	14924.2	7212.45	2.63718	0.0133276	28.8288	1729.45	13694		Biosynthesis of siderophore group nonribosomal peptides [PATH:ko01053]	80833.5	213471	132637	3.32337	0.00175913	45.6378	31863.8	129803
Polyketide sugar unit biosynthesis [PATH:ko00523]	72110.6	490739	418629	2.18387	0.0377783	27.1685	4379.47	139842		Bacterial secretion system [PATH:ko03070]	-872267	2.54165e+06	3.41392e+06	-5.23236	2.56765e-06	56.2381	-1.20619e+06	-538346		Influenza A [PATH:ko05164]	-7892.07	2342.33	10234.4	-3.66784	0.00206369	16.0815	-12451.6	-3332.56		Steroid degradation [PATH:ko00984]	-998.631	353.389	1352.02	-2.28014	0.037191	15.4358	-1929.85	-67.4105		Biosynthesis of type II polyketide backbone [PATH:ko01056]	28.5167	29.5833	1.06667	5.26324	8.14657e-06	33.494	17.4997	39.5337
Porphyrin and chlorophyll metabolism [PATH:ko00860]	429772	2.58803e+06	2.15826e+06	2.57167	0.0159712	26.8885	86807.8	772736		Bacterial toxins [BR:ko02042]	-101923	245804	347727	-6.66076	1.38274e-08	54.7333	-132592	-71253.6		Insect hormone biosynthesis [PATH:ko00981]	-13092.7	5786.91	18879.6	-2.70311	0.0169664	14.2197	-23466.1	-2719.31		Synaptic vesicle cycle [PATH:ko04721]	-11.17	9.15	20.32	-2.70588	0.0120091	25.3588	-19.6658	-2.67423		Biosynthesis of unsaturated fatty acids [PATH:ko01040]	41540.6	116509	74968	3.80569	0.000435132	43.8184	19539.5	63541.7
Prokaryotic defense system [BR:ko02048]	441089	3.31459e+06	2.8735e+06	2.24148	0.033122	27.9394	37954.3	844223		Basal transcription factors [PATH:ko03022]	-1547.23	594.844	2142.07	-4.4308	9.10255e-05	34.3744	-2256.6	-837.856		Isoflavonoid biosynthesis [PATH:ko00943]	-2.22821	0.0384615	2.26667	-2.43918	0.0285797	14.0497	-4.18683	-0.269578		Synthesis and degradation of ketone bodies [PATH:ko00072]	-38406.4	78964.9	117371	-2.12907	0.0430186	25.6517	-75510.8	-1302.04		Biosynthesis of vancomycin group antibiotics [PATH:ko01055]	67599.9	194837	127237	6.35006	3.64185e-07	32.6072	45931.4	89268.3
Rap1 signaling pathway [PATH:ko04015]	-203.514	23.4231	226.938	-2.61917	0.0192607	15.1074	-369.029	-37.9994		Base excision repair [PATH:ko03410]	-615804	1.57295e+06	2.18875e+06	-7.13723	2.9553e-09	52.1178	-788929	-442679		Kaposi sarcoma-associated herpesvirus infection [PATH:ko05167]	-7891.6	2342.87	10234.5	-3.66761	0.00206465	16.0816	-12451.1	-3332.08		Systemic lupus erythematosus [PATH:ko05322]	12599.2	32640.2	20041.1	2.38841	0.0237271	28.6953	1805.34	23393		Biosynthesis of various secondary metabolites - part 1 [PATH:ko00999]	6.70303	6.9697	0.266667	5.47319	4.23313e-06	33.8295	4.21367	9.19239
Retrograde endocannabinoid signaling [PATH:ko04723]	-2.1538	3.01308	5.16688	-2.16595	0.039705	25.9025	-4.19817	-0.109426		Benzoate degradation [PATH:ko00362]	-146735	217023	363759	-4.08671	0.000227567	36.7662	-219502	-73968.3		Limonene and pinene degradation [PATH:ko00903]	-25303.8	7945.16	33248.9	-3.15675	0.00688116	14.2255	-42470.3	-8137.21		Th17 cell differentiation [PATH:ko04659]	-20749.3	45024.1	65773.5	-3.05457	0.0049017	28.0366	-34663.1	-6835.55		Biosynthesis of various secondary metabolites - part 2 [PATH:ko00998]	163164	471404	308240	5.89859	5.21262e-07	42.8061	107372	218956
Serotonergic synapse [PATH:ko04726]	-333.219	42.8085	376.027	-2.67112	0.0173512	15.1168	-598.936	-67.5017		Biofilm formation - Escherichia coli [PATH:ko02026]	-408726	824234	1.23296e+06	-7.04947	3.27391e-09	54.4965	-524944	-292508		Lipid metabolism	-3321.86	215.719	3537.58	-3.37992	0.00444961	14.0989	-5428.43	-1215.3		Thyroid hormone signaling pathway [PATH:ko04919]	-23717.2	119566	143284	-2.09625	0.0452525	27.9041	-46896.7	-537.681		Biotin metabolism [PATH:ko00780]	569384	1.83706e+06	1.26767e+06	5.53424	1.97091e-06	41.0975	361621	777148
Sesquiterpenoid and triterpenoid biosynthesis [PATH:ko00909]	1143.12	1668.72	525.602	4.01865	0.000276758	36.9166	566.719	1719.53		Biofilm formation - Pseudomonas aeruginosa [PATH:ko02025]	-276000	390120	666120	-7.15983	4.02528e-09	48.3527	-353492	-198508		Mannose type O-glycan biosynthesis [PATH:ko00515]	459.377	635.577	176.2	3.93941	0.00036547	35.5152	222.767	695.986		Thyroid hormone synthesis [PATH:ko04918]	-43403.6	127691	171094	-3.1019	0.00472034	25.003	-72221.8	-14585.5		Butanoate metabolism [PATH:ko00650]	679958	2.47985e+06	1.79989e+06	5.38453	4.61398e-06	36.0169	423855	936061
Signaling pathways regulating pluripotency of stem cells [PATH:ko04550]	-31.0865	5.53846	36.625	-2.49223	0.0246055	15.318	-57.625	-4.5481		Biofilm formation - Vibrio cholerae [PATH:ko05111]	-360590	792133	1.15272e+06	-7.5087	7.02403e-10	52.7759	-456922	-264259		Measles [PATH:ko05162]	-7892.07	2342.33	10234.4	-3.66784	0.00206369	16.0815	-12451.6	-3332.56		Translation	-19493.3	51612.8	71106.1	-2.12052	0.0460728	20.9409	-38613.8	-372.741		C5-Branched dibasic acid metabolism [PATH:ko00660]	413423	1.23672e+06	823300	6.24636	2.34953e-07	39.0256	279552	547294
Steroid degradation [PATH:ko00984]	-289.283	64.1065	353.389	-2.95861	0.00942336	15.6349	-496.954	-81.6114		Biosynthesis of ansamycins [PATH:ko01051]	-88461.5	249047	337508	-6.06436	1.15447e-07	56.5916	-117676	-59246.7		Melanogenesis [PATH:ko04916]	-530.178	29.0385	559.217	-2.78652	0.0145416	14.0252	-938.188	-122.168		Type I polyketide structures [PATH:ko01052]	-0.788708	0.170625	0.959333	-2.16554	0.0468217	15.0439	-1.5648	-0.0126149		Carbapenem biosynthesis [PATH:ko00332]	90061	279016	188955	5.69074	1.52195e-06	37.924	58021.1	122101
Steroid hormone biosynthesis [PATH:ko00140]	-306.129	150.094	456.223	-2.27299	0.0373459	15.8077	-591.923	-20.3351		Biosynthesis of enediyne antibiotics [PATH:ko01059]	-2.80303	0	2.80303	-2.58519	0.0144951	32	-5.01161	-0.594451		MicroRNAs in cancer [PATH:ko05206]	28526.5	204254	175727	2.2403	0.0317969	33.5993	2637.9	54415.1		Various types of N-glycan biosynthesis [PATH:ko00513]	-32396	95726.7	128123	-2.67968	0.0120202	28.9936	-57122.1	-7669.96		Carbohydrate digestion and absorption [PATH:ko04973]	22267.6	92244.9	69977.3	2.42411	0.0207735	34.2426	3604.52	40930.8
Stilbenoid	4423.11	8638.06	4214.96	2.15375	0.0396939	29.0428	223.131	8623.08		Biosynthesis of siderophore group nonribosomal peptides [PATH:ko01053]	-49985.7	163485	213471	-2.09795	0.0406204	53.8088	-97757.7	-2213.71		Mineral absorption [PATH:ko04978]	47267.4	257131	209863	2.88023	0.00697139	32.5925	13863.2	80671.7		Vasopressin-regulated water reabsorption [PATH:ko04962]	-11.17	9.15	20.32	-2.70588	0.0120091	25.3588	-19.6658	-2.67423		Carbohydrate metabolism	164428	486511	322083	5.26148	1.44958e-05	27.3756	100347	228510
Thiamine metabolism [PATH:ko00730]	204944	1.57727e+06	1.37232e+06	2.22813	0.0347866	25.8527	15823.8	394064		Biosynthesis of type II polyketide backbone [PATH:ko01056]	-29.5833	0	29.5833	-5.52453	4.31718e-06	32	-40.4909	-18.6757		Non-homologous end-joining [PATH:ko03450]	-6946.81	529.408	7476.22	-3.1398	0.00719613	14.0766	-11689.7	-2203.89												Carbon fixation in photosynthetic organisms [PATH:ko00710]	852901	2.70623e+06	1.85332e+06	6.73872	6.68993e-08	36.5899	596355	1.10945e+06
cAMP signaling pathway [PATH:ko04024]	-350.13	51.9035	402.033	-2.52994	0.0229639	15.1561	-644.846	-55.4129		Biosynthesis of type II polyketide products [PATH:ko01057]	-3.18182	0	3.18182	-2.95914	0.00576411	32	-5.37203	-0.991604		Other glycan degradation [PATH:ko00511]	-101059	487766	588825	-2.06182	0.0481398	29.4715	-201234	-882.892												Carbon fixation pathways in prokaryotes [PATH:ko00720]	1.24541e+06	4.07622e+06	2.83081e+06	6.25055	2.91049e-07	36.8953	841654	1.64916e+06
										Biosynthesis of unsaturated fatty acids [PATH:ko01040]	-34244.7	82263.9	116509	-3.35568	0.00145478	53.9973	-54704.5	-13784.9		Other types of O-glycan biosynthesis [PATH:ko00514]	459.377	635.577	176.2	3.93941	0.00036547	35.5152	222.767	695.986												Cardiac muscle contraction [PATH:ko04260]	58440.4	138856	80415.1	3.16161	0.00280251	45.1497	21214.4	95666.5
										Biosynthesis of vancomycin group antibiotics [PATH:ko01055]	-52361.4	142476	194837	-6.34535	4.57251e-08	54.5315	-68901.8	-35821		Parathyroid hormone synthesis	-388.202	21.2758	409.478	-2.90555	0.0114909	14.0348	-674.695	-101.71												Carotenoid biosynthesis [PATH:ko00906]	22366.2	46772.3	24406.1	3.47125	0.00114524	45.56	9393.2	35339.2
										Biosynthesis of various secondary metabolites - part 1 [PATH:ko00999]	-6.9697	0	6.9697	-5.77339	2.09386e-06	32	-9.4287	-4.51069		Penicillin and cephalosporin biosynthesis [PATH:ko00311]	-14383.5	35176	49559.5	-2.60346	0.0163648	21.5976	-25853.5	-2913.45												Cationic antimicrobial peptide (CAMP) resistance [PATH:ko01503]	422616	1.37586e+06	953242	5.65336	1.41006e-06	40.3728	271574	573658
										Biosynthesis of various secondary metabolites - part 2 [PATH:ko00998]	-117155	354249	471404	-4.08408	0.000140297	56.7724	-174602	-59707.8		Pertussis [PATH:ko05133]	-33736.8	150576	184313	-2.12683	0.0440534	23.6886	-66498	-975.504												Cell cycle - Caulobacter [PATH:ko04112]	757924	2.44964e+06	1.69171e+06	6.66782	7.80757e-08	37.077	527625	988223
										Biosynthesis of various secondary metabolites - part 3 [PATH:ko00997]	-567.745	35.7231	603.468	-2.82372	0.00809444	32.0565	-977.269	-158.222		Polycyclic aromatic hydrocarbon degradation [PATH:ko00624]	-11122.8	1137.76	12260.6	-3.17716	0.00655654	14.3265	-18615.4	-3630.21												Cell cycle - yeast [PATH:ko04111]	18.8	26.6667	7.86667	2.47654	0.0184295	33.8215	3.36978	34.2302
										Biotin metabolism [PATH:ko00780]	-467480	1.36958e+06	1.83706e+06	-4.50938	3.30983e-05	56.7526	-675092	-259868		Polyketide biosynthesis proteins [BR:ko01008]	25846.1	61037.3	35191.2	2.42799	0.0199506	38.5876	4307.04	47385.2												Cell cycle [PATH:ko04110]	18.7939	26.7273	7.93333	2.47417	0.0185254	33.8685	3.35469	34.2332
										Bisphenol degradation [PATH:ko00363]	-55.4024	1.98846	57.3909	-3.28421	0.00247532	32.0972	-89.76	-21.0448		Primary immunodeficiency [PATH:ko05340]	27310	218684	191374	2.11532	0.0432823	28.4573	883.073	53737												Cell growth	213123	636499	423376	6.33794	1.61354e-07	39.8158	145152	281095
										Bladder cancer [PATH:ko05219]	-8664.76	5638.88	14303.6	-3.6468	0.000769766	39.2767	-13469.6	-3859.95		Proximal tubule bicarbonate reclamation [PATH:ko04964]	29927.3	108152	78224.5	3.75972	0.000606885	35.831	13781.1	46073.5												Central carbon metabolism in cancer [PATH:ko05230]	369993	1.1047e+06	734709	5.39423	3.35751e-06	39.9548	231361	508624
										Butanoate metabolism [PATH:ko00650]	-683808	1.79604e+06	2.47985e+06	-6.74014	1.20732e-08	52.7382	-887320	-480295		Rap1 signaling pathway [PATH:ko04015]	-394.31	23.4231	417.733	-2.76448	0.0151823	14.0296	-700.17	-88.4506												Chagas disease [PATH:ko05142]	18743.4	45737.5	26994.1	3.4134	0.00134836	45.9913	7690.27	29796.4
										C5-Branched dibasic acid metabolism [PATH:ko00660]	-318045	918677	1.23672e+06	-5.84321	3.74002e-07	50.3985	-427349	-208741		Serotonergic synapse [PATH:ko04726]	-1068.27	42.8085	1111.07	-2.72393	0.0164569	14.011	-1909.34	-227.189												Chaperones and folding catalysts [BR:ko03110]	1.90457e+06	5.85089e+06	3.94632e+06	6.62605	9.43093e-08	36.6105	1.32196e+06	2.48718e+06
										CD molecules [BR:ko04090]	-40481.7	69704.8	110186	-3.5434	0.000891698	47.9954	-63452.3	-17511.1		Sesquiterpenoid and triterpenoid biosynthesis [PATH:ko00909]	1335.53	1668.72	333.193	5.15983	1.63592e-05	28.9401	806.112	1864.95												Chloroalkane and chloroalkene degradation [PATH:ko00625]	107769	309568	201800	3.62928	0.000795819	40.0801	47758.1	167780
										Caffeine metabolism [PATH:ko00232]	-40.3083	3.65385	43.9621	-5.8946	1.31088e-06	33.0327	-54.2201	-26.3964		Shigellosis [PATH:ko05131]	-19087.4	13584.5	32671.9	-3.89079	0.00102041	18.5579	-29371.9	-8802.88												Choline metabolism in cancer [PATH:ko05231]	18518.9	70366.7	51847.8	2.83339	0.0079318	31.7989	5202.3	31835.5
										Calcium signaling pathway [PATH:ko04020]	-33.6401	2.45385	36.0939	-3.58497	0.00109914	32.2023	-52.7492	-14.531		Signaling pathways regulating pluripotency of stem cells [PATH:ko04550]	-91.7282	5.53846	97.2667	-3.07493	0.00820275	14.0514	-155.687	-27.769												Chromosome and associated proteins [BR:ko03036]	2.59662e+06	8.17221e+06	5.57559e+06	6.73455	5.80751e-08	37.7655	1.81592e+06	3.37732e+06
										Caprolactam degradation [PATH:ko00930]	-17433.5	3064.1	20497.6	-2.82222	0.00807306	32.5038	-30008.5	-4858.53		Small cell lung cancer [PATH:ko05222]	-7892.54	2341.79	10234.3	-3.66806	0.00206273	16.0814	-12452.1	-3333.03												Citrate cycle (TCA cycle) [PATH:ko00020]	1.11193e+06	3.33526e+06	2.22333e+06	6.36944	1.82356e-07	37.757	758452	1.46541e+06
										Carbapenem biosynthesis [PATH:ko00332]	-84498.7	194518	279016	-6.35017	4.7428e-08	53.7382	-111180	-57817.8		Sphingolipid signaling pathway [PATH:ko04071]	11480.7	18693.2	7212.45	3.54246	0.00104588	38.9988	4925.41	18036.1												Cofactor metabolism	79262.9	229142	149879	3.59422	0.000861655	41.1774	34732.1	123794
										Carbohydrate digestion and absorption [PATH:ko04973]	-38303.4	53941.4	92244.9	-5.43745	1.50436e-06	51.4467	-52442.7	-24164.2		Spinocerebellar ataxia [PATH:ko05017]	-8066.61	2364.04	10430.7	-3.64567	0.00218599	15.9618	-12758.2	-3375.08												Cushing syndrome [PATH:ko04934]	44896	129814	84918	5.43926	2.39018e-06	42.9023	28249	61543
										Carbohydrate metabolism	-115257	371254	486511	-5.33816	1.85541e-06	54.7377	-158532	-71983		Staurosporine biosynthesis [PATH:ko00404]	-1015.23	20.0385	1035.27	-2.35648	0.0335436	14.0026	-1939.24	-91.2175												Cyanoamino acid metabolism [PATH:ko00460]	238624	762845	524222	6.75473	4.72946e-08	38.8838	167162	310086
										Carbon fixation in photosynthetic organisms [PATH:ko00710]	-723327	1.9829e+06	2.70623e+06	-6.77874	8.53434e-09	55.2225	-937150	-509504		Steroid biosynthesis [PATH:ko00100]	-72.186	10.5473	82.7333	-2.2304	0.0411555	15.2411	-141.075	-3.29752												Cysteine and methionine metabolism [PATH:ko00270]	1.56036e+06	5.02239e+06	3.46203e+06	6.5757	1.25465e-07	35.5956	1.07892e+06	2.0418e+06
										Carbon fixation pathways in prokaryotes [PATH:ko00720]	-1.06541e+06	3.01081e+06	4.07622e+06	-6.237	6.3347e-08	55.7581	-1.40764e+06	-723184		Steroid degradation [PATH:ko00984]	-1287.91	64.1065	1352.02	-3.01352	0.00928016	14.0303	-2204.36	-371.465												Cytochrome P450 [BR:ko00199]	13303.9	23587.2	10283.3	2.9643	0.00490729	43.4909	4255.86	22351.9
										Cationic antimicrobial peptide (CAMP) resistance [PATH:ko01503]	-408382	967476	1.37586e+06	-5.65648	5.21648e-07	57	-552955	-263810		Steroid hormone biosynthesis [PATH:ko00140]	-755.815	150.094	905.909	-2.58178	0.021586	14.1557	-1383.05	-128.576												Cytoskeleton proteins [BR:ko04812]	399771	1.30125e+06	901477	6.55204	8.71633e-08	39.163	276374	523169
										Cell adhesion molecules [BR:ko04515]	-669.096	462.692	1131.79	-2.2435	0.0298535	44.8103	-1269.85	-68.3458		Synthesis and degradation of ketone bodies [PATH:ko00072]	-51728.7	65642.5	117371	-3.40034	0.00364441	16.0482	-83970.6	-19486.9												D-Alanine metabolism [PATH:ko00473]	190964	610435	419471	6.34041	2.97129e-07	34.3951	129782	252147
										Cell adhesion molecules [PATH:ko04514]	-669.096	462.692	1131.79	-2.2435	0.0298535	44.8103	-1269.85	-68.3458		Systemic lupus erythematosus [PATH:ko05322]	16335.4	36376.5	20041.1	2.86512	0.0066835	38.9824	4802.93	27867.9												D-Glutamine and D-glutamate metabolism [PATH:ko00471]	231936	750882	518946	6.54919	1.04496e-07	37.7006	160224	303648
										Cell cycle - Caulobacter [PATH:ko04112]	-701684	1.74795e+06	2.44964e+06	-7.41434	8.73171e-10	54.0218	-891421	-511946		Thyroid hormone synthesis [PATH:ko04918]	-40213.2	130881	171094	-2.9442	0.00688792	25.0795	-68338.7	-12087.6												DNA repair and recombination proteins [BR:ko03400]	4.83422e+06	1.51181e+07	1.02838e+07	6.76943	6.33673e-08	36.2966	3.38631e+06	6.28212e+06
										Cell cycle - yeast [PATH:ko04111]	78.1026	104.769	26.6667	3.78308	0.000629413	32.553	36.0776	120.127		Toluene degradation [PATH:ko00623]	-13187.6	1855.3	15042.9	-3.41145	0.00402211	14.5308	-21450.3	-4924.83												DNA replication [PATH:ko03030]	1.08731e+06	3.42229e+06	2.33498e+06	6.7581	6.37758e-08	36.504	761164	1.41345e+06
										Cell cycle [PATH:ko04110]	78.5804	105.308	26.7273	3.81412	0.000576438	32.593	36.6445	120.516		Toxoplasmosis [PATH:ko05145]	-7952.67	2347.06	10299.7	-3.66854	0.00206695	16.0473	-12547.1	-3358.24												DNA replication proteins [BR:ko03032]	1.9168e+06	5.98534e+06	4.06855e+06	6.83331	4.94372e-08	36.6815	1.34827e+06	2.48533e+06
										Cell growth	-154844	481656	636499	-5.31597	2.10379e-06	53.6479	-213251	-96436.7		Translation	-22367.1	48739	71106.1	-2.60226	0.0186388	16.9258	-40507.5	-4226.65												Dioxin degradation [PATH:ko00621]	27761.3	106730	78969	2.48618	0.016727	44.5965	5265.73	50257
										Cell motility	-16000.8	12572.7	28573.5	-5.14378	4.04366e-06	52.691	-22240.9	-9760.65		Type I polyketide structures [PATH:ko01052]	-0.936256	0.0230769	0.959333	-2.61723	0.0202668	14.0196	-1.7034	-0.169108												Drug metabolism - cytochrome P450 [PATH:ko00982]	81301.5	247033	165731	2.71437	0.00999326	37.3327	20630.8	141972
										Central carbon metabolism in cancer [PATH:ko05230]	-359458	745244	1.1047e+06	-6.48666	4.95935e-08	46.9076	-470944	-247971		Viral myocarditis [PATH:ko05416]	-7892.54	2341.79	10234.3	-3.66806	0.00206273	16.0814	-12452.1	-3333.03												Drug metabolism - other enzymes [PATH:ko00983]	526317	1.76926e+06	1.24295e+06	6.0234	6.57947e-07	35.8352	349076	703557
										Chagas disease [PATH:ko05142]	-13137	32600.5	45737.5	-2.44329	0.0180577	50.9648	-23931.4	-2342.5		Viral proteins [BR:ko03200]	18529	44935.3	26406.3	2.53102	0.0155794	38.4613	3714.72	33343.4												Energy metabolism	312765	1.0445e+06	731735	4.40202	9.91466e-05	34.3596	168429	457102
										Chaperones and folding catalysts [BR:ko03110]	-1.65328e+06	4.19761e+06	5.85089e+06	-6.64416	1.30993e-08	56.2856	-2.1517e+06	-1.15487e+06		cAMP signaling pathway [PATH:ko04024]	-780.27	51.9035	832.173	-2.868	0.0123744	14.0375	-1363.64	-196.904												Enzymes with EC numbers	3.18856e+06	9.85829e+06	6.66973e+06	6.80972	4.24543e-08	38.3679	2.24096e+06	4.13615e+06
										Chemical carcinogenesis [PATH:ko05204]	-37266	81797.9	119064	-2.29605	0.0254547	55.7632	-69782.7	-4749.37		p53 signaling pathway [PATH:ko04115]	-7892.54	2341.79	10234.3	-3.66806	0.00206273	16.0814	-12452.1	-3333.03												Epithelial cell signaling in Helicobacter pylori infection [PATH:ko05120]	116039	376237	260198	6.0063	4.19039e-07	41.1306	77026.4	155052
										Chloroalkane and chloroalkene degradation [PATH:ko00625]	-109433	200135	309568	-4.49822	4.31541e-05	48.2347	-158342	-60524.3																						Ether lipid metabolism [PATH:ko00565]	19953.3	48689.5	28736.3	3.13604	0.00299693	45.562	7142.74	32763.8
										Chlorocyclohexane and chlorobenzene degradation [PATH:ko00361]	-57051.6	35773.9	92825.4	-5.48511	2.70732e-06	38.8868	-78091.9	-36011.2																						Exosome [BR:ko04147]	2.2089e+06	7.07708e+06	4.86818e+06	6.53711	1.14711e-07	37.2424	1.52439e+06	2.8934e+06
										Choline metabolism in cancer [PATH:ko05231]	-16159.9	54206.8	70366.7	-2.45174	0.0177246	50.3899	-29396.1	-2923.65																						Fatty acid biosynthesis [PATH:ko00061]	1.06532e+06	3.25479e+06	2.18947e+06	6.50436	9.83135e-08	39.4461	734153	1.39649e+06
										Chromosome and associated proteins [BR:ko03036]	-2.24157e+06	5.93064e+06	8.17221e+06	-6.60172	1.54691e-08	56.2169	-2.9217e+06	-1.56144e+06																						Fatty acid degradation [PATH:ko00071]	231998	803995	571997	4.61748	3.39067e-05	43.8566	130730	333267
										Circadian entrainment [PATH:ko04713]	-24.9967	2.41538	27.4121	-2.87002	0.00719143	32.2321	-42.7326	-7.26086																						Ferroptosis [PATH:ko04216]	166079	497130	331051	5.45842	3.9538e-06	35.1339	104319	227839
										Citrate cycle (TCA cycle) [PATH:ko00020]	-865532	2.46973e+06	3.33526e+06	-5.66399	5.31283e-07	56.0125	-1.17165e+06	-559412																						Flagellar assembly [PATH:ko02040]	164738	925253	760515	2.32144	0.0249339	44.2123	21739.3	307736
										Cocaine addiction [PATH:ko05030]	-1109.47	42.9238	1152.39	-2.69854	0.0110229	32.0228	-1946.9	-272.034																						Fluid shear stress and atherosclerosis [PATH:ko05418]	181778	635400	453623	5.36474	6.09131e-06	33.3641	112869	250686
										Cofactor metabolism	-56880.8	172261	229142	-2.57743	0.0125715	56.867	-101075	-12686.5																						Folate biosynthesis [PATH:ko00790]	944799	2.98891e+06	2.04412e+06	6.18503	5.11788e-07	33.7374	634273	1.25533e+06
										Colorectal cancer [PATH:ko05210]	-5960.85	2341.79	8302.64	-2.79086	0.0082928	36.688	-10289.7	-1631.97																						FoxO signaling pathway [PATH:ko04068]	114205	311160	196955	5.67146	1.05687e-06	43.5316	73609.7	154800
										Coronavirus disease - COVID-19 [PATH:ko05171]	-352.084	24.0469	376.131	-2.1192	0.0419049	32.0902	-690.462	-13.7051																						Fructose and mannose metabolism [PATH:ko00051]	993668	3.06427e+06	2.0706e+06	6.13808	3.61686e-07	38.1727	665996	1.32134e+06
										Cushing syndrome [PATH:ko04934]	-31089.1	98724.8	129814	-4.01587	0.000180426	55.2293	-46602.1	-15576.1																						Function unknown	2.91716e+06	9.26304e+06	6.34588e+06	6.5192	1.17241e-07	37.5234	2.01092e+06	3.8234e+06
										Cyanoamino acid metabolism [PATH:ko00460]	-226412	536433	762845	-6.97339	3.58105e-09	56.8045	-291433	-161391																						GABAergic synapse [PATH:ko04727]	111407	340175	228768	5.93191	4.12854e-07	44.3769	73565.7	149249
										Cysteine and methionine metabolism [PATH:ko00270]	-1.38261e+06	3.63978e+06	5.02239e+06	-7.05891	3.01908e-09	55.005	-1.77513e+06	-990081																						Galactose metabolism [PATH:ko00052]	888130	2.78264e+06	1.8945e+06	5.64306	2.39931e-06	34.4603	568443	1.20782e+06
										Cytoskeleton proteins [BR:ko04812]	-335919	965330	1.30125e+06	-6.08709	1.07554e-07	56.3338	-446454	-225384																						Gastric cancer [PATH:ko05226]	28.4303	49.3636	20.9333	2.20904	0.0321954	45.9672	2.52384	54.3368
										D-Alanine metabolism [PATH:ko00473]	-187225	423210	610435	-7.65913	3.0641e-10	55.2266	-236209	-138241																						General function prediction only	1.17079e+06	3.43654e+06	2.26575e+06	6.40803	1.2139e-07	40.3687	801632	1.53995e+06
										D-Glutamine and D-glutamate metabolism [PATH:ko00471]	-201421	549461	750882	-6.85796	7.62834e-09	53.01	-260330	-142512																						Global maps only	62701.7	136172	73470	4.89783	1.44535e-05	42.5272	36875.8	88527.5
										DNA repair and recombination proteins [BR:ko03400]	-4.32758e+06	1.07905e+07	1.51181e+07	-7.49593	7.3e-10	52.8543	-5.48561e+06	-3.16954e+06																						Glucagon signaling pathway [PATH:ko04922]	386668	1.16554e+06	778869	5.99153	6.40667e-07	37.0626	255914	517423
										DNA replication [PATH:ko03030]	-976822	2.44547e+06	3.42229e+06	-7.42381	8.94288e-10	53.4541	-1.24068e+06	-712959																						Glucosinolate biosynthesis [PATH:ko00966]	121486	374827	253342	6.75289	4.87215e-08	38.6934	85087.8	157883
										DNA replication proteins [BR:ko03032]	-1.75426e+06	4.23109e+06	5.98534e+06	-7.55056	5.19666e-10	54.1149	-2.22004e+06	-1.28848e+06																						Glutamatergic synapse [PATH:ko04724]	111438	334367	222929	5.89313	4.81506e-07	44.0795	73329.7	149546
										Dilated cardiomyopathy [PATH:ko05414]	-694.81	465.223	1160.03	-2.3293	0.0244079	44.8395	-1295.66	-93.9603																						Glutathione metabolism [PATH:ko00480]	494582	1.55409e+06	1.05951e+06	5.53713	2.2071e-06	39.4	313972	675193
										Dioxin degradation [PATH:ko00621]	-38551.1	68179.2	106730	-3.96487	0.000256743	45.5779	-58127.7	-18974.5																						Glycan metabolism	78458.3	231562	153104	4.79264	2.70484e-05	36.7804	45281.7	111635
										Dopaminergic synapse [PATH:ko04728]	-1110.53	42.9238	1153.45	-2.70139	0.0109466	32.0228	-1947.88	-273.178																						Glycerolipid metabolism [PATH:ko00561]	436013	1.31878e+06	882770	6.37328	2.52027e-07	34.9235	297117	574909
										Dorso-ventral axis formation [PATH:ko04320]	-2.26457	0.0384615	2.30303	-3.17111	0.00332671	32.1861	-3.71886	-0.810275																						Glycerophospholipid metabolism [PATH:ko00564]	847360	2.54491e+06	1.69755e+06	6.68688	7.15801e-08	37.2935	590670	1.10405e+06
										Drug metabolism - cytochrome P450 [PATH:ko00982]	-77911.4	169121	247033	-3.1532	0.00265703	53.0694	-127469	-28353.7																						Glycine	1.36888e+06	4.37172e+06	3.00284e+06	6.7087	5.79863e-08	38.4174	955956	1.7818e+06
										Drug metabolism - other enzymes [PATH:ko00983]	-589281	1.17998e+06	1.76926e+06	-8.52352	1.99174e-11	51.7316	-728029	-450532																						Glycolysis / Gluconeogenesis [PATH:ko00010]	1.79869e+06	5.61434e+06	3.81566e+06	6.64927	8.24729e-08	37.0977	1.25063e+06	2.34674e+06
										ECM-receptor interaction [PATH:ko04512]	-669.096	462.692	1131.79	-2.2435	0.0298535	44.8103	-1269.85	-68.3458																						Glycosaminoglycan degradation [PATH:ko00531]	78365.2	304830	226465	3.59784	0.000842249	41.7997	34402.8	122328
										Energy metabolism	-305463	739037	1.0445e+06	-5.30589	2.04871e-06	55.1754	-420829	-190097																						Glycosphingolipid biosynthesis - ganglio series [PATH:ko00604]	46610.5	174717	128106	3.2193	0.00236675	45.6968	17461.7	75759.3
										Enzymes with EC numbers	-2.78464e+06	7.07365e+06	9.85829e+06	-6.99264	4.22913e-09	54.0158	-3.58302e+06	-1.98625e+06																						Glycosphingolipid biosynthesis - globo and isoglobo series [PATH:ko00603]	67188.7	250021	182833	3.26153	0.00210957	45.2815	25704.6	108673
										Epithelial cell signaling in Helicobacter pylori infection [PATH:ko05120]	-87383.6	288854	376237	-4.54706	2.89214e-05	56.9222	-125867	-48899.9																						Glycosyltransferases [BR:ko01003]	479013	1.72422e+06	1.24521e+06	5.63213	2.56764e-06	34.0898	306187	651839
										Epstein-Barr virus infection [PATH:ko05169]	-5960.85	2341.79	8302.64	-2.79086	0.0082928	36.688	-10289.7	-1631.97																						Glyoxylate and dicarboxylate metabolism [PATH:ko00630]	928448	3.11084e+06	2.1824e+06	5.85185	8.97796e-07	38.1383	607298	1.2496e+06
										Estrogen signaling pathway [PATH:ko04915]	-25755.3	56401.7	82157.1	-3.34601	0.00158489	48.7475	-41225.7	-10284.9																						HIF-1 signaling pathway [PATH:ko04066]	426759	1.296e+06	869244	6.14631	3.1946e-07	39.154	286334	567183
										Ethylbenzene degradation [PATH:ko00642]	-9249.74	2036.13	11285.9	-3.15268	0.00339532	33.6161	-15214.7	-3284.77																						Histidine metabolism [PATH:ko00340]	377700	1.28767e+06	909967	4.94176	1.84251e-05	35.5827	222629	532771
										Exosome [BR:ko04147]	-2.05027e+06	5.02681e+06	7.07708e+06	-7.43077	9.76723e-10	52.3857	-2.60384e+06	-1.4967e+06																						Homologous recombination [PATH:ko03440]	1.53268e+06	4.83721e+06	3.30454e+06	6.75723	7.16499e-08	35.6745	1.07252e+06	1.99283e+06
										Fat digestion and absorption [PATH:ko04975]	-23052.7	37006.6	60059.3	-3.53507	0.00103392	40.635	-36226	-9879.41																						Human papillomavirus infection [PATH:ko05165]	70368.3	233953	163585	6.19582	3.69694e-07	36.2648	47340.3	93396.3
										Fatty acid biosynthesis [PATH:ko00061]	-903770	2.35102e+06	3.25479e+06	-5.8422	2.60647e-07	56.9846	-1.21355e+06	-593993																						Huntington disease [PATH:ko05016]	161546	529195	367649	5.45539	2.94061e-06	39.0516	101652	221440
										Fatty acid degradation [PATH:ko00071]	-263476	540519	803995	-6.24363	1.58843e-07	43.1934	-348568	-178385																						Inositol phosphate metabolism [PATH:ko00562]	167352	523220	355868	5.83817	6.48293e-07	42.592	109527	225177
										Ferroptosis [PATH:ko04216]	-145773	351358	497130	-6.11114	1.28587e-07	51.9869	-193639	-97906.6																						Insulin resistance [PATH:ko04931]	160803	486014	325211	6.92659	3.52239e-08	37.0586	113767	207839
										Flagellar assembly [PATH:ko02040]	-303318	621935	925253	-4.89617	1.1979e-05	46.9195	-427951	-178685																						Insulin signaling pathway [PATH:ko04910]	115937	330485	214548	6.96241	3.2364e-08	36.8801	82193.4	149681
										Flavone and flavonol biosynthesis [PATH:ko00944]	-126.481	151.631	278.112	-2.03541	0.0469503	51.6976	-251.192	-1.77022																						Isoquinoline alkaloid biosynthesis [PATH:ko00950]	65142.7	246519	181376	3.78646	0.000514927	39.0499	30345.6	99939.9
										Fluid shear stress and atherosclerosis [PATH:ko05418]	-185513	449887	635400	-7.2441	2.10716e-09	51.5882	-236911	-134116																						Legionellosis [PATH:ko05134]	236148	718860	482712	6.57806	7.0184e-08	40.3343	163611	308684
										Fluorobenzoate degradation [PATH:ko00364]	-5762.91	1675.31	7438.21	-2.26424	0.0299205	34.6808	-10931.6	-594.216																						Linoleic acid metabolism [PATH:ko00591]	19979.9	47775.9	27796	3.1643	0.00276251	45.76	7268.35	32691.4
										Focal adhesion [PATH:ko04510]	-669.096	462.692	1131.79	-2.2435	0.0298535	44.8103	-1269.85	-68.3458																						Lipid biosynthesis proteins [BR:ko01004]	1.0069e+06	3.13887e+06	2.13197e+06	6.44475	1.16947e-07	39.6074	691041	1.32277e+06
										Folate biosynthesis [PATH:ko00790]	-839878	2.14904e+06	2.98891e+06	-6.99518	4.1705e-09	54.0656	-1.08059e+06	-599168																						Lipoarabinomannan (LAM) biosynthesis [PATH:ko00571]	32770.2	72562.2	39792	2.80392	0.00748195	44.0442	9216.7	56323.7
										FoxO signaling pathway [PATH:ko04068]	-93516.6	217644	311160	-5.07537	5.11427e-06	52.875	-130476	-56557.5																						Lipoic acid metabolism [PATH:ko00785]	134084	368322	234238	5.80403	8.51187e-07	40.5636	87413.9	180755
										Fructose and mannose metabolism [PATH:ko00051]	-1.05565e+06	2.00862e+06	3.06427e+06	-8.08479	1.25295e-10	49.8696	-1.31793e+06	-793374																						Lipopolysaccharide biosynthesis [PATH:ko00540]	641008	2.5216e+06	1.88059e+06	3.64834	0.000837001	35.6546	284555	997460
										Function unknown	-2.68803e+06	6.575e+06	9.26304e+06	-6.84599	6.10285e-09	56.2303	-3.47452e+06	-1.90154e+06																						Lipopolysaccharide biosynthesis proteins [BR:ko01005]	742535	2.85431e+06	2.11178e+06	4.01228	0.000288991	36.1885	367272	1.1178e+06
										G protein-coupled receptors [BR:ko04030]	-33.9347	12.3077	46.2424	-2.775	0.00833007	40.285	-58.6445	-9.22498																						Longevity regulating pathway - multiple species [PATH:ko04213]	182205	526819	344615	6.10141	2.84013e-07	41.9934	121939	242470
										GABAergic synapse [PATH:ko04727]	-89547.1	250628	340175	-5.24908	3.03253e-06	50.6903	-123801	-55293.5																						Longevity regulating pathway - worm [PATH:ko04212]	358641	1.11219e+06	753553	6.11884	3.71573e-07	38.512	240038	477245
										Galactose metabolism [PATH:ko00052]	-1.01026e+06	1.77237e+06	2.78264e+06	-8.42329	3.43427e-11	50.5034	-1.2511e+06	-769423																						Longevity regulating pathway [PATH:ko04211]	95927.4	273542	177615	5.25288	4.4067e-06	42.9925	59098.6	132756
										General function prediction only	-1.0551e+06	2.38143e+06	3.43654e+06	-6.47049	2.78301e-08	54.9357	-1.3819e+06	-728307																						Lysine biosynthesis [PATH:ko00300]	882519	2.73313e+06	1.85061e+06	6.80939	5.86888e-08	35.9723	619664	1.14537e+06
										Geraniol degradation [PATH:ko00281]	-24662.9	6351.81	31014.7	-3.25784	0.00258732	33.2726	-40060.1	-9265.76																						Lysine degradation [PATH:ko00310]	247472	848108	600636	4.86122	1.6474e-05	42.2696	144756	350188
										Glucagon signaling pathway [PATH:ko04922]	-379698	785840	1.16554e+06	-7.5636	1.01128e-09	48.0014	-480633	-278763																						Lysosome [PATH:ko04142]	137065	477794	340729	3.48425	0.00111166	45.0068	57833.4	216296
										Glucosinolate biosynthesis [PATH:ko00966]	-99025.1	275802	374827	-6.53511	2.53341e-08	52.9453	-129418	-68631.7																						MAPK signaling pathway - fly [PATH:ko04013]	70972.4	208299	137327	5.61797	1.68701e-06	39.5224	45430.3	96514.4
										Glutamatergic synapse [PATH:ko04724]	-90871.9	243495	334367	-5.35405	2.14658e-06	50.1827	-124959	-56784.6																						MAPK signaling pathway - plant [PATH:ko04016]	132442	403576	271134	5.84341	6.32769e-07	42.6803	86723.5	178161
										Glutathione metabolism [PATH:ko00480]	-473715	1.08037e+06	1.55409e+06	-6.00014	1.58393e-07	55.2637	-631919	-315511																						MAPK signaling pathway - yeast [PATH:ko04011]	24873.2	65578.8	40705.6	3.28142	0.0020073	44.7308	9603.74	40142.7
										Glycan metabolism	-60246.7	171316	231562	-4.4517	4.32304e-05	53.8801	-87381	-33112.4																						Mannose type O-glycan biosynthesis [PATH:ko00515]	278.406	454.606	176.2	2.52028	0.0153496	44.9074	55.9032	500.909
										Glycerolipid metabolism [PATH:ko00561]	-439585	879199	1.31878e+06	-8.45033	3.6628e-11	49.4712	-544097	-335072																						Meiosis - yeast [PATH:ko04113]	16173.9	38833.9	22660	2.98299	0.0045566	45.9721	5259.71	27088.1
										Glycerophospholipid metabolism [PATH:ko00564]	-720798	1.82411e+06	2.54491e+06	-6.58951	1.67418e-08	55.7656	-939944	-501652																						Membrane trafficking [BR:ko04131]	337124	1.06747e+06	730342	6.43185	1.46607e-07	37.9517	231011	443237
										Glycine	-1.29695e+06	3.07477e+06	4.37172e+06	-7.59646	5.07645e-10	52.7843	-1.63943e+06	-954476																						Messenger RNA biogenesis [BR:ko03019]	1.13142e+06	3.56585e+06	2.43443e+06	6.70372	6.97986e-08	37.0849	789473	1.47336e+06
										Glycolysis / Gluconeogenesis [PATH:ko00010]	-1.72075e+06	3.89359e+06	5.61434e+06	-7.95336	1.76992e-10	50.7773	-2.15515e+06	-1.28636e+06																						Metabolism of xenobiotics by cytochrome P450 [PATH:ko00980]	81256.4	245914	164657	2.73624	0.00946299	37.2811	21101.1	141412
										Glycosaminoglycan binding proteins [BR:ko00536]	-30163.8	103957	134121	-2.61333	0.0114762	56.3677	-53282.5	-7045.18																						Methane metabolism [PATH:ko00680]	1.04669e+06	3.33689e+06	2.2902e+06	6.65528	8.24412e-08	36.9556	728011	1.36536e+06
										Glycosaminoglycan degradation [PATH:ko00531]	-101092	203738	304830	-5.17941	3.42605e-06	53.6864	-140228	-61955.3																						MicroRNAs in cancer [PATH:ko05206]	92335.5	268063	175727	5.8223	5.55356e-07	45.4406	60402.5	124269
										Glycosphingolipid biosynthesis - ganglio series [PATH:ko00604]	-67945.4	106771	174717	-4.65972	2.03724e-05	55.2811	-97164	-38726.9																						Mineral absorption [PATH:ko04978]	120325	330189	209863	6.13975	2.09181e-07	44.0613	80830.3	159821
										Glycosphingolipid biosynthesis - globo and isoglobo series [PATH:ko00603]	-94989.2	155032	250021	-4.76077	1.48897e-05	53.9311	-134993	-54985.8																						Mismatch repair [PATH:ko03430]	1.24994e+06	3.99811e+06	2.74818e+06	6.67593	8.53098e-08	36.2081	870291	1.62958e+06
										Glycosylphosphatidylinositol (GPI)-anchored proteins [BR:ko00537]	-20491.6	51264.8	71756.4	-2.88507	0.00583348	48.2726	-34770.4	-6212.86																						Mitochondrial biogenesis [BR:ko03029]	2.05504e+06	6.47964e+06	4.4246e+06	6.76419	6.29135e-08	36.4668	1.43915e+06	2.67092e+06
										Glycosyltransferases [BR:ko01003]	-538043	1.18618e+06	1.72422e+06	-8.13606	6.94178e-11	52.8322	-670694	-405392																						Monobactam biosynthesis [PATH:ko00261]	374802	1.15747e+06	782671	6.85512	4.24799e-08	37.298	264050	485553
										Glyoxylate and dicarboxylate metabolism [PATH:ko00630]	-859497	2.25135e+06	3.11084e+06	-6.36273	4.34564e-08	54.3272	-1.13029e+06	-588710																						N-Glycan biosynthesis [PATH:ko00510]	30239.1	120544	90305.3	2.96883	0.00504886	39.6959	9648.51	50829.8
										GnRH secretion [PATH:ko04929]	-0.567226	0.0230769	0.590303	-2.42963	0.0208848	32.1052	-1.04271	-0.0917406																						NOD-like receptor signaling pathway [PATH:ko04621]	111110	398952	287842	4.97273	1.36231e-05	39.034	65916.3	156303
										HIF-1 signaling pathway [PATH:ko04066]	-382541	913462	1.296e+06	-6.7114	1.69472e-08	50.0195	-497025	-268057																						Naphthalene degradation [PATH:ko00626]	100187	248388	148201	4.41918	6.2126e-05	44.8375	54520.9	145853
										Hematopoietic cell lineage [PATH:ko04640]	-19.3007	2.15385	21.4545	-2.91021	0.00648448	32.3811	-32.8035	-5.79786																						Necroptosis [PATH:ko04217]	227276	735925	508649	6.27368	2.72213e-07	36.8511	153863	300689
										Hepatitis B [PATH:ko05161]	-5960.37	2342.33	8302.7	-2.7906	0.0082983	36.6881	-10289.3	-1631.43																						Neomycin	62007.4	195077	133069	5.86972	7.01968e-07	40.3103	40662	83352.8
										Hepatitis C [PATH:ko05160]	-5960.37	2342.33	8302.7	-2.7906	0.0082983	36.6881	-10289.3	-1631.43																						Nicotinate and nicotinamide metabolism [PATH:ko00760]	789526	2.48147e+06	1.69194e+06	6.62724	9.27056e-08	36.7154	548076	1.03098e+06
										Hepatocellular carcinoma [PATH:ko05225]	-44824.9	78904.8	123730	-3.46653	0.00117139	44.982	-70869	-18780.7																						Nitrogen metabolism [PATH:ko00910]	586741	1.86236e+06	1.27561e+06	6.07013	6.5312e-07	34.5932	390428	783055
										Herpes simplex virus 1 infection [PATH:ko05168]	-6296.6	2348.56	8645.16	-2.93787	0.00568559	36.6464	-10640.7	-1952.53																						Nitrotoluene degradation [PATH:ko00633]	30471.4	143891	113420	3.0949	0.00369845	37.7568	10535.7	50407.2
										Histidine metabolism [PATH:ko00340]	-312664	975003	1.28767e+06	-5.00506	6.1971e-06	54.4565	-437884	-187444																						Non-alcoholic fatty liver disease [PATH:ko04932]	56544.9	147136	90591.2	2.92077	0.00547486	44.301	17535.7	95554.1
										Homologous recombination [PATH:ko03440]	-1.35907e+06	3.47814e+06	4.83721e+06	-7.38835	9.78911e-10	53.8547	-1.72789e+06	-990256																						Nonribosomal peptide structures [PATH:ko01054]	10032.2	38201.4	28169.2	2.61149	0.013732	31.2335	2199.67	17864.7
										Human cytomegalovirus infection [PATH:ko05163]	-5960.85	2341.79	8302.64	-2.79086	0.0082928	36.688	-10289.7	-1631.97																						Novobiocin biosynthesis [PATH:ko00401]	180008	583438	403430	5.63966	2.79953e-06	32.9685	115068	244949
										Human immunodeficiency virus 1 infection [PATH:ko05170]	-5960.85	2341.79	8302.64	-2.79086	0.0082928	36.688	-10289.7	-1631.97																						Nucleotide excision repair [PATH:ko03420]	612821	1.92787e+06	1.31504e+06	6.52779	1.53719e-07	35.1498	422266	803376
										Human papillomavirus infection [PATH:ko05165]	-67745.9	166207	233953	-7.42734	9.90758e-10	52.3702	-86045.7	-49446																						Nucleotide metabolism	51184.7	131633	80447.9	3.6132	0.000897301	36.8408	22477.4	79892
										Huntington disease [PATH:ko05016]	-160392	368804	529195	-5.61239	6.18067e-07	56.879	-217621	-103162																						O-Antigen nucleotide sugar biosynthesis [PATH:ko00541]	748359	2.40533e+06	1.65697e+06	6.50638	1.02805e-07	38.9935	515709	981008
										Hypertrophic cardiomyopathy [PATH:ko05410]	-1059.8	474.732	1534.53	-3.1004	0.00345643	41.7314	-1749.76	-369.833																						One carbon pool by folate [PATH:ko00670]	819987	2.64492e+06	1.82493e+06	6.39003	2.19287e-07	35.641	559645	1.08033e+06
										IL-17 signaling pathway [PATH:ko04657]	-25755.4	56401.8	82157.2	-3.34601	0.00158487	48.7475	-41225.8	-10285																						Other glycan degradation [PATH:ko00511]	245756	834580	588825	3.90882	0.000311735	44.6636	119098	372413
										Indole alkaloid biosynthesis [PATH:ko00901]	-18.8543	1.11538	19.9697	-2.33796	0.025789	32.0654	-35.2797	-2.42892																						Other types of O-glycan biosynthesis [PATH:ko00514]	278.406	454.606	176.2	2.52028	0.0153496	44.9074	55.9032	500.909
										Influenza A [PATH:ko05164]	-5960.37	2342.33	8302.7	-2.7906	0.0082983	36.6881	-10289.3	-1631.43																						Others	392216	1.08977e+06	697556	4.96999	1.10954e-05	43.1328	233080	551353
										Inositol phosphate metabolism [PATH:ko00562]	-192056	331164	523220	-7.84987	3.71491e-10	48.001	-241249	-142864																						Oxidative phosphorylation [PATH:ko00190]	1.67657e+06	5.11791e+06	3.44133e+06	6.60912	7.38669e-08	39.0217	1.16348e+06	2.18967e+06
										Insect hormone biosynthesis [PATH:ko00981]	-10997.7	5786.91	16784.6	-2.76369	0.00930649	32.744	-19096.2	-2899.24																						PI3K-Akt signaling pathway [PATH:ko04151]	35255.7	120907	85650.9	3.80114	0.000434733	44.5194	16569.3	53942.2
										Insulin resistance [PATH:ko04931]	-148046	337968	486014	-7.98689	1.59008e-10	50.6779	-185265	-110827																						PPAR signaling pathway [PATH:ko03320]	242265	741011	498746	6.30495	1.66247e-07	40.5722	164640	319889
										Insulin secretion [PATH:ko04911]	-24.9967	2.41538	27.4121	-2.87002	0.00719143	32.2321	-42.7326	-7.26086																						Pancreatic secretion [PATH:ko04972]	22301.4	88915.4	66614	2.60971	0.0134204	33.6872	4928.79	39674
										Insulin signaling pathway [PATH:ko04910]	-95817.1	234668	330485	-6.66606	1.22797e-08	56.0347	-124611	-67023.2																						Pantothenate and CoA biosynthesis [PATH:ko00770]	881139	2.75249e+06	1.87135e+06	6.70154	6.80043e-08	37.3379	614811	1.14747e+06
										Ion channels [BR:ko04040]	-25.6745	2.49	28.1645	-2.86687	0.00725013	32.2168	-43.9117	-7.4374																						Parkinson disease [PATH:ko05012]	150922	446933	296012	5.97885	4.07024e-07	42.5523	99999.6	201844
										Isoflavonoid biosynthesis [PATH:ko00943]	-4.47669	0.0384615	4.51515	-2.57315	0.0149124	32.0313	-8.02035	-0.933028																						Pathogenic Escherichia coli infection [PATH:ko05130]	105426	313770	208343	6.5736	6.35485e-08	41.3689	73046.1	137807
										Isoquinoline alkaloid biosynthesis [PATH:ko00950]	-47319.7	199199	246519	-3.00955	0.00390095	56.6491	-78809.1	-15830.3																						Pathways in cancer [PATH:ko05200]	88172.9	344001	255828	3.57769	0.00105926	34.2356	38100.5	138245
										Kaposi sarcoma-associated herpesvirus infection [PATH:ko05167]	-5959.89	2342.87	8302.77	-2.79034	0.00830381	36.6883	-10288.9	-1630.9																						Pathways of neurodegeneration - multiple diseases [PATH:ko05022]	115254	387293	272039	4.46334	5.77374e-05	42.8394	63172.8	167336
										Legionellosis [PATH:ko05134]	-185695	533165	718860	-5.84582	2.93271e-07	54.4751	-249369	-122022																						Pentose and glucuronate interconversions [PATH:ko00040]	216992	742341	525349	5.28249	4.59066e-06	40.685	134015	299970
										Limonene and pinene degradation [PATH:ko00903]	-21148.6	7945.16	29093.7	-2.94827	0.00586364	32.6427	-35748.7	-6548.47																						Pentose phosphate pathway [PATH:ko00030]	1.13129e+06	3.49799e+06	2.3667e+06	6.76797	5.9152e-08	36.8377	792553	1.47002e+06
										Lipid biosynthesis proteins [BR:ko01004]	-864770	2.2741e+06	3.13887e+06	-6.04854	1.23457e-07	56.4591	-1.15112e+06	-578414																						Peptidases and inhibitors [BR:ko01002]	2.63438e+06	8.53286e+06	5.89849e+06	6.6179	9.61384e-08	36.6562	1.82756e+06	3.4412e+06
										Lipid metabolism	-2261.88	215.719	2477.6	-2.71559	0.0105344	32.3147	-3957.84	-565.915																						Peptidoglycan biosynthesis [PATH:ko00550]	1.37218e+06	4.3412e+06	2.96902e+06	6.64233	1.03679e-07	35.5126	953013	1.79134e+06
										Lipoarabinomannan (LAM) biosynthesis [PATH:ko00571]	-22890.4	49671.8	72562.2	-2.11082	0.0395115	53.127	-44640.2	-1140.64																						Peptidoglycan biosynthesis and degradation proteins [BR:ko01011]	1.70828e+06	5.36773e+06	3.65945e+06	6.85855	4.96044e-08	36.107	1.20319e+06	2.21338e+06
										Lipoic acid metabolism [PATH:ko00785]	-125819	242503	368322	-6.29312	6.31286e-08	52.6574	-165926	-85711.9																						Peroxisome [PATH:ko04146]	300889	916049	615161	6.38997	1.42094e-07	39.4337	205678	396099
										Lipopolysaccharide biosynthesis [PATH:ko00540]	-587603	1.93399e+06	2.5216e+06	-3.95909	0.000214494	56.0052	-884921	-290285																						Phenazine biosynthesis [PATH:ko00405]	102469	321616	219148	6.00356	1.09174e-06	31.8667	67696.5	137241
										Lipopolysaccharide biosynthesis proteins [BR:ko01005]	-722084	2.13223e+06	2.85431e+06	-4.57501	2.68304e-05	56.0202	-1.03826e+06	-405911																						Phenylalanine	1.24508e+06	3.79452e+06	2.54945e+06	6.59097	1.65059e-07	33.2579	860856	1.6293e+06
										Longevity regulating pathway - multiple species [PATH:ko04213]	-152864	373955	526819	-5.64901	6.12875e-07	54.204	-207113	-98616.3																						Phenylalanine metabolism [PATH:ko00360]	165536	705530	539994	3.72533	0.00057639	41.9533	75859.1	255214
										Longevity regulating pathway - worm [PATH:ko04212]	-328813	783381	1.11219e+06	-6.73951	1.26185e-08	52.241	-426705	-230922																						Phenylpropanoid biosynthesis [PATH:ko00940]	49979.6	154500	104520	5.21729	6.27147e-06	39.0598	30604	69355.2
										Longevity regulating pathway [PATH:ko04211]	-82768.5	190774	273542	-4.73992	1.50832e-05	55.9992	-117749	-47787.9																						Phosphatidylinositol signaling system [PATH:ko04070]	173596	512738	339142	5.3101	4.29043e-06	40.3454	107541	239651
										Lysine biosynthesis [PATH:ko00300]	-791339	1.94179e+06	2.73313e+06	-7.57443	5.34049e-10	53.0573	-1.00088e+06	-581794																						Phospholipase D signaling pathway [PATH:ko04072]	15701.4	60773.2	45071.7	2.18668	0.0368445	29.4772	1025.97	30376.9
										Lysine degradation [PATH:ko00310]	-231682	616426	848108	-5.10697	4.61161e-06	52.6599	-322688	-140676																						Phosphonate and phosphinate metabolism [PATH:ko00440]	40160.8	168675	128515	4.0921	0.000184097	43.0681	20369.5	59952.2
										Lysosome [PATH:ko04142]	-197402	280391	477794	-5.4567	1.48279e-06	50.3487	-270052	-124753																						Phosphotransferase system (PTS) [PATH:ko02060]	934945	2.65705e+06	1.72211e+06	3.97181	0.000313689	37.3075	458122	1.41177e+06
										MAPK signaling pathway - fly [PATH:ko04013]	-67685	140614	208299	-6.1346	1.00519e-07	54.495	-89800.9	-45569.1																						Photosynthesis - antenna proteins [PATH:ko00196]	107.718	116.652	8.93333	2.90598	0.00635384	34.4952	32.4271	183.009
										MAPK signaling pathway - plant [PATH:ko04016]	-120597	282979	403576	-5.70059	4.82884e-07	55.1922	-162989	-78204.1																						Photosynthesis [PATH:ko00195]	552212	1.74527e+06	1.19306e+06	6.64794	8.27509e-08	37.1037	383922	720502
										Measles [PATH:ko05162]	-5960.37	2342.33	8302.7	-2.7906	0.0082983	36.6881	-10289.3	-1631.43																						Photosynthesis proteins [BR:ko00194]	559153	1.78058e+06	1.22143e+06	6.67046	7.89596e-08	36.9266	389296	729011
										Melanogenesis [PATH:ko04916]	-427.734	29.0385	456.773	-2.31767	0.0270053	32.0611	-803.629	-51.8397																						Plant-pathogen interaction [PATH:ko04626]	146165	555914	409749	5.17439	8.98722e-06	35.7175	88859.9	203470
										Membrane trafficking [BR:ko04131]	-306943	760523	1.06747e+06	-7.07987	3.52528e-09	52.4768	-393920	-219965																						Platinum drug resistance [PATH:ko01524]	70595.3	277150	206555	2.89237	0.0065732	34.5547	21022.8	120168
										Messenger RNA biogenesis [BR:ko03019]	-1.03821e+06	2.52763e+06	3.56585e+06	-7.51366	6.87467e-10	52.8047	-1.31538e+06	-761042																						Polyketide biosynthesis proteins [BR:ko01008]	34775	69966.2	35191.2	2.48357	0.0167979	45.0111	6573.68	62976.3
										Metabolism of xenobiotics by cytochrome P450 [PATH:ko00980]	-76819.8	169094	245914	-3.12965	0.0028382	53.2797	-126046	-27593.2																						Polyketide sugar unit biosynthesis [PATH:ko00523]	229537	660302	430765	6.61522	1.15385e-07	35.3254	159119	299955
										Methane metabolism [PATH:ko00680]	-972477	2.36441e+06	3.33689e+06	-7.42347	8.29977e-10	54.1823	-1.2351e+06	-709857																						Porphyrin and chlorophyll metabolism [PATH:ko00860]	864935	3.14564e+06	2.28071e+06	4.62728	5.88523e-05	31.9064	484146	1.24572e+06
										MicroRNAs in cancer [PATH:ko05206]	-63809.1	204254	268063	-4.16358	0.000114815	53.3996	-94542.8	-33075.3																						Prenyltransferases [BR:ko01006]	401486	1.23449e+06	833008	6.59587	9.81843e-08	37.0263	278156	524815
										Mineral absorption [PATH:ko04978]	-73058.1	257131	330189	-3.93064	0.000240782	54.5715	-110313	-35802.7																						Primary bile acid biosynthesis [PATH:ko00120]	4066.58	11961.4	7894.8	2.22167	0.0314329	44.5367	378.867	7754.3
										Mismatch repair [PATH:ko03430]	-1.13489e+06	2.86322e+06	3.99811e+06	-7.37443	1.00165e-09	54.1386	-1.44342e+06	-826370																						Primary immunodeficiency [PATH:ko05340]	110391	301765	191374	7.57895	3.93778e-09	38.2521	80911.4	139871
										Mitochondrial biogenesis [BR:ko03029]	-1.82927e+06	4.65037e+06	6.47964e+06	-7.37088	1.09311e-09	53.4154	-2.32695e+06	-1.33158e+06																						Prion disease [PATH:ko05020]	61077.5	169265	108187	2.95836	0.00497277	43.7741	19462.7	102692
										Monobactam biosynthesis [PATH:ko00261]	-337386	820086	1.15747e+06	-7.14782	2.01368e-09	55.7674	-431950	-242822																						Prodigiosin biosynthesis [PATH:ko00333]	220657	720408	499751	6.20231	2.36382e-07	40.3904	148775	292538
										Monoterpenoid biosynthesis [PATH:ko00902]	-9.5373	0.0384615	9.57576	-3.58935	0.00109223	32.0134	-14.9496	-4.12502																						Prokaryotic defense system [BR:ko02048]	1.45497e+06	4.54715e+06	3.09217e+06	6.98061	4.24347e-08	34.6923	1.0317e+06	1.87824e+06
										N-Glycan biosynthesis [PATH:ko00510]	-31487.1	89057.4	120544	-3.65572	0.000598488	51.9326	-48771	-14203.1																						Prolactin signaling pathway [PATH:ko04917]	26432.4	87851	61418.6	3.50213	0.00125198	35.9838	11125.1	41739.8
										NOD-like receptor signaling pathway [PATH:ko04621]	-107305	291647	398952	-5.51578	9.70404e-07	54.7822	-146295	-68314.3																						Propanoate metabolism [PATH:ko00640]	871494	2.73687e+06	1.86538e+06	6.14556	2.94065e-07	40.0341	584896	1.15809e+06
										Naphthalene degradation [PATH:ko00626]	-75172.4	173216	248388	-3.5553	0.000813824	52.0402	-117600	-32745.1																						Proteasome [BR:ko03051]	85474	219157	133683	4.01479	0.000224817	44.6223	42584.2	128364
										Necroptosis [PATH:ko04217]	-212697	523228	735925	-7.29338	1.73276e-09	51.7361	-271224	-154170																						Proteasome [PATH:ko03050]	18121.2	35619.2	17498	3.37228	0.001521	45.9403	7304.36	28938
										Neomycin	-65311.1	129766	195077	-7.219	2.18172e-09	52.1472	-83464.2	-47158																						Protein digestion and absorption [PATH:ko04974]	25191.8	109762	84570.7	2.01484	0.0498597	45.4533	16.1045	50367.4
										Neuroactive ligand-receptor interaction [PATH:ko04080]	-34.0453	12.3592	46.4045	-2.7848	0.00812054	40.3097	-58.7478	-9.34278																						Protein export [PATH:ko03060]	994420	3.0859e+06	2.09148e+06	6.7765	6.53025e-08	35.9221	696784	1.29206e+06
										Nicotinate and nicotinamide metabolism [PATH:ko00760]	-723318	1.75815e+06	2.48147e+06	-7.23276	1.5848e-09	54.8836	-923743	-522892																						Protein kinases [BR:ko01001]	454915	1.36615e+06	911237	5.16762	6.3715e-06	41.4278	277187	632643
										Nitrogen metabolism [PATH:ko00910]	-485108	1.37725e+06	1.86236e+06	-6.32631	5.21604e-08	53.6429	-638868	-331348																						Protein phosphatases and associated proteins [BR:ko01009]	122138	445668	323530	4.5805	4.44306e-05	40.0843	68250	176026
										Nitrotoluene degradation [PATH:ko00633]	-33468.5	110423	143891	-3.9141	0.000249534	55.6984	-50599.8	-16337.2																						Protein processing	349303	1.24327e+06	893967	5.65592	1.97445e-06	36.1681	224070	474535
										Non-homologous end-joining [PATH:ko03450]	-5981.59	529.408	6511	-3.3309	0.0021781	32.2658	-9638.31	-2324.87																						Proteoglycans in cancer [PATH:ko05205]	73573.1	230794	157221	6.73584	7.12226e-08	36.1909	51425	95721.2
										Nonribosomal peptide structures [PATH:ko01054]	-14748.5	23452.9	38201.4	-5.0679	4.89542e-06	54.7975	-20581.1	-8915.88																						Proximal tubule bicarbonate reclamation [PATH:ko04964]	48510	126734	78224.5	4.47512	5.03286e-05	45.7523	26687.1	70332.8
										Novobiocin biosynthesis [PATH:ko00401]	-140086	443352	583438	-5.45217	1.16016e-06	56.0177	-191556	-88615.8																						Purine metabolism [PATH:ko00230]	2.70881e+06	8.52747e+06	5.81866e+06	6.71774	6.3385e-08	37.493	1.89215e+06	3.52547e+06
										Nucleotide excision repair [PATH:ko03420]	-549067	1.3788e+06	1.92787e+06	-7.42882	9.91169e-10	52.3162	-697357	-400776																						Pyrimidine metabolism [PATH:ko00240]	1.8854e+06	6.10293e+06	4.21753e+06	6.4538	1.66645e-07	36.2921	1.29308e+06	2.47772e+06
										Nucleotide metabolism	-59157.7	72474.8	131633	-5.411	2.01108e-06	47.5405	-81145.2	-37170.2																						Pyruvate metabolism [PATH:ko00620]	1.61867e+06	5.10185e+06	3.48318e+06	6.66307	6.31041e-08	38.9041	1.12726e+06	2.11008e+06
										O-Antigen nucleotide sugar biosynthesis [PATH:ko00541]	-701243	1.70409e+06	2.40533e+06	-7.19204	2.20074e-09	53.0593	-896803	-505683																						Quorum sensing [PATH:ko02024]	1.89869e+06	6.34911e+06	4.45042e+06	6.31306	1.48344e-07	41.4569	1.2915e+06	2.50588e+06
										One carbon pool by folate [PATH:ko00670]	-751057	1.89386e+06	2.64492e+06	-7.26287	1.62712e-09	53.4536	-958432	-543683																						RIG-I-like receptor signaling pathway [PATH:ko04622]	4905.11	9522.89	4617.78	3.05109	0.00389342	43.095	1663.17	8147.05
										Other glycan degradation [PATH:ko00511]	-346814	487766	834580	-6.0191	1.92959e-07	50.8792	-462496	-231133																						RNA degradation [PATH:ko03018]	867990	2.76752e+06	1.89953e+06	6.6225	8.65781e-08	37.3704	602513	1.13347e+06
										Others	-289832	799941	1.08977e+06	-3.73332	0.000439768	56.7203	-445307	-134356																						RNA polymerase [PATH:ko03020]	298394	916109	617715	6.8546	4.98859e-08	36.1517	210120	386668
										Oxidative phosphorylation [PATH:ko00190]	-1.38874e+06	3.72917e+06	5.11791e+06	-6.09248	1.06211e-07	56.2004	-1.84533e+06	-932149																						RNA transport [PATH:ko03013]	89349.2	281338	191989	5.23187	9.61169e-06	32.6126	54588.3	124110
										Oxytocin signaling pathway [PATH:ko04921]	-24.5189	2.95385	27.4727	-2.808	0.00839761	32.219	-42.3002	-6.73752																						Renal cell carcinoma [PATH:ko05211]	44895.9	129814	84917.9	5.43926	2.39024e-06	42.9023	28248.9	61542.8
										PI3K-Akt signaling pathway [PATH:ko04151]	-37171.9	83734.8	120907	-4.46491	4.68602e-05	49.1803	-53900.7	-20443																						Renin-angiotensin system [PATH:ko04614]	25187.9	72602.5	47414.6	4.2757	9.86228e-05	44.7398	13321.1	37054.8
										PPAR signaling pathway [PATH:ko03320]	-237465	503546	741011	-7.38056	1.58539e-09	49.6623	-302100	-172830																						Replication and repair	676667	2.26735e+06	1.59068e+06	5.3883	8.09743e-06	29.6078	420054	933280
										Pancreatic secretion [PATH:ko04972]	-37000.2	51915.2	88915.4	-5.66291	6.50089e-07	52.0674	-50110.7	-23889.6																						Retinol metabolism [PATH:ko00830]	70908.2	177030	106122	4.71891	2.32e-05	45.1186	40645.7	101171
										Pantothenate and CoA biosynthesis [PATH:ko00770]	-772520	1.97997e+06	2.75249e+06	-7.19086	2.38119e-09	52.3065	-988066	-556975																						Riboflavin metabolism [PATH:ko00740]	414919	1.29261e+06	877695	6.27749	3.79514e-07	33.937	280586	549253
										Parathyroid hormone synthesis	-285.947	21.2758	307.223	-2.13763	0.0402662	32.0793	-558.398	-13.4962																						Ribosome [BR:ko03011]	3.94255e+06	1.23527e+07	8.4101e+06	6.73016	6.83064e-08	36.6309	2.7552e+06	5.12991e+06
										Parkinson disease [PATH:ko05012]	-105552	341382	446933	-4.28539	7.13463e-05	56.7685	-154878	-56225.4																						Ribosome [PATH:ko03010]	3.94306e+06	1.23524e+07	8.40935e+06	6.73214	6.78187e-08	36.639	2.75591e+06	5.13021e+06
										Pathogenic Escherichia coli infection [PATH:ko05130]	-81386.3	232383	313770	-5.75981	4.35529e-07	52.9929	-109728	-53045																						Ribosome biogenesis [BR:ko03009]	3.20568e+06	9.92617e+06	6.72049e+06	6.84213	4.81678e-08	36.674	2.25608e+06	4.15528e+06
										Pathways in cancer [PATH:ko05200]	-107628	236373	344001	-5.69071	6.05759e-07	51.5201	-145588	-69667.9																						Ribosome biogenesis in eukaryotes [PATH:ko03008]	115466	328504	213038	6.77132	4.45577e-08	38.9399	80972.8	149959
										Pathways of neurodegeneration - multiple diseases [PATH:ko05022]	-108770	278523	387293	-4.02423	0.000171477	56.6221	-162903	-54638.2																						Salivary secretion [PATH:ko04970]	22337.8	88888.1	66550.3	2.61139	0.0133726	33.6386	4947.12	39728.5
										Penicillin and cephalosporin biosynthesis [PATH:ko00311]	-24507	35176	59683	-6.04664	1.24194e-07	56.4804	-32624.6	-16389.4																						Salmonella infection [PATH:ko05132]	215238	709455	494217	6.16389	3.42089e-07	37.9205	144543	285933
										Pentose and glucuronate interconversions [PATH:ko00040]	-252716	489625	742341	-7.3664	1.75724e-09	49.2044	-321650	-183781																						Secondary bile acid biosynthesis [PATH:ko00121]	35909.7	143084	107174	3.75413	0.000628437	35.1779	16494.4	55324.9
										Pentose phosphate pathway [PATH:ko00030]	-1.01895e+06	2.47903e+06	3.49799e+06	-7.39801	9.70583e-10	53.5889	-1.29514e+06	-742767																						Secondary metabolism	24726.2	64862.4	40136.2	3.25006	0.00221442	44.0235	9393.66	40058.8
										Peptidases and inhibitors [BR:ko01002]	-2.51706e+06	6.0158e+06	8.53286e+06	-7.78199	2.56558e-10	52.7755	-3.16588e+06	-1.86824e+06																						Secretion system [BR:ko02044]	2.21322e+06	6.64288e+06	4.42966e+06	5.63125	1.43512e-06	41.1018	1.41955e+06	3.00689e+06
										Peptidoglycan biosynthesis [PATH:ko00550]	-1.31464e+06	3.02655e+06	4.3412e+06	-7.9963	1.18204e-10	52.6778	-1.64445e+06	-984838																						Selenocompound metabolism [PATH:ko00450]	482220	1.58041e+06	1.09819e+06	6.63796	9.53093e-08	36.2476	334922	629517
										Peptidoglycan biosynthesis and degradation proteins [BR:ko01011]	-1.53272e+06	3.83501e+06	5.36773e+06	-7.37512	9.05999e-10	55.1112	-1.94919e+06	-1.11625e+06																						Sesquiterpenoid and triterpenoid biosynthesis [PATH:ko00909]	545.792	878.985	333.193	3.30658	0.00190753	43.2019	212.957	878.627
										Peroxisome [PATH:ko04146]	-285199	630850	916049	-7.07483	3.33672e-09	53.2558	-366045	-204353																						Signaling proteins	256836	815764	558927	6.13191	4.39485e-07	36.4883	171929	341744
										Pertussis [PATH:ko05133]	-48116.7	150576	198693	-3.61591	0.000644893	55.7024	-74776.9	-21456.6																						Sphingolipid metabolism [PATH:ko00600]	141181	472590	331409	4.01299	0.000234222	43.2078	70241.8	212121
										Phenazine biosynthesis [PATH:ko00405]	-98332	223284	321616	-7.61216	4.20646e-10	53.9448	-124231	-72432.9																						Sphingolipid signaling pathway [PATH:ko04071]	11752.4	18964.8	7212.45	2.67216	0.0105582	43.5999	2886.32	20618.4
										Phenylalanine	-1.0416e+06	2.75293e+06	3.79452e+06	-7.20345	2.16267e-09	52.8076	-1.33164e+06	-751546																						Staphylococcus aureus infection [PATH:ko05150]	97724.2	241298	143574	3.94091	0.000351128	36.6097	47461.8	147987
										Phenylalanine metabolism [PATH:ko00360]	-208299	497231	705530	-5.31512	2.23887e-06	52.2733	-286929	-129668																						Starch and sucrose metabolism [PATH:ko00500]	1.48203e+06	4.43772e+06	2.9557e+06	5.89702	1.42816e-06	32.208	970238	1.99382e+06
										Phenylpropanoid biosynthesis [PATH:ko00940]	-48721	105779	154500	-5.03982	5.20579e-06	55.9261	-68087.4	-29354.7																						Streptomycin biosynthesis [PATH:ko00521]	431920	1.28075e+06	848832	6.79972	3.87588e-08	39.3317	303473	560368
										Phosphatidylinositol signaling system [PATH:ko04070]	-137982	374756	512738	-4.33061	6.09135e-05	56.975	-201785	-74178.6																						Structural proteins	464623	1.61022e+06	1.1456e+06	4.75135	2.51344e-05	40.7667	267103	662144
										Phospholipase D signaling pathway [PATH:ko04072]	-14913.8	45859.3	60773.2	-2.15297	0.0361598	50.1047	-28826.6	-1001.08																						Styrene degradation [PATH:ko00643]	53384.6	179789	126404	2.90336	0.00600309	39.6743	16213.2	90556.1
										Phosphonate and phosphinate metabolism [PATH:ko00440]	-48068	120607	168675	-5.04186	5.07613e-06	56.4594	-67163	-28972.9																						Sulfur metabolism [PATH:ko00920]	582796	1.80408e+06	1.22128e+06	5.91662	6.92415e-07	38.7371	383514	782077
										Phosphotransferase system (PTS) [PATH:ko02060]	-1.04223e+06	1.61483e+06	2.65705e+06	-5.87765	5.20216e-07	43.7464	-1.39965e+06	-684803																						Sulfur relay system [PATH:ko04122]	369184	1.15232e+06	783138	6.06897	3.18453e-07	41.9132	246413	491954
										Photosynthesis [PATH:ko00195]	-476116	1.26915e+06	1.74527e+06	-6.911	5.8817e-09	53.7326	-614253	-337979																						Synaptic vesicle cycle [PATH:ko04721]	22.6012	42.9212	20.32	2.13015	0.0396019	38.5295	1.1318	44.0706
										Photosynthesis proteins [BR:ko00194]	-492207	1.28837e+06	1.78058e+06	-7.10308	2.87877e-09	53.71	-631152	-353262																						Systemic lupus erythematosus [PATH:ko05322]	19224.5	39265.6	20041.1	3.23713	0.00224925	45.7214	7268.46	31180.6
										Plant-pathogen interaction [PATH:ko04626]	-170606	385308	555914	-7.35638	1.02461e-09	54.585	-217091	-124121																						Taurine and hypotaurine metabolism [PATH:ko00430]	221527	695671	474145	6.51832	9.04024e-08	39.7955	152829	290224
										Platinum drug resistance [PATH:ko01524]	-92139.5	185011	277150	-5.15148	5.24516e-06	46.1294	-128139	-56139.5																						Terpenoid backbone biosynthesis [PATH:ko00900]	744536	2.41722e+06	1.67269e+06	6.45567	1.56907e-07	36.7411	510799	978274
										Polycyclic aromatic hydrocarbon degradation [PATH:ko00624]	-8833.13	1137.76	9970.89	-2.64654	0.0123905	32.8184	-15625	-2041.27																						Tetracycline biosynthesis [PATH:ko00253]	19.6803	26.947	7.26667	3.2496	0.00260704	33.9728	7.3722	31.9884
										Polyketide sugar unit biosynthesis [PATH:ko00523]	-169563	490739	660302	-5.81014	3.08053e-07	56.0552	-228024	-111102																						Thermogenesis [PATH:ko04714]	189283	542762	353480	5.84578	1.19182e-06	35.3384	123571	254994
										Porphyrin and chlorophyll metabolism [PATH:ko00860]	-557607	2.58803e+06	3.14564e+06	-3.79101	0.00036965	55.9437	-852263	-262951																						Thiamine metabolism [PATH:ko00730]	695873	2.13508e+06	1.43921e+06	6.86695	4.16497e-08	37.1749	490578	901168
										Prenyltransferases [BR:ko01006]	-340010	894484	1.23449e+06	-6.76284	1.03874e-08	53.5351	-440828	-239192																						Thyroid hormone signaling pathway [PATH:ko04919]	56546.5	199830	143284	4.49413	5.67885e-05	40.6983	31130.3	81962.7
										Primary bile acid biosynthesis [PATH:ko00120]	-6619.61	5341.77	11961.4	-4.35521	9.0648e-05	39.7758	-9692.04	-3547.18																						Thyroid hormone synthesis [PATH:ko04918]	52370.8	223465	171094	3.3321	0.00198814	36.378	20506.6	84235
										Primary immunodeficiency [PATH:ko05340]	-83081.4	218684	301765	-6.53086	2.11666e-08	55.5879	-108569	-57593.3																						Transcription	144654	456820	312166	5.50278	2.48826e-06	39.266	91494.2	197814
										Prodigiosin biosynthesis [PATH:ko00333]	-214357	506051	720408	-6.53738	1.96447e-08	56.2916	-280035	-148680																						Transcription factors [BR:ko03000]	1.8728e+06	5.69988e+06	3.82707e+06	6.0989	3.64607e-07	39.3592	1.25187e+06	2.49373e+06
										Progesterone-mediated oocyte maturation [PATH:ko04914]	-25755.3	56401.7	82157.1	-3.34601	0.00158489	48.7475	-41225.7	-10284.9																						Transcription machinery [BR:ko03021]	1.08884e+06	3.53709e+06	2.44825e+06	6.27612	3.01842e-07	35.8782	736946	1.44074e+06
										Prokaryotic defense system [BR:ko02048]	-1.23255e+06	3.31459e+06	4.54715e+06	-7.03518	2.92636e-09	56.3953	-1.58346e+06	-881642																						Transfer RNA biogenesis [BR:ko03016]	4.18023e+06	1.31782e+07	8.99799e+06	6.72921	7.63489e-08	35.8289	2.92016e+06	5.44031e+06
										Prolactin signaling pathway [PATH:ko04917]	-32471.3	55379.7	87851	-5.50518	1.24833e-06	50.3616	-44316.3	-20626.3																						Translation factors [BR:ko03012]	1.1014e+06	3.53707e+06	2.43567e+06	6.58232	1.28703e-07	35.2503	761793	1.441e+06
										Propanoate metabolism [PATH:ko00640]	-741673	1.9952e+06	2.73687e+06	-6.00629	1.69002e-07	53.7613	-989267	-494080																						Transport	672627	2.08928e+06	1.41665e+06	6.42382	2.09163e-07	35.1949	460100	885153
										Prostate cancer [PATH:ko05215]	-25755.3	56401.7	82157.1	-3.34601	0.00158489	48.7475	-41225.7	-10284.9																						Transporters [BR:ko02000]	1.22038e+07	3.88407e+07	2.66369e+07	6.40147	1.44173e-07	38.9603	8.34763e+06	1.606e+07
										Proteasome [BR:ko03051]	-73852.4	145305	219157	-3.83726	0.000352456	49.6518	-112516	-35188.7																						Tropane	128661	447537	318876	5.00932	1.57875e-05	34.8208	76509.4	180812
										Protein digestion and absorption [PATH:ko04974]	-40118	69644.4	109762	-3.51668	0.0009647	48.0884	-63054.1	-17181.9																						Tryptophan metabolism [PATH:ko00380]	242133	763516	521383	4.02014	0.000226729	43.617	120717	363549
										Protein export [PATH:ko03060]	-852002	2.2339e+06	3.0859e+06	-7.20811	2.07282e-09	53.0626	-1.08908e+06	-614928																						Tuberculosis [PATH:ko05152]	187148	622146	434999	6.05291	4.48442e-07	38.7355	124595	249700
										Protein kinases [BR:ko01001]	-444003	922148	1.36615e+06	-6.18364	1.64805e-07	45.1304	-588610	-299397																						Two-component system [BR:ko02022]	671156	2.0706e+06	1.39945e+06	4.40412	8.01147e-05	39.0718	362931	979381
										Protein phosphatases and associated proteins [BR:ko01009]	-142160	303508	445668	-6.41273	5.07345e-08	49.7572	-186692	-97627.9																						Two-component system [PATH:ko02020]	1.73892e+06	5.82661e+06	4.08769e+06	5.36861	3.82503e-06	39.2495	1.08389e+06	2.39395e+06
										Protein processing	-342483	900786	1.24327e+06	-6.95981	5.81807e-09	51.846	-441235	-243732																						Type I diabetes mellitus [PATH:ko04940]	85638.5	260210	174572	6.60023	6.53401e-08	40.3315	59421.6	111855
										Protein processing in endoplasmic reticulum [PATH:ko04141]	-45310.9	88950	134261	-3.25688	0.00209612	46.9219	-73300.2	-17321.6																						Type II diabetes mellitus [PATH:ko04930]	69703.6	236178	166475	6.00389	7.09965e-07	35.6798	46150.6	93256.6
										Proteoglycans in cancer [PATH:ko05205]	-64952.7	165841	230794	-7.35031	1.22551e-09	53.0481	-82676.6	-47228.9																						Tyrosine metabolism [PATH:ko00350]	289000	861647	572647	5.77805	7.14927e-07	43.9919	188197	389803
										Purine metabolism [PATH:ko00230]	-2.54774e+06	5.97972e+06	8.52747e+06	-7.71009	3.52018e-10	52.3375	-3.21073e+06	-1.88476e+06																						Ubiquinone and other terpenoid-quinone biosynthesis [PATH:ko00130]	387186	1.19815e+06	810966	5.69173	1.67418e-06	36.7807	249324	525048
										Pyrimidine metabolism [PATH:ko00240]	-1.85897e+06	4.24395e+06	6.10293e+06	-7.89811	1.71276e-10	52.5915	-2.33115e+06	-1.3868e+06																						Ubiquitin system [BR:ko04121]	40268.7	96831.6	56562.9	3.94217	0.000273258	45.9493	19706.7	60830.8
										Pyruvate metabolism [PATH:ko00620]	-1.44992e+06	3.65193e+06	5.10185e+06	-6.93689	5.12823e-09	54.1962	-1.86894e+06	-1.0309e+06																						Unclassified viral proteins	189165	577227	388062	6.89028	4.13519e-08	36.7103	133523	244807
										Quorum sensing [PATH:ko02024]	-1.85355e+06	4.49555e+06	6.34911e+06	-7.26897	2.43017e-09	49.4133	-2.36588e+06	-1.34123e+06																						Valine	926756	3.03729e+06	2.11053e+06	5.66273	1.23142e-06	41.783	596428	1.25708e+06
										RIG-I-like receptor signaling pathway [PATH:ko04622]	-5109.58	4413.31	9522.89	-3.2141	0.00245723	43.8162	-8313.86	-1905.29																						Vancomycin resistance [PATH:ko01502]	421614	1.33574e+06	914122	6.52054	1.47095e-07	35.66	290436	552793
										RNA degradation [PATH:ko03018]	-793357	1.97417e+06	2.76752e+06	-7.35929	1.21709e-09	52.7951	-1.0096e+06	-577111																						Various types of N-glycan biosynthesis [PATH:ko00513]	46609.8	174733	128123	3.21942	0.00236597	45.6974	17462.5	75757.1
										RNA polymerase [PATH:ko03020]	-264098	652012	916109	-7.61046	5.33024e-10	51.9098	-333735	-194460																						Vasopressin-regulated water reabsorption [PATH:ko04962]	22.6012	42.9212	20.32	2.13015	0.0396019	38.5295	1.1318	44.0706
										RNA transport [PATH:ko03013]	-104225	177113	281338	-7.4958	4.9528e-10	56.5693	-132072	-76376.9																						Vibrio cholerae infection [PATH:ko05110]	1789.01	2951.54	1162.53	2.36663	0.0226568	41.8322	263.298	3314.72
										Rap1 signaling pathway [PATH:ko04015]	-312.547	23.4231	335.97	-2.19657	0.0353956	32.0681	-602.354	-22.739																						Viral carcinogenesis [PATH:ko05203]	69773.7	232822	163048	6.1753	3.87946e-07	36.402	46867.3	92680
										Regulation of actin cytoskeleton [PATH:ko04810]	-981.642	486.115	1467.76	-3.06536	0.00372959	43.456	-1627.27	-336.018																						Viral proteins [BR:ko03200]	23273.4	49679.7	26406.3	3.18791	0.00257775	46	8578.22	37968.7
										Renal cell carcinoma [PATH:ko05211]	-31089	98724.8	129814	-4.01587	0.000180426	55.2293	-46602	-15576.1																						Vitamin B6 metabolism [PATH:ko00750]	295306	925001	629696	6.619	9.06532e-08	37.0913	204915	385696
										Renin secretion [PATH:ko04924]	-364.986	9.50846	374.494	-2.19928	0.0351998	32.0046	-703.027	-26.9448																						Xylene degradation [PATH:ko00622]	39922.8	149251	109328	2.61414	0.0124675	40.8632	9077.54	70768
										Replication and repair	-731556	1.53579e+06	2.26735e+06	-7.8147	1.60608e-10	55.748	-919104	-544008																						Zeatin biosynthesis [PATH:ko00908]	86641.4	283438	196796	5.62277	2.03628e-06	37.0009	55419.8	117863
										Retinol metabolism [PATH:ko00830]	-45205.2	131825	177030	-3.00451	0.00397507	55.9398	-75346.2	-15064.2																						alpha-Linolenic acid metabolism [PATH:ko00592]	20475.4	55870.6	35395.2	2.79537	0.00767309	43.6948	5710.39	35240.4
										Retrograde endocannabinoid signaling [PATH:ko04723]	-4.58844	3.01308	7.60152	-3.49491	0.00111561	42.8653	-7.23638	-1.9405																						beta-Alanine metabolism [PATH:ko00410]	89655.8	376917	287261	3.54729	0.000936866	44.1191	38722.3	140589
										Riboflavin metabolism [PATH:ko00740]	-328701	963913	1.29261e+06	-6.1132	1.01084e-07	55.7185	-436426	-220977																						beta-Lactam resistance [PATH:ko01501]	680598	2.27698e+06	1.59639e+06	6.00155	5.90559e-07	37.5712	450939	910258
										Ribosome [BR:ko03011]	-3.47406e+06	8.8786e+06	1.23527e+07	-7.27659	1.61163e-09	53.0407	-4.43164e+06	-2.51647e+06
										Ribosome [PATH:ko03010]	-3.47382e+06	8.87859e+06	1.23524e+07	-7.27624	1.61362e-09	53.0414	-4.43138e+06	-2.51625e+06
										Ribosome biogenesis [BR:ko03009]	-2.80182e+06	7.12435e+06	9.92617e+06	-7.17998	2.0099e-09	54.4711	-3.58402e+06	-2.01962e+06
										Ribosome biogenesis in eukaryotes [PATH:ko03008]	-88943.5	239560	328504	-6.15731	1.0115e-07	53.0731	-117916	-59971.1
										Salivary secretion [PATH:ko04970]	-36975.2	51912.8	88888.1	-5.65879	6.59921e-07	52.0647	-50086.5	-23863.9
										Salmonella infection [PATH:ko05132]	-189067	520388	709455	-6.47669	3.05391e-08	53.3346	-247610	-130524
										Secondary bile acid biosynthesis [PATH:ko00121]	-45996.6	97087	143084	-5.70399	4.5342e-07	56.2234	-62149.2	-29844
										Secondary metabolism	-16216	48646.4	64862.4	-2.08408	0.0416478	56.9747	-31797.1	-634.912
										Secretion system [BR:ko02044]	-1.76328e+06	4.8796e+06	6.64288e+06	-4.82987	1.09287e-05	56.1588	-2.49458e+06	-1.03199e+06
										Selenocompound metabolism [PATH:ko00450]	-469601	1.11081e+06	1.58041e+06	-7.75957	2.17688e-10	54.8992	-590889	-348314
										Serotonergic synapse [PATH:ko04726]	-1109.49	42.8085	1152.3	-2.69857	0.0110221	32.0228	-1946.94	-272.048
										Sesquiterpenoid and triterpenoid biosynthesis [PATH:ko00909]	789.739	1668.72	878.985	2.72427	0.00935918	41.8991	204.675	1374.8
										Shigellosis [PATH:ko05131]	-14578	13584.5	28162.5	-2.93568	0.0054104	41.4195	-24603.6	-4552.46
										Signaling pathways regulating pluripotency of stem cells [PATH:ko04550]	-69.007	5.53846	74.5455	-2.51047	0.0172818	32.1382	-124.988	-13.026
										Signaling proteins	-234126	581637	815764	-6.92949	6.16989e-09	52.4214	-301912	-166341
										Small cell lung cancer [PATH:ko05222]	-5960.85	2341.79	8302.64	-2.79086	0.0082928	36.688	-10289.7	-1631.97
										Sphingolipid metabolism [PATH:ko00600]	-173778	298813	472590	-5.48986	1.21313e-06	52.0273	-237296	-110259
										Spinocerebellar ataxia [PATH:ko05017]	-6084.28	2364.04	8448.32	-2.81269	0.00785512	36.5706	-10469	-1699.58
										Spliceosome [BR:ko03041]	-3842.6	4604.68	8447.28	-2.37363	0.0219293	45.1403	-7102.9	-582.31
										Spliceosome [PATH:ko03040]	-3842.51	4604.68	8447.19	-2.37357	0.0219327	45.1402	-7102.82	-582.208
										Staphylococcus aureus infection [PATH:ko05150]	-105548	135751	241298	-5.48694	1.4658e-06	48.5255	-144214	-66881.5
										Starch and sucrose metabolism [PATH:ko00500]	-1.53665e+06	2.90108e+06	4.43772e+06	-8.42715	3.75137e-11	49.8397	-1.90292e+06	-1.17037e+06
										Staurosporine biosynthesis [PATH:ko00404]	-582.302	20.0385	602.341	-3.14863	0.00353868	32.0325	-958.994	-205.611
										Steroid biosynthesis [PATH:ko00100]	-251.133	10.5473	261.68	-2.25611	0.0309797	32.2285	-477.806	-24.4597
										Steroid degradation [PATH:ko00984]	-832.065	64.1065	896.172	-3.51282	0.00133675	32.2258	-1314.41	-349.719
										Steroid hormone biosynthesis [PATH:ko00140]	-1005.99	150.094	1156.08	-3.15755	0.00343882	32.2996	-1654.72	-357.262
										Streptomycin biosynthesis [PATH:ko00521]	-359372	921381	1.28075e+06	-6.14634	8.41935e-08	56.7012	-476468	-242276
										Structural proteins	-496103	1.11412e+06	1.61022e+06	-5.27766	2.11828e-06	56.9608	-684339	-307867
										Styrene degradation [PATH:ko00643]	-58070.6	121718	179789	-3.54491	0.000806493	55.4283	-90894	-25247.3
										Sulfur metabolism [PATH:ko00920]	-458303	1.34577e+06	1.80408e+06	-4.96534	6.5695e-06	56.9964	-643132	-273474
										Sulfur relay system [PATH:ko04122]	-334903	817419	1.15232e+06	-6.55223	3.70332e-08	47.6058	-437694	-232112
										Synaptic vesicle cycle [PATH:ko04721]	-30.7828	12.1385	42.9212	-2.98913	0.00508388	35.0905	-51.6873	-9.87818
										Synthesis and degradation of ketone bodies [PATH:ko00072]	-63639.2	65642.5	129282	-5.14619	7.87231e-06	39.0325	-88651.7	-38626.7
										Taurine and hypotaurine metabolism [PATH:ko00430]	-182313	513358	695671	-5.81899	2.90375e-07	56.5684	-245062	-119564
										Terpenoid backbone biosynthesis [PATH:ko00900]	-682818	1.7344e+06	2.41722e+06	-7.29909	1.56324e-09	52.5245	-870492	-495144
										Tetracycline biosynthesis [PATH:ko00253]	-26.1393	0.807692	26.947	-6.62157	1.69829e-07	32.4547	-34.1759	-18.1027
										Th17 cell differentiation [PATH:ko04659]	-25755.3	56401.7	82157.1	-3.34601	0.00158489	48.7475	-41225.7	-10284.9
										Thermogenesis [PATH:ko04714]	-141262	401500	542762	-5.06407	4.64608e-06	56.7119	-197127	-85397.1
										Thiamine metabolism [PATH:ko00730]	-557813	1.57727e+06	2.13508e+06	-6.62035	1.72565e-08	53.8227	-726751	-388874
										Thyroid hormone signaling pathway [PATH:ko04919]	-62753	137077	199830	-5.61801	6.83085e-07	54.3042	-85144.6	-40361.4
										Thyroid hormone synthesis [PATH:ko04918]	-92584	130881	223465	-7.17941	2.1407e-09	53.8301	-118440	-66727.7
										Toll and Imd signaling pathway [PATH:ko04624]	-46.1485	6.2	52.3485	-2.05176	0.0483536	32.3793	-91.9425	-0.354423
										Toluene degradation [PATH:ko00623]	-7931.46	1855.3	9786.75	-2.41184	0.0214751	33.6743	-14617	-1245.94
										Toxoplasmosis [PATH:ko05145]	-6012.67	2347.06	8359.73	-2.8049	0.00800528	36.6509	-10357.5	-1667.87
										Transcription	-150839	305981	456820	-6.94979	6.91753e-09	50.401	-194424	-107254
										Transcription factors [BR:ko03000]	-1.83425e+06	3.86563e+06	5.69988e+06	-7.38255	1.87274e-09	48.1669	-2.33376e+06	-1.33473e+06
										Transcription machinery [BR:ko03021]	-1.00772e+06	2.52936e+06	3.53709e+06	-6.99058	3.87548e-09	55.0979	-1.2966e+06	-718842
										Transfer RNA biogenesis [BR:ko03016]	-3.72798e+06	9.45025e+06	1.31782e+07	-7.29551	1.28799e-09	54.5853	-4.75222e+06	-2.70375e+06
										Translation	-39808.3	48739	88547.3	-6.96767	9.06397e-09	47.0897	-51301.3	-28315.2
										Translation factors [BR:ko03012]	-1.00319e+06	2.53388e+06	3.53707e+06	-7.37272	9.72146e-10	54.4975	-1.27593e+06	-730447
										Transport	-537179	1.5521e+06	2.08928e+06	-5.97797	1.58987e-07	56.6853	-717141	-357216
										Transporters [BR:ko02000]	-1.20559e+07	2.67848e+07	3.88407e+07	-7.74617	4.22799e-10	49.7859	-1.51823e+07	-8.92952e+06
										Tropane	-106812	340726	447537	-5.01053	5.78961e-06	55.8886	-149518	-64105.8
										Tryptophan metabolism [PATH:ko00380]	-225197	538320	763516	-3.95886	0.00021867	54.8638	-339202	-111192
										Tuberculosis [PATH:ko05152]	-199535	422611	622146	-7.94833	2.10873e-10	49.607	-249968	-149102
										Two-component system [BR:ko02022]	-745355	1.32525e+06	2.0706e+06	-6.26552	1.30764e-07	44.5574	-985021	-505689
										Two-component system [PATH:ko02020]	-1.86852e+06	3.95809e+06	5.82661e+06	-7.06744	5.0636e-09	49.2857	-2.39975e+06	-1.3373e+06
										Type I diabetes mellitus [PATH:ko04940]	-66883.9	193327	260210	-6.05005	1.63837e-07	51.6778	-89070.8	-44696.9
										Type I polyketide structures [PATH:ko01052]	-1.09753	0.0230769	1.12061	-4.48469	8.77486e-05	32.0957	-1.59597	-0.599092
										Type II diabetes mellitus [PATH:ko04930]	-68406.5	167772	236178	-7.41552	1.04094e-09	52.3154	-86914.7	-49898.3
										Tyrosine metabolism [PATH:ko00350]	-221759	639889	861647	-4.58951	2.57852e-05	55.6023	-318567	-124950
										Ubiquinone and other terpenoid-quinone biosynthesis [PATH:ko00130]	-350764	847388	1.19815e+06	-6.29046	6.10545e-08	53.2823	-462593	-238935
										Ubiquitin system [BR:ko04121]	-29962.5	66869.1	96831.6	-2.99402	0.00425807	50.4172	-50059	-9866.04
										Unclassified viral proteins	-166191	411037	577227	-7.16344	1.99174e-09	55.2382	-212680	-119702
										Valine	-892148	2.14514e+06	3.03729e+06	-6.49193	4.50748e-08	47.7863	-1.16849e+06	-615806
										Vancomycin resistance [PATH:ko01502]	-396257	939479	1.33574e+06	-7.72183	3.40836e-10	52.2471	-499220	-293295
										Various types of N-glycan biosynthesis [PATH:ko00513]	-67951.6	106781	174733	-4.66029	2.0332e-05	55.2804	-97169.2	-38734
										Vasopressin-regulated water reabsorption [PATH:ko04962]	-30.7828	12.1385	42.9212	-2.98913	0.00508388	35.0905	-51.6873	-9.87818
										Viral carcinogenesis [PATH:ko05203]	-67075.3	165746	232822	-7.37151	1.21206e-09	52.4061	-85331	-48819.7
										Viral myocarditis [PATH:ko05416]	-5960.88	2341.79	8302.67	-2.79087	0.00829249	36.688	-10289.8	-1632
										Vitamin B6 metabolism [PATH:ko00750]	-276594	648408	925001	-7.25032	1.39917e-09	55.4986	-353031	-200156
										Xylene degradation [PATH:ko00622]	-62737.5	86513.6	149251	-5.10182	6.63704e-06	44.7287	-87509.2	-37965.7
										Yersinia infection [PATH:ko05135]	-304.984	202.452	507.435	-3.15614	0.00291904	42.985	-499.862	-110.105
										Zeatin biosynthesis [PATH:ko00908]	-85372.8	198065	283438	-6.8656	8.30444e-09	51.7309	-110328	-60417.3
										beta-Alanine metabolism [PATH:ko00410]	-111635	265282	376917	-5.02352	7.45616e-06	47.9511	-156317	-66952.4
										beta-Lactam resistance [PATH:ko01501]	-659859	1.61712e+06	2.27698e+06	-6.38831	3.31103e-08	56.9519	-866701	-453017
										cAMP signaling pathway [PATH:ko04024]	-562.793	51.9035	614.696	-2.50061	0.0176903	32.1253	-1021.16	-104.426
										mRNA surveillance pathway [PATH:ko03015]	-3811.88	1171.52	4983.39	-2.83471	0.00731764	37.8745	-6534.41	-1089.35
										p53 signaling pathway [PATH:ko04115]	-5960.85	2341.79	8302.64	-2.79086	0.0082928	36.688	-10289.7	-1631.97

## Sheet: Table S9
Taxonomy								OU vs. CON							UC vs. CON							UC_OU vs. CON							UC_OU vs. OU							UC_OU vs. UC
GenusID	Kingdom	Phylum	Class	Order	Family	Genus		GenusID	logFC	logCPM	PValue	FDR	level		GenusID	logFC	logCPM	PValue	FDR	level		GenusID	logFC	logCPM	PValue	FDR	level		GenusID	logFC	logCPM	PValue	FDR	level		GenusID	logFC	logCPM	PValue	FDR	level
G1	Archaea	Euryarchaeota	Methanobacteria	Methanobacteriales	Methanobacteriaceae	Methanobrevibacter		G167	6.486	4.971	5.93419e-09	1.46574e-06	Enriched		G167	7.753	6.2	1.12616e-22	2.78161e-20	Enriched		G167	6.826	4.757	7.84583e-18	1.93792e-15	Enriched		G224	8.516	14.032	3.1401e-13	7.75604e-11	Enriched		G224	8.659	13.502	1.7771e-24	4.38943e-22	Enriched
G10	Bacteria	Actinobacteria	Actinobacteria	Actinomycetales	Intrasporangiaceae	Knoellia		G227	-4.481	13.944	6.48102e-07	5.8068e-05	Depleted		G97	2.562	4.548	3.46342e-06	0.000427733	Enriched		G224	8.205	12.61	3.54065e-15	4.3727e-13	Enriched		G221	9.428	13.401	7.94469e-12	9.81169e-10	Enriched		G221	9.77	12.868	8.86195e-21	1.09445e-18	Enriched
G100	Bacteria	Firmicutes	Clostridia	Clostridiales	Lachnospiraceae	Johnsonella		G20	-3.565	10.019	7.05279e-07	5.8068e-05	Depleted		G185	2.222	6.503	8.40913e-06	0.000601797	Enriched		G221	8.746	11.975	2.61859e-11	2.15597e-09	Enriched		G71	7.107	16.463	4.06602e-09	3.34769e-07	Enriched		G71	6.158	15.97	3.13123e-11	2.57804e-09	Enriched
G101	Bacteria	Firmicutes	Clostridia	Clostridiales	Lachnospiraceae	Lachnoanaerobaculum		G37	1.968	8.114	1.68705e-05	0.000987531	Enriched		G20	-2.612	9.846	9.74571e-06	0.000601797	Depleted		G71	6.51	15.053	9.72257e-10	6.00368e-08	Enriched		G245	3.905	12.827	2.61265e-06	0.000161331	Enriched		G216	3.854	11.158	4.38426e-07	2.70728e-05	Enriched
G102	Bacteria	Firmicutes	Clostridia	Clostridiales	Lachnospiraceae	Lachnospira		G49	2.295	6.399	1.99905e-05	0.000987531	Enriched		G165	2.056	10.819	1.98884e-05	0.000856982	Enriched		G245	3.416	12.357	3.01107e-06	0.000148747	Enriched		G216	3.585	11.62	6.82616e-06	0.000337212	Enriched		G230	-4.918	11.733	0.000156242	0.00766713	Depleted
G103	Bacteria	Firmicutes	Clostridia	Clostridiales	Lachnospiraceae	Lachnospiracea_incertae_sedis		G95	2.642	5.819	3.87903e-05	0.00159687	Enriched		G49	2.09	6.61	2.23926e-05	0.000856982	Enriched		G206	6.548	5.013	1.46621e-05	0.000603591	Enriched		G53	2.87	14.239	2.0635e-05	0.000849475	Enriched		G227	-5.66	15.603	0.00019895	0.00766713	Depleted
G104	Bacteria	Firmicutes	Clostridia	Clostridiales	Lachnospiraceae	Oribacterium		G23	1.813	7.195	6.29281e-05	0.00222046	Enriched		G103	1.7	7.536	2.42869e-05	0.000856982	Enriched		G230	-4.405	10.793	3.92829e-05	0.00138613	Depleted		G210	5.189	4.113	0.000119655	0.00422213	Enriched		G217	4.853	3.958	0.000217287	0.00766713	Enriched
G105	Bacteria	Firmicutes	Clostridia	Clostridiales	Lachnospiraceae	Roseburia		G35	1.543	9.197	0.000214493	0.00633454	Enriched		G6	-1.439	13.381	2.8453e-05	0.000878486	Depleted		G227	-5.098	14.303	8.52376e-05	0.00235768	Depleted		G112	5.877	4.741	0.000295553	0.00912519	Enriched		G245	2.761	12.656	0.000314562	0.00969888	Enriched
G106	Bacteria	Firmicutes	Clostridia	Clostridiales	Lachnospiraceae	Ruminococcus2		G105	1.728	6.709	0.000230813	0.00633454	Enriched		G203	-3.227	9.928	4.14894e-05	0.00109173	Depleted		G37	2.145	7.942	8.59075e-05	0.00235768	Enriched		G230	-3.844	10.504	0.000395627	0.0108578	NotSig		G208	5.697	4.455	0.000353401	0.00969888	Enriched
G107	Bacteria	Firmicutes	Clostridia	Clostridiales	Lachnospiraceae	Shuttleworthia		G194	-2.645	8.932	0.000277959	0.0068656	Depleted		G94	1.597	8.572	4.41996e-05	0.00109173	Enriched		G109	2.05	9.688	0.000200608	0.00495502	Enriched		G206	5.34	5.88	0.00044246	0.0109288	NotSig		G109	1.73	10.163	0.000684067	0.0168965	NotSig
G108	Bacteria	Firmicutes	Clostridia	Clostridiales	Lachnospiraceae	Stomatobaculum		G70	-3.106	7.856	0.000354433	0.00795863	Depleted		G35	1.45	9.529	5.73455e-05	0.00128767	Enriched		G217	4.344	3.658	0.000399675	0.00897453	Enriched		G56	4.987	7.476	0.000586444	0.0131683	NotSig		G148	-2.638	6.549	0.000753703	0.0169241	NotSig
G109	Bacteria	Firmicutes	Clostridia	Clostridiales	Lachnospiraceae	Unassigned		G94	1.521	8.264	0.000413611	0.00851348	Enriched		G247	2.489	5.862	7.03849e-05	0.00141102	Enriched		G39	4.563	3.904	0.000570228	0.0117372	NotSig		G109	1.748	10.385	0.00264921	0.0503441	NotSig		G57	-7.681	9.888	0.00122571	0.024275	NotSig
G11	Bacteria	Actinobacteria	Actinobacteria	Actinomycetales	Microbacteriaceae	Microbacterium		G129	2.562	6.326	0.000511983	0.00972768	Enriched		G41	1.777	6.773	7.42642e-05	0.00141102	Enriched		G28	-4.399	4.548	0.000682061	0.0125748	NotSig		G188	2.057	13.768	0.00264969	0.0503441	NotSig		G223	3.468	3.618	0.00127763	0.024275	NotSig
G110	Bacteria	Firmicutes	Clostridia	Clostridiales	Peptococcaceae_1	Peptococcus		G244	-3.47	7.859	0.000793711	0.0140033	NotSig		G37	1.636	8.079	9.54365e-05	0.00168377	Enriched		G112	5.051	4.072	0.000712744	0.0125748	NotSig		G138	3.451	3.757	0.00360747	0.0636461	NotSig		G206	4.989	5.477	0.00145802	0.0257237	NotSig
G111	Bacteria	Firmicutes	Clostridia	Clostridiales	Peptoniphilaceae	Peptoniphilus		G39	3.915	3.77	0.000899198	0.0148068	NotSig		G99	2.279	5.064	0.000147039	0.00242124	Enriched		G208	5.079	4.117	0.000797447	0.0127784	NotSig		G28	-4.063	4.56	0.0047253	0.076825	NotSig		G54	-2.794	12.679	0.0025989	0.0427953	NotSig
G112	Bacteria	Firmicutes	Clostridia	Clostridiales	Peptostreptococcaceae	Clostridium_XI		G228	-1.706	12.108	0.000981929	0.0151585	NotSig		G186	2.592	4.543	0.000178646	0.00275785	Enriched		G149	2.137	9.167	0.000827754	0.0127784	NotSig		G146	2.406	6.202	0.00497652	0.076825	NotSig		G219	2.532	6.704	0.00287323	0.0443555	NotSig
G113	Bacteria	Firmicutes	Clostridia	Clostridiales	Peptostreptococcaceae	Filifactor		G186	2.199	4.278	0.00111103	0.0153748	NotSig		G174	4.477	3.977	0.0002266	0.00329237	Enriched		G49	2.03	6.092	0.000902382	0.0131111	NotSig		G223	3.428	3.777	0.00581144	0.0807222	NotSig		G56	3.984	7.122	0.00465627	0.0676529	NotSig
G114	Bacteria	Firmicutes	Clostridia	Clostridiales	Peptostreptococcaceae	Intestinibacter		G152	-1.747	10.89	0.00112043	0.0153748	NotSig		G54	1.941	12.062	0.000286519	0.00393167	Enriched		G36	-4.001	4.995	0.00115575	0.0158595	NotSig		G14	-1.878	15.802	0.00637156	0.0807222	NotSig		G39	3.184	4.349	0.00502553	0.0689614	NotSig
G115	Bacteria	Firmicutes	Clostridia	Clostridiales	Peptostreptococcaceae	Peptostreptococcaceae_incertae_sedis		G210	-3.003	3.635	0.00127201	0.0159529	NotSig		G105	1.433	6.788	0.000311063	0.00404381	Enriched		G186	3.236	4.528	0.00141217	0.0182052	NotSig		G217	4.321	4.226	0.00649961	0.0807222	NotSig		G69	-2.168	16.078	0.00565723	0.0712772	NotSig
G116	Bacteria	Firmicutes	Clostridia	Clostridiales	Peptostreptococcaceae	Peptostreptococcus		G157	-5.817	8.369	0.00129174	0.0159529	NotSig		G229	-1.757	17.333	0.000359754	0.00444296	Depleted		G97	2.662	4.143	0.00147411	0.0182052	NotSig		G218	3.509	3.954	0.00653621	0.0807222	NotSig		G157	-8.032	10.324	0.00577143	0.0712772	NotSig
G117	Bacteria	Firmicutes	Clostridia	Clostridiales	Peptostreptococcaceae	Romboutsia		G41	1.624	6.357	0.00143381	0.0168644	NotSig		G43	-1.934	9.864	0.000391113	0.00460023	Depleted		G94	1.686	8.2	0.00199463	0.0234606	NotSig		G150	3.21	3.73	0.00792618	0.0932269	NotSig		G110	1.88	7.319	0.00637961	0.0750363	NotSig
G118	Bacteria	Firmicutes	Clostridia	Clostridiales	Peptostreptococcaceae	Terrisporobacter		G238	2.099	4.88	0.0015554	0.0174629	NotSig		G8	-1.644	11.863	0.000442227	0.004965	Depleted		G20	-2.816	10.453	0.00318229	0.0357284	NotSig		G149	1.9	9.783	0.0103109	0.115763	NotSig		G166	2.024	3.468	0.0107233	0.120393	NotSig
G119	Bacteria	Firmicutes	Clostridia	Clostridiales	Ruminococcaceae	Acetanaerobacterium		G113	-1.894	10.061	0.00189308	0.02033	NotSig		G216	-1.996	10.072	0.000505942	0.00516888	Depleted		G203	-3.106	10.228	0.00456819	0.0469176	NotSig		G46	-4.522	4.391	0.0128197	0.132803	NotSig		G174	-4.132	4.257	0.0155841	0.167359	NotSig
G12	Bacteria	Actinobacteria	Actinobacteria	Actinomycetales	Microbacteriaceae	Unassigned		G137	3.139	3.5	0.00273806	0.0276749	NotSig		G57	5.142	9.209	0.000507034	0.00516888	Enriched		G23	1.57	6.855	0.0045996	0.0469176	NotSig		G208	4.558	4.833	0.0129039	0.132803	NotSig		G10	-4.162	4.65	0.0170269	0.175235	NotSig
G120	Bacteria	Firmicutes	Clostridia	Clostridiales	Ruminococcaceae	Anaerotruncus		G168	1.816	5.773	0.0028011	0.0276749	NotSig		G87	-2.3	9.389	0.000523166	0.00516888	Depleted		G157	-6.977	8.996	0.00480194	0.0469176	NotSig		G238	-2.496	5.273	0.0142066	0.140361	NotSig		G85	2.12	6.837	0.0202756	0.198065	NotSig
G121	Bacteria	Firmicutes	Clostridia	Clostridiales	Ruminococcaceae	Butyricicoccus		G185	1.532	5.869	0.00319108	0.0285789	NotSig		G236	1.577	12.197	0.000583575	0.00530539	Enriched		G24	-3.349	7.43	0.0049387	0.0469176	NotSig		G100	-2.995	6.074	0.0153093	0.145438	NotSig		G77	3.665	3.785	0.020849	0.198065	NotSig
G122	Bacteria	Firmicutes	Clostridia	Clostridiales	Ruminococcaceae	Clostridium_III		G165	1.464	10.227	0.00323717	0.0285789	NotSig		G214	-1.294	11.175	0.000594842	0.00530539	Depleted		G69	-1.936	15.326	0.00567983	0.0519599	NotSig		G219	1.953	7.152	0.0174403	0.159546	NotSig		G28	-3.096	4.127	0.0229539	0.209986	NotSig
G123	Bacteria	Firmicutes	Clostridia	Clostridiales	Ruminococcaceae	Clostridium_IV		G103	1.426	6.966	0.00329558	0.0285789	NotSig		G153	-1.513	15.75	0.000601421	0.00530539	Depleted		G215	2.143	5.62	0.00604357	0.0522518	NotSig		G4	3.099	3.702	0.0186809	0.164792	NotSig		G46	-4.094	4.209	0.0245867	0.21689	NotSig
G124	Bacteria	Firmicutes	Clostridia	Clostridiales	Ruminococcaceae	Faecalibacterium		G145	-1.877	6.706	0.00335541	0.0285789	NotSig		G242	-1.849	7.918	0.00065169	0.0055506	Depleted		G124	1.423	6.57	0.00613482	0.0522518	NotSig		G110	1.743	7.607	0.0198319	0.168913	NotSig		G181	-2.534	3.692	0.0261745	0.222934	NotSig
G125	Bacteria	Firmicutes	Clostridia	Clostridiales	Ruminococcaceae	Flavonifractor		G203	-2.285	10.092	0.00358458	0.029513	NotSig		G156	-1.438	13.565	0.000816996	0.00653882	Depleted		G153	-1.732	15.724	0.0069577	0.0566058	NotSig		G36	-4.528	5.579	0.0206497	0.170016	NotSig		G144	-3.735	4.063	0.0285111	0.234741	NotSig
G126	Bacteria	Firmicutes	Clostridia	Clostridiales	Ruminococcaceae	Gemmiger		G162	1.532	9.093	0.00439724	0.0329798	NotSig		G129	1.751	6.185	0.000863067	0.00653882	Enriched		G95	2.002	5.288	0.00710438	0.0566058	NotSig		G121	2.773	5.217	0.0219456	0.174857	NotSig		G185	-1.598	7.095	0.0296555	0.236287	NotSig
G127	Bacteria	Firmicutes	Clostridia	Clostridiales	Ruminococcaceae	Intestinimonas		G202	-1.731	9.034	0.004443	0.0329798	NotSig		G124	1.338	7.057	0.000865539	0.00653882	Enriched		G218	2.699	3.533	0.00819439	0.0632505	NotSig		G111	2.261	3.6	0.0236395	0.180209	NotSig		G70	-2.931	9.168	0.0310004	0.239285	NotSig
G128	Bacteria	Firmicutes	Clostridia	Clostridiales	Ruminococcaceae	Oscillibacter		G87	-2.024	9.697	0.00454004	0.0329798	NotSig		G148	2.271	5.947	0.000873608	0.00653882	Enriched		G14	-1.574	15.212	0.010274	0.0768996	NotSig		G145	1.905	6.682	0.0240765	0.180209	NotSig		G42	-1.446	14.792	0.0357798	0.267807	NotSig
G129	Bacteria	Firmicutes	Clostridia	Clostridiales	Ruminococcaceae	Ruminococcus		G211	2.078	5.1	0.00459026	0.0329798	NotSig		G172	1.458	10.299	0.000937591	0.00681132	Enriched		G121	3.025	4.453	0.0137058	0.0981449	NotSig		G215	1.93	6.505	0.0299448	0.21754	NotSig		G197	-1.842	5.685	0.0409654	0.297601	NotSig
G13	Bacteria	Actinobacteria	Actinobacteria	Actinomycetales	Micrococcaceae	Arthrobacter		G216	-1.694	10.131	0.00467325	0.0329798	NotSig		G17	1.832	6.195	0.00096704	0.00682454	Enriched		G242	-1.822	8.113	0.0139072	0.0981449	NotSig		G18	2.763	4.622	0.0324161	0.227936	NotSig		G53	1.216	14.584	0.0491442	0.346817	NotSig
G130	Bacteria	Firmicutes	Clostridia	Clostridiales	Ruminococcaceae	Unassigned		G67	1.82	5.53	0.00582511	0.0391047	NotSig		G191	1.477	10.51	0.00113835	0.00781038	Enriched		G4	2.468	3.357	0.0176153	0.12086	NotSig		G166	1.991	3.574	0.0332214	0.227936	NotSig		G114	-1.993	3.941	0.0524767	0.360048	NotSig
G131	Bacteria	Firmicutes	Clostridia	Clostridiales	Unassigned	Unassigned		G81	2.159	5.846	0.00585778	0.0391047	NotSig		G152	-1.657	11.165	0.00145178	0.00969158	Depleted		G229	-1.825	17.461	0.0189215	0.126314	NotSig		G126	1.773	6.25	0.0343514	0.228376	NotSig		G235	-3.552	4.021	0.06712	0.448071	NotSig
G132	Bacteria	Firmicutes	Clostridia	Unassigned	Unassigned	Unassigned		G99	2.285	4.762	0.00651381	0.0412643	NotSig		G169	1.443	9.055	0.00155907	0.0101301	NotSig		G166	1.719	3.265	0.020139	0.128936	NotSig		G232	-4.954	6.242	0.0351348	0.228376	NotSig		G150	2.22	3.654	0.0695604	0.452143	NotSig
G133	Bacteria	Firmicutes	Erysipelotrichia	Erysipelotrichales	Erysipelotrichaceae	Allobaculum		G45	-1.747	11.726	0.00651542	0.0412643	NotSig		G137	2.463	3.402	0.00159949	0.0101301	NotSig		G126	1.637	5.538	0.0203583	0.128936	NotSig		G21	2.802	4.189	0.0447447	0.283383	NotSig		G60	-1.789	3.559	0.0738829	0.465943	NotSig
G134	Bacteria	Firmicutes	Erysipelotrichia	Erysipelotrichales	Erysipelotrichaceae	Bulleidia		G128	1.556	5.788	0.00675188	0.0416929	NotSig		G88	-1.325	10.047	0.00186586	0.0111779	NotSig		G70	-2.688	8.259	0.0215819	0.133268	NotSig		G239	-2.449	3.736	0.0498	0.307515	NotSig		G24	-2.105	6.838	0.0754564	0.465943	NotSig
[truncated: 207 more rows]

[truncated: 5 more sheets: Table S10, Table S11, Table S12, Table S13, Table S14]
